# Supplementary material for: CRISPR activation screen identifies TGFβ-associated PEG10 as a crucial tumor suppressor in Ewing sarcoma
Source: Sci Rep. 2022 Jun 23;12:10671. doi: 10.1038/s41598-022-12659-7 (PMC9225990; doi:10.1038/s41598-022-12659-7)
Supplement: Supplementary file 1 — Supplementary Information 1. [file 41598_2022_12659_MOESM1_ESM.xlsx]

## Sheet: Annotation
Data 2. Raw read count data from NGS data analysis via PinAPL-Py.
Tab	Data
Control_1_GuideCounts	Raw read count of the control sample replicate 1
Control_2_GuideCounts	Raw read count of the control sample replicate 2
Control_3_GuideCounts	Raw read count of the control sample replicate 3
Control_4_GuideCounts	Raw read count of the control sample replicate 4
Control_avg_GuideCounts	Average raw read count of the control sample replicates
T1_1_GuideCounts	Raw read count of the time point 1 sample replicate 1
T1_2_GuideCounts	Raw read count of the time point 1 sample replicate 2
T1_3_GuideCounts	Raw read count of the time point 1 sample replicate 3
T1_4_GuideCounts	Raw read count of the time point 1 sample replicate 4
T1_avg_GuideCounts	Average raw read count of the time point 1 sample replicates
T2_1_GuideCounts	Raw read count of the time point 2 sample replicate 1
T2_2_GuideCounts	Raw read count of the time point 2 sample replicate 2
T2_3_GuideCounts	Raw read count of the time point 2 sample replicate 3
T2_4_GuideCounts	Raw read count of the time point 2 sample replicate 4
T2_avg_GuideCounts	Average raw read count of the time point 2 sample replicates

## Sheet: Control_1_GuideCounts
LIBerty000001	A2M	1289
LIBerty000002	A2M	1375
LIBerty000003	A2M	555
LIBerty001426	AADAT	1719
LIBerty001427	AADAT	1020
LIBerty001428	AADAT	836
LIBerty002788	AADAT	705
LIBerty002789	AADAT	1269
LIBerty002790	AADAT	737
LIBerty003555	AADAT	1152
LIBerty003556	AADAT	1911
LIBerty003557	AADAT	1208
LIBerty003677	AAVS1	1176
LIBerty002238	ABCA1	2333
LIBerty002239	ABCA1	748
LIBerty002240	ABCA1	837
LIBerty002450	ABCA8	1066
LIBerty002451	ABCA8	1359
LIBerty002452	ABCA8	1393
LIBerty001981	ABCC3	1191
LIBerty001982	ABCC3	1491
LIBerty001983	ABCC3	1019
LIBerty002728	ABI3BP	909
LIBerty002729	ABI3BP	1042
LIBerty002730	ABI3BP	787
LIBerty000169	ABLIM1	1089
LIBerty000170	ABLIM1	1181
LIBerty000171	ABLIM1	818
LIBerty001755	ABLIM1	1405
LIBerty001756	ABLIM1	1336
LIBerty001757	ABLIM1	1544
LIBerty002393	ABLIM1	1077
LIBerty002394	ABLIM1	1356
LIBerty002395	ABLIM1	2209
LIBerty003087	ACSF2	1127
LIBerty003088	ACSF2	1908
LIBerty003089	ACSF2	1477
LIBerty001429	ACSL1	1248
LIBerty001430	ACSL1	1345
LIBerty001431	ACSL1	1030
LIBerty001432	ACSL1	1638
LIBerty001433	ACSL1	1612
LIBerty001434	ACSL1	828
LIBerty001435	ACSL1	887
LIBerty001436	ACSL1	1158
LIBerty001437	ACSL1	1655
LIBerty001438	ACSL1	1614
LIBerty001439	ACSL1	1122
LIBerty001440	ACSL1	1384
LIBerty002791	ACSL5	1184
LIBerty002792	ACSL5	1257
LIBerty002793	ACSL5	1347
LIBerty003644	ACSL5	1422
LIBerty003645	ACSL5	1502
LIBerty003646	ACSL5	1023
LIBerty003647	ACSL5	1205
LIBerty003648	ACSL5	1242
LIBerty003649	ACSL5	1290
LIBerty000579	ACTA2	499
LIBerty000580	ACTA2	626
LIBerty000581	ACTA2	1165
LIBerty001563	ACTA2	1166
LIBerty001564	ACTA2	950
LIBerty001565	ACTA2	1009
LIBerty000237	ACTBL2	1368
LIBerty000238	ACTBL2	1463
LIBerty000239	ACTBL2	1360
LIBerty003225	ADAM19	1284
LIBerty003226	ADAM19	1040
LIBerty003227	ADAM19	1024
LIBerty001990	ADAM9	1094
LIBerty001991	ADAM9	788
LIBerty001992	ADAM9	1845
LIBerty002417	ADAMTS1	1562
LIBerty002418	ADAMTS1	1051
LIBerty002419	ADAMTS1	915
LIBerty003329	ADAMTS15	1166
LIBerty003330	ADAMTS15	1553
LIBerty003331	ADAMTS15	705
LIBerty002426	ADAMTS5	1206
LIBerty002427	ADAMTS5	1075
LIBerty002428	ADAMTS5	1046
LIBerty000309	ADAMTSL1	1183
LIBerty000310	ADAMTSL1	1113
LIBerty000311	ADAMTSL1	1115
LIBerty003674	ADAMTSL5	1126
LIBerty003675	ADAMTSL5	1181
LIBerty003676	ADAMTSL5	748
LIBerty000425	ADCY9	670
LIBerty000426	ADCY9	572
LIBerty000427	ADCY9	723
LIBerty000677	ADGRG1	1140
LIBerty000678	ADGRG1	2082
LIBerty000679	ADGRG1	1036
LIBerty000680	ADGRG1	717
LIBerty000681	ADGRG1	860
LIBerty000682	ADGRG1	816
LIBerty000683	ADGRG1	1217
LIBerty000684	ADGRG1	978
LIBerty000685	ADGRG1	1058
LIBerty001515	ADGRG1	1900
LIBerty001516	ADGRG1	1210
LIBerty001517	ADGRG1	1255
LIBerty002923	ADGRG6	1781
LIBerty002924	ADGRG6	970
LIBerty002925	ADGRG6	922
LIBerty002516	ADGRL2	943
LIBerty002517	ADGRL2	1194
LIBerty002518	ADGRL2	1257
LIBerty000431	ADM	721
LIBerty000432	ADM	1651
LIBerty000433	ADM	1032
LIBerty000118	ADORA1	1161
LIBerty000119	ADORA1	991
LIBerty000120	ADORA1	1198
LIBerty003389	ADSSL1	1308
LIBerty003390	ADSSL1	1033
LIBerty003391	ADSSL1	1161
LIBerty003612	ADSSL1	413
LIBerty003613	ADSSL1	496
LIBerty000285	AHDC1	790
LIBerty000286	AHDC1	781
LIBerty000287	AHDC1	779
LIBerty003045	AHNAK	1432
LIBerty003046	AHNAK	1015
LIBerty003047	AHNAK	676
LIBerty003314	AHNAK2	726
LIBerty003315	AHNAK2	525
LIBerty003316	AHNAK2	1598
LIBerty001411	AIG1	1994
LIBerty001412	AIG1	728
LIBerty001413	AIG1	876
LIBerty002782	AIG1	1071
LIBerty002783	AIG1	770
LIBerty002784	AIG1	871
LIBerty000085	AK1	1025
LIBerty000086	AK1	1077
LIBerty000087	AK1	1174
LIBerty002175	AKAP12	1276
LIBerty002176	AKAP12	1042
LIBerty002177	AKAP12	2010
LIBerty003332	AKAP12	1041
LIBerty003333	AKAP12	1197
LIBerty003334	AKAP12	927
LIBerty002035	AKAP6	1346
LIBerty002036	AKAP6	1540
LIBerty002037	AKAP6	1096
LIBerty001052	AKT3	1650
LIBerty001053	AKT3	452
LIBerty001054	AKT3	1163
LIBerty002226	AKT3	1259
LIBerty002227	AKT3	1214
LIBerty002228	AKT3	1647
LIBerty000121	ALDH3B1	1068
LIBerty000122	ALDH3B1	1084
LIBerty000123	ALDH3B1	1176
LIBerty000737	ALDH3B1	695
LIBerty000738	ALDH3B1	678
LIBerty000739	ALDH3B1	946
LIBerty003249	ALPK2	1170
LIBerty003250	ALPK2	1326
LIBerty003251	ALPK2	651
LIBerty000686	ANGPT1	2236
LIBerty000687	ANGPT1	921
LIBerty000688	ANGPT1	2006
LIBerty002486	ANGPTL2	1012
LIBerty002487	ANGPTL2	905
LIBerty002488	ANGPTL2	849
LIBerty002597	ANKRD1	1355
LIBerty002598	ANKRD1	1039
LIBerty002599	ANKRD1	1303
LIBerty000049	ANOS1	1831
LIBerty000050	ANOS1	953
LIBerty000051	ANOS1	352
LIBerty000558	ANXA2	616
LIBerty000559	ANXA2	1329
LIBerty000560	ANXA2	843
LIBerty001325	AOC3	2218
LIBerty001326	AOC3	1132
LIBerty001327	AOC3	1184
LIBerty001972	AOC3	635
LIBerty001973	AOC3	1253
LIBerty001974	AOC3	1019
LIBerty001340	AP3B2	1828
LIBerty001341	AP3B2	1549
LIBerty001342	AP3B2	890
LIBerty000770	APBB2	1400
LIBerty000771	APBB2	1631
LIBerty000772	APBB2	915
LIBerty000773	APBB2	1087
LIBerty000774	APBB2	1175
LIBerty000775	APBB2	1281
LIBerty002038	APBB2	944
LIBerty002039	APBB2	1283
LIBerty002040	APBB2	860
LIBerty002286	APC2	451
LIBerty002287	APC2	1032
LIBerty002288	APC2	861
LIBerty002827	APLN	829
LIBerty002828	APLN	351
LIBerty002829	APLN	844
LIBerty000004	APOC3	1415
LIBerty000005	APOC3	1159
LIBerty000006	APOC3	656
LIBerty003099	APOL6	1088
LIBerty003100	APOL6	1440
LIBerty003101	APOL6	999
LIBerty000870	AQP1	1431
LIBerty000871	AQP1	1241
LIBerty000872	AQP1	1701
LIBerty000873	AQP1	1557
LIBerty000874	AQP1	764
LIBerty000875	AQP1	780
LIBerty000876	AQP1	1313
LIBerty000877	AQP1	1111
LIBerty000878	AQP1	866
LIBerty003582	AQP1	747
LIBerty003583	AQP1	2173
LIBerty003584	AQP1	828
LIBerty000582	ARFGAP3	898
LIBerty000583	ARFGAP3	1027
LIBerty000584	ARFGAP3	1357
LIBerty001358	ARHGAP27	1158
LIBerty001359	ARHGAP27	1774
LIBerty001360	ARHGAP27	1101
LIBerty003510	ARHGAP27	1131
LIBerty003511	ARHGAP27	792
LIBerty003512	ARHGAP27	1117
LIBerty003614	ARHGAP27	930
LIBerty003615	ARHGAP27	832
LIBerty003616	ARHGAP27	972
LIBerty002118	ARHGAP29	1721
LIBerty002119	ARHGAP29	1341
LIBerty002120	ARHGAP29	1955
LIBerty003120	ARHGAP42	1153
LIBerty003121	ARHGAP42	1230
LIBerty003122	ARHGAP42	1728
LIBerty003395	ARHGAP42	802
LIBerty003396	ARHGAP42	797
LIBerty003397	ARHGAP42	822
LIBerty000231	ARID3C	1579
LIBerty000232	ARID3C	1665
LIBerty000233	ARID3C	580
LIBerty001134	ARID5B	1648
LIBerty001135	ARID5B	1225
LIBerty001136	ARID5B	1649
LIBerty003138	ARID5B	1367
LIBerty003139	ARID5B	1345
LIBerty003140	ARID5B	1569
LIBerty002345	ARL6IP5	1470
LIBerty002346	ARL6IP5	998
LIBerty002347	ARL6IP5	1495
LIBerty002651	ARNT2	941
LIBerty002652	ARNT2	1037
LIBerty002653	ARNT2	650
LIBerty003570	ARRDC4	2275
LIBerty003571	ARRDC4	841
LIBerty003572	ARRDC4	1613
LIBerty000007	ARSB	1735
LIBerty000008	ARSB	1369
LIBerty000009	ARSB	1463
LIBerty003603	ARSB	1021
LIBerty003604	ARSB	1341
LIBerty003605	ARSB	1972
LIBerty000205	ARSI	1186
LIBerty000206	ARSI	1653
LIBerty000207	ARSI	1031
LIBerty003057	ARSJ	1403
LIBerty003058	ARSJ	1646
LIBerty003059	ARSJ	1963
LIBerty003558	ASIC4	2217
LIBerty003559	ASIC4	1406
LIBerty003560	ASIC4	1082
LIBerty000758	ASPH	1207
LIBerty000759	ASPH	1195
LIBerty000760	ASPH	1601
LIBerty000761	ASPH	1194
LIBerty000762	ASPH	1201
LIBerty000763	ASPH	1360
LIBerty002845	ASPN	1256
LIBerty002846	ASPN	1573
LIBerty002847	ASPN	918
LIBerty000010	ASS1	1328
LIBerty000011	ASS1	1156
LIBerty000012	ASS1	1315
LIBerty003183	ATOH8	1709
LIBerty003184	ATOH8	1615
LIBerty003185	ATOH8	1389
LIBerty001566	ATP1B1	1056
LIBerty001567	ATP1B1	1523
LIBerty001568	ATP1B1	710
LIBerty001569	ATP2B2	1163
LIBerty001570	ATP2B2	385
LIBerty001571	ATP2B2	1263
LIBerty000471	ATXN1	520
LIBerty000472	ATXN1	960
LIBerty000473	ATXN1	1566
LIBerty002378	AVIL	1247
LIBerty002379	AVIL	1318
LIBerty002380	AVIL	1299
LIBerty000163	AWAT2	1075
LIBerty000164	AWAT2	1337
LIBerty000165	AWAT2	1033
LIBerty001343	AXL	1644
LIBerty001344	AXL	1342
LIBerty001345	AXL	897
LIBerty002995	AXL	1681
LIBerty002996	AXL	1387
LIBerty002997	AXL	592
LIBerty001978	B3GALT2	1002
LIBerty001979	B3GALT2	740
LIBerty001980	B3GALT2	1707
LIBerty001055	BACE1	1408
LIBerty001056	BACE1	1482
LIBerty001057	BACE1	1304
LIBerty003326	BACE1	1015
LIBerty003327	BACE1	592
LIBerty003328	BACE1	1052
LIBerty002041	BAD	635
LIBerty002042	BAD	452
LIBerty002043	BAD	1312
LIBerty000882	BAK1	47
LIBerty000883	BAK1	676
LIBerty000884	BAK1	40
LIBerty003320	BAX	1204
LIBerty003321	BAX	1487
LIBerty003322	BAX	1186
LIBerty000453	BBC3	2405
LIBerty000454	BBC3	565
LIBerty000455	BBC3	153
LIBerty002600	BBC3	263
LIBerty002601	BBC3	63
LIBerty002602	BBC3	382
LIBerty001232	BCAR3	1640
LIBerty001233	BCAR3	1028
LIBerty001234	BCAR3	1140
LIBerty001235	BCAR3	1030
LIBerty001236	BCAR3	950
LIBerty001237	BCAR3	1112
LIBerty001238	BCAR3	1150
LIBerty001239	BCAR3	1044
LIBerty001240	BCAR3	1630
LIBerty001951	BCAR3	1488
LIBerty001952	BCAR3	1601
LIBerty001953	BCAR3	1150
LIBerty001016	BCL2L11	836
LIBerty001017	BCL2L11	602
LIBerty001018	BCL2L11	55
LIBerty001572	BCL7B	1023
LIBerty001573	BCL7B	913
LIBerty001574	BCL7B	800
LIBerty000124	BDKRB1	1321
LIBerty000125	BDKRB1	2087
LIBerty000126	BDKRB1	1526
LIBerty000942	BID	997
LIBerty000943	BID	1353
LIBerty000944	BID	977
LIBerty001128	BID	1311
LIBerty001129	BID	1047
LIBerty001130	BID	1375
LIBerty001131	BID	1116
LIBerty001132	BID	989
LIBerty001133	BID	731
LIBerty000127	BLVRA	956
LIBerty000128	BLVRA	1221
LIBerty000129	BLVRA	529
LIBerty002313	BMP1	416
LIBerty002314	BMP1	1045
LIBerty002315	BMP1	589
LIBerty002962	BMP5	751
LIBerty002963	BMP5	1189
LIBerty002964	BMP5	1613
LIBerty001575	BMP7	662
LIBerty001576	BMP7	1823
LIBerty001577	BMP7	1183
LIBerty003219	BOC	933
LIBerty003220	BOC	1032
LIBerty003221	BOC	1323
LIBerty003168	BOK	958
LIBerty003169	BOK	1029
LIBerty003170	BOK	1225
LIBerty000570	BTBD19	1259
LIBerty000571	BTBD19	1617
LIBerty000572	BTBD19	1038
LIBerty001578	BTG1	1404
LIBerty001579	BTG1	1053
LIBerty001580	BTG1	1138
LIBerty000998	BVES	944
LIBerty000999	BVES	1009
LIBerty001000	BVES	1315
LIBerty002432	BVES	1256
LIBerty002433	BVES	806
LIBerty002434	BVES	999
LIBerty003374	BVES	954
LIBerty003375	BVES	1213
LIBerty003376	BVES	1541
LIBerty000659	C12orf75	1552
LIBerty000660	C12orf75	746
LIBerty000661	C12orf75	803
LIBerty000303	C15orf59	1337
LIBerty000304	C15orf59	973
LIBerty000305	C15orf59	1115
LIBerty003105	C1QTNF1	660
LIBerty003106	C1QTNF1	789
LIBerty003107	C1QTNF1	1388
LIBerty003440	C1QTNF1	1407
LIBerty003441	C1QTNF1	1568
LIBerty003442	C1QTNF1	2214
LIBerty003597	C1QTNF1	1656
LIBerty003598	C1QTNF1	1144
LIBerty003599	C1QTNF1	1322
LIBerty001581	C1S	1507
LIBerty001582	C1S	383
LIBerty001583	C1S	1738
LIBerty000199	C20orf194	1585
LIBerty000200	C20orf194	1512
LIBerty000201	C20orf194	924
LIBerty003501	C20orf197	1322
LIBerty003502	C20orf197	1311
LIBerty003503	C20orf197	1109
LIBerty002474	C4A	1339
LIBerty002475	C4A	1105
LIBerty002476	C4A	1203
LIBerty001584	C5AR1	1046
LIBerty001585	C5AR1	1095
LIBerty001586	C5AR1	846
LIBerty003084	C7orf69	1399
LIBerty003085	C7orf69	731
LIBerty003086	C7orf69	1268
LIBerty003410	C8orf46	1053
LIBerty003411	C8orf46	1238
LIBerty003412	C8orf46	1470
LIBerty001058	CA12	1171
LIBerty001059	CA12	1759
LIBerty001060	CA12	1784
LIBerty000399	CABLES1	1391
LIBerty000400	CABLES1	630
LIBerty000401	CABLES1	1297
LIBerty001196	CABLES1	1694
LIBerty001197	CABLES1	1403
LIBerty001198	CABLES1	547
LIBerty003308	CABLES1	1778
LIBerty003309	CABLES1	551
LIBerty003310	CABLES1	1681
LIBerty003485	CACNA2D4	2382
LIBerty003486	CACNA2D4	1701
LIBerty003487	CACNA2D4	1071
LIBerty001966	CADPS	1062
LIBerty001967	CADPS	1575
LIBerty001968	CADPS	1605
LIBerty003210	CALD1	1383
LIBerty003211	CALD1	1190
LIBerty003212	CALD1	989
LIBerty003213	CALD1	965
LIBerty003214	CALD1	1981
LIBerty003215	CALD1	1283
LIBerty000510	CALU	1635
LIBerty000511	CALU	1822
LIBerty000512	CALU	416
LIBerty003446	CAMK1D	811
LIBerty003447	CAMK1D	522
LIBerty003448	CAMK1D	899
LIBerty001065	CAMK2D	1733
LIBerty001066	CAMK2D	1258
LIBerty001067	CAMK2D	1275
LIBerty001068	CAMK2G	836
LIBerty001069	CAMK2G	792
LIBerty001070	CAMK2G	1034
LIBerty002708	CAMTA1	1333
LIBerty002709	CAMTA1	1330
LIBerty002710	CAMTA1	1118
LIBerty001181	CAPG	1047
LIBerty001182	CAPG	776
LIBerty001183	CAPG	1765
LIBerty001587	CAPG	1314
LIBerty001588	CAPG	813
LIBerty001589	CAPG	897
LIBerty000695	CAPN2	876
LIBerty000696	CAPN2	1703
LIBerty000697	CAPN2	1630
LIBerty001590	CAPN2	1996
LIBerty001591	CAPN2	1097
LIBerty001592	CAPN2	1162
LIBerty002609	CARD10	753
LIBerty002610	CARD10	778
LIBerty002611	CARD10	286
LIBerty000434	CASK	1257
LIBerty000435	CASK	653
LIBerty000436	CASK	1154
LIBerty000324	CAST	1506
LIBerty000325	CAST	2098
LIBerty000326	CAST	1240
LIBerty000885	CAST	1366
LIBerty000886	CAST	1860
LIBerty000887	CAST	1212
LIBerty001382	CAST	537
LIBerty001383	CAST	975
LIBerty001384	CAST	584
LIBerty001385	CAST	1452
LIBerty001386	CAST	1556
LIBerty003491	CAST	1321
LIBerty001071	CAV3	1200
LIBerty001072	CAV3	1824
LIBerty001073	CAV3	1195
LIBerty002498	CAVIN1	857
LIBerty002499	CAVIN1	1506
LIBerty002500	CAVIN1	1407
LIBerty002103	CAVIN2	1017
LIBerty002104	CAVIN2	1393
LIBerty002105	CAVIN2	1557
LIBerty003623	CCDC80	1432
LIBerty003624	CCDC80	1277
LIBerty003625	CCDC80	1337
LIBerty001877	CCL2	1792
LIBerty001878	CCL2	1217
LIBerty001879	CCL2	1083
LIBerty002112	CCPG1	1558
LIBerty002113	CCPG1	1020
LIBerty002114	CCPG1	805
LIBerty002950	CCPG1	1447
LIBerty002951	CCPG1	1083
LIBerty002952	CCPG1	1067
LIBerty001521	CD24	913
LIBerty001522	CD24	2172
LIBerty001523	CD24	1112
LIBerty001524	CD24	1299
LIBerty001525	CD24	2272
LIBerty001526	CD24	1140
LIBerty002531	CD24	1496
LIBerty002532	CD24	991
LIBerty002533	CD24	1567
LIBerty002579	CD274	1788
LIBerty002580	CD274	1200
LIBerty002581	CD274	1315
LIBerty001010	CD44	1660
LIBerty001011	CD44	1154
LIBerty001012	CD44	1403
LIBerty000109	CD59	1616
LIBerty000110	CD59	790
LIBerty000111	CD59	1151
LIBerty000447	CD59	1200
LIBerty000448	CD59	2075
LIBerty000449	CD59	1375
LIBerty000450	CD59	1294
LIBerty000451	CD59	1004
LIBerty000452	CD59	1734
LIBerty001458	CDC25B	692
LIBerty001459	CDC25B	651
LIBerty001460	CDC25B	1530
LIBerty001461	CDC25B	1552
LIBerty001462	CDC25B	1133
LIBerty001463	CDC25B	1239
LIBerty002992	CDC25B	1180
LIBerty002993	CDC25B	844
LIBerty002994	CDC25B	997
LIBerty002402	CDC42EP2	1134
LIBerty002403	CDC42EP2	330
LIBerty002404	CDC42EP2	987
LIBerty001259	CDC42EP3	675
LIBerty001260	CDC42EP3	547
LIBerty001261	CDC42EP3	821
LIBerty002357	CDC42EP3	1325
LIBerty002358	CDC42EP3	1430
LIBerty002359	CDC42EP3	1647
LIBerty002136	CDH15	1156
LIBerty002137	CDH15	1014
LIBerty002138	CDH15	832
LIBerty001593	CDH3	1491
LIBerty001594	CDH3	1727
LIBerty001595	CDH3	1394
LIBerty002133	CDH6	1430
LIBerty002134	CDH6	703
LIBerty002135	CDH6	1194
LIBerty001301	CDK2AP2	927
LIBerty001302	CDK2AP2	1144
LIBerty001303	CDK2AP2	917
LIBerty002283	CDK2AP2	1676
LIBerty002284	CDK2AP2	975
LIBerty002285	CDK2AP2	1314
LIBerty000662	CDK6	1179
LIBerty000663	CDK6	1482
LIBerty000664	CDK6	868
LIBerty001229	CDK6	1124
LIBerty001230	CDK6	1586
LIBerty001231	CDK6	1148
LIBerty001061	CDKN1A	796
LIBerty001062	CDKN1A	401
LIBerty001063	CDKN1A	439
LIBerty001064	CDKN1A	527
LIBerty001518	CDKN1A	996
LIBerty001519	CDKN1A	662
LIBerty001520	CDKN1A	939
LIBerty003258	CDKN1A	845
LIBerty003259	CDKN1A	808
LIBerty000428	CDKN1C	993
LIBerty000429	CDKN1C	235
LIBerty000430	CDKN1C	997
LIBerty002139	CDKN2B	1132
LIBerty002140	CDKN2B	1920
LIBerty002141	CDKN2B	1399
LIBerty002181	CEBPD	970
LIBerty002182	CEBPD	668
LIBerty002183	CEBPD	401
LIBerty001536	CELSR3	1134
LIBerty001537	CELSR3	1113
LIBerty001538	CELSR3	1062
LIBerty003350	CFAP53	1133
LIBerty003351	CFAP53	1336
LIBerty003352	CFAP53	714
LIBerty000040	CFI	1372
LIBerty000041	CFI	1055
LIBerty000042	CFI	1224
LIBerty001157	CGA	1211
LIBerty001158	CGA	1322
LIBerty001159	CGA	1350
LIBerty000273	CHN1	1443
LIBerty000274	CHN1	994
LIBerty000275	CHN1	1695
LIBerty001043	CHN1	1517
LIBerty001044	CHN1	882
LIBerty001045	CHN1	1146
LIBerty001596	CHN1	1338
LIBerty001597	CHN1	1658
LIBerty001598	CHN1	1103
LIBerty000130	CHRM4	1056
LIBerty000131	CHRM4	1146
LIBerty000132	CHRM4	1123
LIBerty000797	CHRNA3	1762
LIBerty000798	CHRNA3	775
LIBerty000799	CHRNA3	852
LIBerty000833	CHST11	1548
LIBerty000834	CHST11	1537
LIBerty000835	CHST11	951
LIBerty002032	CHST3	498
LIBerty002033	CHST3	878
LIBerty002034	CHST3	1314
LIBerty003338	CIART	1531
LIBerty003339	CIART	863
LIBerty003340	CIART	843
LIBerty003425	CILP2	620
LIBerty003426	CILP2	1265
LIBerty003427	CILP2	719
LIBerty000879	CLDN19	1803
LIBerty000880	CLDN19	932
LIBerty000881	CLDN19	1257
LIBerty002106	CLIC3	1624
LIBerty002107	CLIC3	954
LIBerty002108	CLIC3	683
LIBerty003495	CNKSR3	726
LIBerty003496	CNKSR3	434
LIBerty003497	CNKSR3	643
LIBerty001175	CNTN1	1807
LIBerty001176	CNTN1	1465
LIBerty001177	CNTN1	1266
LIBerty001178	CNTN1	2345
LIBerty001179	CNTN1	1429
LIBerty001180	CNTN1	1060
LIBerty003513	CNTN1	1824
LIBerty003514	CNTN1	1149
LIBerty003515	CNTN1	1145
LIBerty000888	COL11A1	2025
LIBerty000889	COL11A1	923
LIBerty000890	COL11A1	535
LIBerty002047	COL12A1	1069
LIBerty002048	COL12A1	1201
LIBerty002049	COL12A1	1007
LIBerty000013	COL1A2	802
LIBerty000014	COL1A2	1208
LIBerty000015	COL1A2	977
LIBerty000016	COL3A1	1383
LIBerty000017	COL3A1	1053
LIBerty000018	COL3A1	944
LIBerty001599	COL4A1	886
LIBerty001600	COL4A1	882
LIBerty001601	COL4A1	1236
LIBerty001602	COL4A2	1051
LIBerty001603	COL4A2	1455
LIBerty001604	COL4A2	688
LIBerty000019	COL5A1	896
LIBerty000020	COL5A1	938
LIBerty000021	COL5A1	807
LIBerty000070	COL5A2	993
LIBerty000071	COL5A2	681
LIBerty000072	COL5A2	686
LIBerty002761	COL5A3	1023
LIBerty002762	COL5A3	829
LIBerty002763	COL5A3	882
LIBerty001605	COL6A1	537
LIBerty001606	COL6A1	329
LIBerty001607	COL6A1	216
LIBerty001608	COL6A2	428
LIBerty001609	COL6A2	914
LIBerty001610	COL6A2	396
LIBerty003255	COL6A3	1177
LIBerty003256	COL6A3	1389
LIBerty003257	COL6A3	1136
LIBerty001334	COL6A5	991
LIBerty001335	COL6A5	1524
LIBerty001336	COL6A5	1897
LIBerty000022	COL7A1	791
LIBerty000023	COL7A1	1359
LIBerty000024	COL7A1	1096
LIBerty001611	COL8A1	1378
LIBerty001612	COL8A1	1007
LIBerty001613	COL8A1	576
LIBerty002184	COL8A2	1210
LIBerty002185	COL8A2	1310
LIBerty002186	COL8A2	1288
LIBerty003290	COLEC12	1008
LIBerty003291	COLEC12	626
LIBerty003292	COLEC12	1401
LIBerty002806	COPZ2	614
LIBerty002807	COPZ2	1430
LIBerty002808	COPZ2	1319
LIBerty000404	CORO1C	1833
LIBerty000405	CORO1C	1032
LIBerty000406	CORO1C	1039
LIBerty001322	CORO1C	1291
LIBerty001323	CORO1C	621
LIBerty001324	CORO1C	681
LIBerty002594	CORO1C	909
LIBerty002595	CORO1C	1201
LIBerty002596	CORO1C	1233
LIBerty001617	CPA2	954
LIBerty001618	CPA2	1538
LIBerty001619	CPA2	1159
LIBerty001620	CPA3	1391
LIBerty001621	CPA3	1403
LIBerty001622	CPA3	1365
LIBerty002803	CPA4	1047
LIBerty002804	CPA4	1928
LIBerty002805	CPA4	1388
LIBerty000456	CPA5	1644
LIBerty000457	CPA5	2119
LIBerty000458	CPA5	1186
LIBerty001623	CPM	1224
LIBerty001624	CPM	1340
LIBerty001625	CPM	1586
LIBerty003588	CPM	1178
LIBerty003589	CPM	1140
LIBerty003590	CPM	1204
LIBerty002050	CRABP1	1060
LIBerty002051	CRABP1	965
LIBerty002052	CRABP1	1012
LIBerty001001	CRABP2	982
LIBerty001002	CRABP2	882
LIBerty001003	CRABP2	1080
LIBerty001626	CRABP2	1546
LIBerty001627	CRABP2	1276
LIBerty001628	CRABP2	811
LIBerty003246	CREB3L1	1949
LIBerty003247	CREB3L1	1504
LIBerty003248	CREB3L1	1064
LIBerty003573	CREB3L2	1636
LIBerty003574	CREB3L2	1535
LIBerty003575	CREB3L2	1483
LIBerty002809	CRIM1	2151
LIBerty002810	CRIM1	1111
LIBerty002811	CRIM1	610
LIBerty000225	CRMP1	1067
LIBerty000226	CRMP1	1138
LIBerty000227	CRMP1	826
LIBerty001470	CRMP1	532
LIBerty001471	CRMP1	738
LIBerty001472	CRMP1	1182
LIBerty001473	CRMP1	623
LIBerty001474	CRMP1	974
LIBerty001475	CRMP1	876
LIBerty001527	CRMP1	1878
LIBerty001528	CRMP1	645
LIBerty001529	CRMP1	892
LIBerty001494	CRYAB	682
LIBerty001495	CRYAB	866
LIBerty001496	CRYAB	1238
LIBerty001497	CRYAB	859
LIBerty001498	CRYAB	1305
LIBerty001499	CRYAB	1267
LIBerty002603	CSDC2	1896
LIBerty002604	CSDC2	1902
LIBerty002605	CSDC2	1155
LIBerty003473	CSF1	987
LIBerty003474	CSF1	1117
LIBerty003475	CSF1	1059
LIBerty001632	CSPG4	1550
LIBerty001633	CSPG4	886
LIBerty001634	CSPG4	959
LIBerty001530	CSRP2	1045
LIBerty001531	CSRP2	965
LIBerty001532	CSRP2	1102
LIBerty001467	CST3	1014
LIBerty001468	CST3	1399
LIBerty001469	CST3	632
LIBerty001635	CTGF	1174
LIBerty001636	CTGF	708
LIBerty001637	CTGF	1174
LIBerty001211	CTSL	1243
LIBerty001212	CTSL	1555
LIBerty001213	CTSL	792
LIBerty001328	CXCL12	1005
LIBerty001329	CXCL12	647
LIBerty001330	CXCL12	577
LIBerty002130	CXCL14	1163
LIBerty002131	CXCL14	908
LIBerty002132	CXCL14	662
LIBerty001208	CYBRD1	2608
LIBerty001209	CYBRD1	924
LIBerty001210	CYBRD1	802
LIBerty003075	CYBRD1	549
LIBerty003076	CYBRD1	1623
LIBerty003077	CYBRD1	1688
LIBerty000321	CYLD	841
LIBerty000322	CYLD	916
LIBerty000323	CYLD	1981
LIBerty002711	CYLD	849
LIBerty002712	CYLD	1495
LIBerty000492	CYP4F11	1543
LIBerty000493	CYP4F11	1760
LIBerty000494	CYP4F11	1077
LIBerty001557	CYR61	1338
LIBerty001558	CYR61	1839
LIBerty001559	CYR61	1962
LIBerty000294	CYS1	1782
LIBerty000295	CYS1	969
LIBerty000296	CYS1	1318
LIBerty003678	Ctrl_0001	824
LIBerty003679	Ctrl_0002	1482
LIBerty003680	Ctrl_0003	1437
LIBerty003681	Ctrl_0004	1721
LIBerty003682	Ctrl_0005	1653
LIBerty003683	Ctrl_0006	1229
LIBerty003684	Ctrl_0007	1317
LIBerty003685	Ctrl_0008	1037
LIBerty003686	Ctrl_0009	1239
LIBerty003687	Ctrl_0010	1280
LIBerty003688	Ctrl_0011	1404
LIBerty003689	Ctrl_0012	1341
LIBerty003690	Ctrl_0013	1022
LIBerty003691	Ctrl_0014	1144
LIBerty003692	Ctrl_0015	1200
LIBerty003693	Ctrl_0016	951
LIBerty003694	Ctrl_0017	1450
LIBerty003695	Ctrl_0018	1553
LIBerty003696	Ctrl_0019	965
LIBerty003697	Ctrl_0020	823
LIBerty003698	Ctrl_0021	1505
LIBerty003699	Ctrl_0022	1396
LIBerty003700	Ctrl_0023	1235
LIBerty003701	Ctrl_0024	1096
LIBerty003702	Ctrl_0025	1327
LIBerty003703	Ctrl_0026	1264
LIBerty003704	Ctrl_0027	1158
LIBerty003705	Ctrl_0028	1390
LIBerty003706	Ctrl_0029	1876
LIBerty003707	Ctrl_0030	1369
LIBerty003708	Ctrl_0031	1051
LIBerty003709	Ctrl_0032	1483
LIBerty003710	Ctrl_0033	1252
LIBerty003711	Ctrl_0034	1414
LIBerty003712	Ctrl_0035	1597
LIBerty003713	Ctrl_0036	1760
LIBerty003714	Ctrl_0037	1802
LIBerty003715	Ctrl_0038	952
LIBerty003716	Ctrl_0039	1435
LIBerty003717	Ctrl_0040	1278
LIBerty003718	Ctrl_0041	1003
LIBerty003719	Ctrl_0042	1725
LIBerty003720	Ctrl_0043	1710
LIBerty003721	Ctrl_0044	1168
LIBerty003722	Ctrl_0045	1247
LIBerty003723	Ctrl_0046	1135
LIBerty003724	Ctrl_0047	1428
LIBerty003725	Ctrl_0048	1284
LIBerty003726	Ctrl_0049	1279
LIBerty003727	Ctrl_0050	1278
LIBerty003728	Ctrl_0051	1232
LIBerty003729	Ctrl_0052	1499
LIBerty003730	Ctrl_0053	1359
LIBerty003731	Ctrl_0054	1866
LIBerty003732	Ctrl_0055	1461
LIBerty003733	Ctrl_0056	1428
LIBerty003734	Ctrl_0057	1601
LIBerty003735	Ctrl_0058	1197
LIBerty003736	Ctrl_0059	1325
LIBerty003737	Ctrl_0060	986
LIBerty003738	Ctrl_0061	1256
LIBerty003739	Ctrl_0062	1168
LIBerty003740	Ctrl_0063	1611
LIBerty003741	Ctrl_0064	1832
LIBerty003742	Ctrl_0065	1016
LIBerty003743	Ctrl_0066	1479
LIBerty003744	Ctrl_0067	1385
LIBerty003745	Ctrl_0068	1533
LIBerty003746	Ctrl_0069	1338
LIBerty003747	Ctrl_0070	1602
LIBerty003748	Ctrl_0071	1091
LIBerty003749	Ctrl_0072	1359
LIBerty003750	Ctrl_0073	1095
LIBerty003751	Ctrl_0074	1007
LIBerty003752	Ctrl_0075	1227
LIBerty003753	Ctrl_0076	1489
LIBerty003754	Ctrl_0077	1147
LIBerty003755	Ctrl_0078	1363
LIBerty003756	Ctrl_0079	1629
LIBerty003757	Ctrl_0080	1326
LIBerty003758	Ctrl_0081	1819
LIBerty003759	Ctrl_0082	1527
LIBerty003760	Ctrl_0083	1486
LIBerty003761	Ctrl_0084	1623
LIBerty003762	Ctrl_0085	1579
LIBerty003763	Ctrl_0086	1558
LIBerty003764	Ctrl_0087	1472
LIBerty003765	Ctrl_0088	1602
LIBerty003766	Ctrl_0089	1768
LIBerty003767	Ctrl_0090	1213
LIBerty003768	Ctrl_0091	1638
LIBerty003769	Ctrl_0092	1019
LIBerty003770	Ctrl_0093	1394
LIBerty003771	Ctrl_0094	1047
LIBerty003772	Ctrl_0095	1224
LIBerty003773	Ctrl_0096	1431
LIBerty003774	Ctrl_0097	580
LIBerty003775	Ctrl_0098	1074
LIBerty003776	Ctrl_0099	924
LIBerty003777	Ctrl_0100	989
LIBerty002818	DACT1	1167
LIBerty002819	DACT1	937
LIBerty002820	DACT1	766
LIBerty000848	DAG1	911
LIBerty000849	DAG1	1112
LIBerty000850	DAG1	1099
LIBerty000851	DAG1	1272
LIBerty000852	DAG1	922
LIBerty000853	DAG1	953
LIBerty003504	DCBLD1	1277
LIBerty003505	DCBLD1	1349
LIBerty003506	DCBLD1	532
LIBerty000306	DCLK2	908
LIBerty000307	DCLK2	1137
LIBerty000308	DCLK2	744
LIBerty001638	DCN	1321
LIBerty001639	DCN	1255
LIBerty001640	DCN	1308
LIBerty003302	DCN	1406
LIBerty003303	DCN	1174
LIBerty003304	DCN	1466
LIBerty003305	DCN	1526
LIBerty003306	DCN	2212
LIBerty003307	DCN	1294
LIBerty001641	DCTD	1058
LIBerty001642	DCTD	703
LIBerty001643	DCTD	775
LIBerty000537	DDAH1	1259
LIBerty000538	DDAH1	566
LIBerty000539	DDAH1	860
LIBerty002495	DDAH1	1146
LIBerty002496	DDAH1	1098
LIBerty002497	DDAH1	986
LIBerty000133	DDC	1489
LIBerty000134	DDC	1137
LIBerty000135	DDC	674
LIBerty000363	DDC	1289
LIBerty000364	DDC	1307
LIBerty000365	DDC	1808
LIBerty001957	DDO	2051
LIBerty001958	DDO	1372
LIBerty001959	DDO	1254
LIBerty000219	DDX60L	1225
LIBerty000220	DDX60L	712
LIBerty000221	DDX60L	1206
LIBerty002758	DENND2A	1155
LIBerty002759	DENND2A	972
LIBerty002760	DENND2A	1527
LIBerty001644	DES	1279
LIBerty001645	DES	1787
LIBerty001646	DES	1341
LIBerty000136	DIO2	1288
LIBerty000137	DIO2	1447
LIBerty000138	DIO2	1185
LIBerty001101	DIO2	1849
LIBerty001102	DIO2	673
LIBerty001103	DIO2	1487
LIBerty002564	DIO2	1713
LIBerty002565	DIO2	1722
LIBerty002566	DIO2	1307
LIBerty003189	DISP1	1197
LIBerty003190	DISP1	606
LIBerty003191	DISP1	727
LIBerty002501	DKK1	718
LIBerty002502	DKK1	1002
LIBerty002503	DKK1	549
LIBerty000243	DKK3	1190
LIBerty000244	DKK3	600
LIBerty000245	DKK3	817
LIBerty002537	DKK3	1030
LIBerty002538	DKK3	1023
LIBerty002539	DKK3	1450
LIBerty002770	DKK3	1023
LIBerty002771	DKK3	1236
LIBerty002772	DKK3	646
LIBerty000333	DLGAP4	990
LIBerty000334	DLGAP4	876
LIBerty000335	DLGAP4	979
LIBerty002663	DLGAP4	1282
LIBerty002664	DLGAP4	1768
LIBerty002665	DLGAP4	1264
LIBerty003564	DLGAP4	1686
LIBerty003565	DLGAP4	894
LIBerty003566	DLGAP4	514
LIBerty001993	DLK1	1104
LIBerty001994	DLK1	734
LIBerty001995	DLK1	1121
LIBerty000543	DNAJB5	636
LIBerty000544	DNAJB5	732
LIBerty000545	DNAJB5	795
LIBerty002507	DNAJB5	1265
LIBerty002508	DNAJB5	1950
LIBerty002509	DNAJB5	712
LIBerty002534	DNAJC15	1268
LIBerty002535	DNAJC15	1263
LIBerty002536	DNAJC15	2427
LIBerty002327	DNAJC3	961
LIBerty002328	DNAJC3	771
LIBerty002329	DNAJC3	1007
LIBerty003078	DOCK5	582
LIBerty003079	DOCK5	1331
LIBerty003080	DOCK5	525
LIBerty000498	DOCK9	1961
LIBerty000499	DOCK9	1429
LIBerty000500	DOCK9	1328
LIBerty002716	DOCK9	534
LIBerty002717	DOCK9	597
LIBerty002718	DOCK9	985
LIBerty002354	DRAP1	1005
LIBerty002355	DRAP1	770
LIBerty002356	DRAP1	609
LIBerty003594	DRAXIN	1152
LIBerty003595	DRAXIN	517
LIBerty003596	DRAXIN	1033
LIBerty000357	DSE	1731
LIBerty000358	DSE	1189
LIBerty000359	DSE	1418
LIBerty002552	DSE	1118
LIBerty002553	DSE	830
LIBerty002554	DSE	1372
LIBerty003129	DSEL	866
LIBerty003130	DSEL	767
LIBerty003131	DSEL	719
LIBerty003341	DUSP10	1711
LIBerty003342	DUSP10	1515
LIBerty003343	DUSP10	697
LIBerty003344	DUSP10	857
LIBerty003345	DUSP10	1091
LIBerty003346	DUSP10	891
LIBerty000348	DUSP27	1040
LIBerty000349	DUSP27	1177
LIBerty000350	DUSP27	1670
LIBerty002053	DUSP5	1066
LIBerty002054	DUSP5	1075
LIBerty002055	DUSP5	428
LIBerty001013	ECM1	1684
LIBerty001014	ECM1	1603
LIBerty001015	ECM1	1390
LIBerty001346	EDIL3	884
LIBerty001347	EDIL3	355
LIBerty001348	EDIL3	887
LIBerty001650	EDN1	1479
LIBerty001651	EDN1	1729
LIBerty001652	EDN1	1411
LIBerty001653	EDN2	2094
LIBerty001654	EDN2	1142
LIBerty001655	EDN2	511
LIBerty000025	EDNRB	2014
LIBerty000026	EDNRB	1255
LIBerty000027	EDNRB	1100
LIBerty001007	EDNRB	1598
LIBerty001008	EDNRB	1120
LIBerty001009	EDNRB	882
LIBerty002011	EDNRB	1461
LIBerty002012	EDNRB	1045
LIBerty002013	EDNRB	1290
LIBerty000605	EFCAB2	1695
LIBerty000606	EFCAB2	932
LIBerty000607	EFCAB2	1226
LIBerty003150	EFCAB2	1250
LIBerty003151	EFCAB2	1123
LIBerty003152	EFCAB2	1490
LIBerty000297	EFEMP1	2098
LIBerty000298	EFEMP1	1034
LIBerty000299	EFEMP1	974
LIBerty002615	EHD2	1116
LIBerty002616	EHD2	883
LIBerty002617	EHD2	1320
LIBerty002612	EHD3	1579
LIBerty002613	EHD3	1136
LIBerty002614	EHD3	1521
LIBerty002121	EIF2AK3	1584
LIBerty002122	EIF2AK3	805
LIBerty002123	EIF2AK3	1053
LIBerty000812	ELAVL2	945
LIBerty000813	ELAVL2	497
LIBerty000814	ELAVL2	309
LIBerty000815	ELAVL2	1363
LIBerty000816	ELAVL2	895
LIBerty000817	ELAVL2	440
LIBerty002056	ELAVL2	1414
LIBerty002057	ELAVL2	1555
LIBerty002058	ELAVL2	1427
LIBerty000614	ELAVL4	1277
LIBerty000615	ELAVL4	1365
LIBerty000616	ELAVL4	1041
LIBerty000617	ELAVL4	1606
LIBerty000618	ELAVL4	965
LIBerty000619	ELAVL4	1216
LIBerty000620	ELAVL4	954
LIBerty000621	ELAVL4	1402
LIBerty000622	ELAVL4	1725
LIBerty000623	ELAVL4	1006
LIBerty000624	ELAVL4	1815
LIBerty000625	ELAVL4	2212
LIBerty002483	ELL2	1314
LIBerty002484	ELL2	1066
LIBerty002485	ELL2	1102
LIBerty001187	ELOVL1	1296
LIBerty001188	ELOVL1	1505
LIBerty001189	ELOVL1	990
LIBerty003033	ELOVL1	734
LIBerty003034	ELOVL1	1098
LIBerty003035	ELOVL1	1415
LIBerty003010	ELSPBP1	1554
LIBerty003011	ELSPBP1	894
LIBerty003012	ELSPBP1	1480
LIBerty002797	EMCN	1479
LIBerty002798	EMCN	1605
LIBerty002799	EMCN	1623
LIBerty003296	EMID1	1026
LIBerty003297	EMID1	1237
LIBerty003298	EMID1	1225
LIBerty001539	EMP1	1553
LIBerty001540	EMP1	1305
LIBerty001541	EMP1	1644
LIBerty001199	ENC1	1299
LIBerty001200	ENC1	1107
LIBerty001201	ENC1	313
LIBerty000489	ENTPD4	1089
LIBerty000490	ENTPD4	1590
LIBerty000491	ENTPD4	711
LIBerty002911	ENTPD7	1253
LIBerty002912	ENTPD7	1436
LIBerty002913	ENTPD7	1089
LIBerty001542	EPAS1	819
LIBerty001543	EPAS1	947
LIBerty001544	EPAS1	570
LIBerty002830	EPHB2	1031
LIBerty002831	EPHB2	535
LIBerty002832	EPHB2	680
LIBerty003222	EPSTI1	2112
LIBerty003223	EPSTI1	1004
LIBerty003224	EPSTI1	1156
LIBerty000312	ERAP1	1049
LIBerty000313	ERAP1	1245
LIBerty000314	ERAP1	1197
LIBerty000954	ERAP1	1146
LIBerty000955	ERAP1	1808
LIBerty000956	ERAP1	1725
LIBerty000504	ERAP2	1835
LIBerty000505	ERAP2	1462
LIBerty000506	ERAP2	1136
LIBerty002893	ERRFI1	872
LIBerty002894	ERRFI1	637
LIBerty002895	ERRFI1	1095
LIBerty000546	EVA1A	574
LIBerty000547	EVA1A	1246
LIBerty000548	EVA1A	1405
LIBerty003132	EVA1A	1256
LIBerty003133	EVA1A	2026
LIBerty003134	EVA1A	1745
LIBerty002582	EVI2A	1260
LIBerty002583	EVI2A	1727
LIBerty002584	EVI2A	1429
LIBerty002059	EXTL1	1521
LIBerty002060	EXTL1	1114
LIBerty002061	EXTL1	1046
LIBerty001464	EYA1	1504
LIBerty001465	EYA1	1685
LIBerty001466	EYA1	1865
LIBerty003464	EYA1	1148
LIBerty003465	EYA1	1571
LIBerty003466	EYA1	1061
LIBerty003467	EYA1	1608
LIBerty003468	EYA1	1738
LIBerty003469	EYA1	748
LIBerty003470	EYA4	1164
LIBerty003471	EYA4	1154
LIBerty003472	EYA4	399
LIBerty001656	F2R	900
LIBerty001657	F2R	1098
LIBerty001658	F2R	1097
LIBerty002190	F2RL1	944
LIBerty002191	F2RL1	910
LIBerty002192	F2RL1	1180
LIBerty002014	FABP3	1210
LIBerty002015	FABP3	1535
LIBerty002016	FABP3	1157
LIBerty001545	FABP4	1405
LIBerty001546	FABP4	927
LIBerty001547	FABP4	1611
LIBerty002989	FADS3	713
LIBerty002990	FADS3	1126
LIBerty002991	FADS3	848
LIBerty002842	FAM20A	1098
LIBerty002843	FAM20A	1450
LIBerty002844	FAM20A	777
LIBerty001408	FAM214A	2130
LIBerty001409	FAM214A	1498
LIBerty001410	FAM214A	1303
LIBerty002905	FAM214A	1383
LIBerty002906	FAM214A	1789
LIBerty002907	FAM214A	908
LIBerty002654	FAM3C	1079
LIBerty002655	FAM3C	1550
LIBerty002656	FAM3C	854
LIBerty001113	FAM47E-STBD1	1638
LIBerty001114	FAM47E-STBD1	1248
LIBerty001115	FAM47E-STBD1	991
LIBerty001148	FAM69A	656
LIBerty001149	FAM69A	1305
LIBerty001150	FAM69A	2070
LIBerty001151	FAM69A	1515
LIBerty001152	FAM69A	1570
LIBerty001153	FAM69A	1119
LIBerty002062	FAP	1218
LIBerty002063	FAP	1471
LIBerty002064	FAP	1311
LIBerty001447	FARP1	1359
LIBerty001448	FARP1	981
LIBerty001449	FARP1	1403
LIBerty002271	FARP1	1579
LIBerty002272	FARP1	1179
LIBerty002273	FARP1	390
LIBerty000028	FBN1	1041
LIBerty000029	FBN1	814
LIBerty000030	FBN1	1009
LIBerty001659	FBN2	910
LIBerty001660	FBN2	674
LIBerty001661	FBN2	1036
LIBerty002405	FERMT2	1183
LIBerty002406	FERMT2	548
LIBerty002407	FERMT2	464
LIBerty002065	FGF5	1268
LIBerty002066	FGF5	939
LIBerty002067	FGF5	1186
LIBerty001662	FGF7	1281
LIBerty001663	FGF7	1221
LIBerty001664	FGF7	1254
LIBerty001665	FGF9	866
LIBerty001666	FGF9	953
LIBerty001667	FGF9	937
LIBerty000626	FGFR2	1535
LIBerty000627	FGFR2	1384
LIBerty000628	FGFR2	1215
LIBerty000629	FGFR2	2103
LIBerty000630	FGFR2	1094
LIBerty000631	FGFR2	1147
LIBerty000632	FGFR2	1123
LIBerty000633	FGFR2	1029
LIBerty000634	FGFR2	1358
LIBerty003039	FGFR2	190
LIBerty003040	FGFR2	955
LIBerty003041	FGFR2	1416
LIBerty000713	FHL1	1023
LIBerty000714	FHL1	1431
LIBerty000715	FHL1	1191
LIBerty000716	FHL1	1355
LIBerty000717	FHL1	1351
LIBerty000718	FHL1	774
LIBerty000719	FHL1	1361
LIBerty000720	FHL1	1465
LIBerty000721	FHL1	1469
LIBerty000722	FHL1	1298
LIBerty000723	FHL1	1022
LIBerty000724	FHL1	987
LIBerty000725	FHL1	943
LIBerty000726	FHL1	338
LIBerty000727	FHL1	1228
LIBerty000806	FHL1	1100
LIBerty000807	FHL1	909
LIBerty000808	FHL1	1436
LIBerty000327	FILIP1L	1172
LIBerty000328	FILIP1L	1527
LIBerty000329	FILIP1L	1628
LIBerty002657	FILIP1L	1821
LIBerty002658	FILIP1L	671
LIBerty002659	FILIP1L	1008
LIBerty001387	FKBP9	1216
LIBerty001388	FKBP9	1200
LIBerty001389	FKBP9	1498
LIBerty001390	FKBP9	1688
LIBerty001391	FKBP9	939
LIBerty001392	FKBP9	1339
LIBerty000462	FLNC	608
LIBerty000463	FLNC	1059
LIBerty000464	FLNC	683
LIBerty001668	FLT1	1064
LIBerty001669	FLT1	955
LIBerty001670	FLT1	489
LIBerty001671	FN1	877
LIBerty001672	FN1	2013
LIBerty001673	FN1	497
LIBerty000552	FNDC3B	672
LIBerty000553	FNDC3B	426
LIBerty000554	FNDC3B	784
LIBerty003030	FNDC3B	1171
LIBerty003031	FNDC3B	724
LIBerty003032	FNDC3B	2084
LIBerty000139	FOLR1	1650
LIBerty000140	FOLR1	1173
LIBerty000141	FOLR1	843
LIBerty002821	FOLR1	1616
LIBerty002822	FOLR1	1196
LIBerty002823	FOLR1	1992
LIBerty002824	FOLR1	1325
LIBerty002825	FOLR1	1144
LIBerty002826	FOLR1	1127
LIBerty002193	FOSL2	863
LIBerty002194	FOSL2	512
LIBerty002195	FOSL2	565
LIBerty001548	FOXC1	1252
LIBerty001549	FOXC1	542
LIBerty001550	FOXC1	1146
LIBerty002068	FOXD1	1270
LIBerty002069	FOXD1	581
LIBerty002070	FOXD1	822
LIBerty003641	FOXM1	1512
LIBerty003642	FOXM1	801
LIBerty003643	FOXM1	1229
LIBerty002017	FOXS1	1038
LIBerty002018	FOXS1	1201
LIBerty002019	FOXS1	1277
LIBerty000785	FRAS1	927
LIBerty000786	FRAS1	816
LIBerty000787	FRAS1	1116
LIBerty000857	FREM1	1440
LIBerty000858	FREM1	1035
LIBerty000859	FREM1	944
LIBerty003347	FREM1	998
LIBerty003348	FREM1	1027
LIBerty003349	FREM1	1372
LIBerty003671	FREM2	1025
LIBerty003672	FREM2	1048
LIBerty003673	FREM2	2137
LIBerty002696	FRMD4B	1285
LIBerty002697	FRMD4B	1763
LIBerty002698	FRMD4B	753
LIBerty000330	FRMD6	1716
LIBerty000331	FRMD6	918
LIBerty000332	FRMD6	2121
LIBerty001247	FRMD6	1100
LIBerty001248	FRMD6	1194
LIBerty001249	FRMD6	1228
LIBerty003392	FRMD6	731
LIBerty003393	FRMD6	1009
LIBerty003394	FRMD6	1069
LIBerty002669	FRMPD1	924
LIBerty002670	FRMPD1	821
LIBerty002671	FRMPD1	800
LIBerty002336	FST	904
LIBerty002337	FST	559
LIBerty002338	FST	959
LIBerty002438	FSTL1	727
LIBerty002439	FSTL1	1538
LIBerty002440	FSTL1	791
LIBerty001674	FYN	839
LIBerty001675	FYN	1101
LIBerty001676	FYN	1366
LIBerty003419	FYN	1165
LIBerty003420	FYN	1115
LIBerty003421	FYN	1451
LIBerty003422	FYN	1526
LIBerty003423	FYN	1649
LIBerty003424	FYN	1441
LIBerty001677	GAB1	977
LIBerty001678	GAB1	1611
LIBerty001679	GAB1	801
LIBerty002513	GAB2	939
LIBerty002514	GAB2	1231
LIBerty002515	GAB2	1071
LIBerty003278	GAB2	734
LIBerty003279	GAB2	644
LIBerty003280	GAB2	965
LIBerty002755	GADD45B	1098
LIBerty002756	GADD45B	611
LIBerty002757	GADD45B	124
LIBerty000378	GAGE10	1143
LIBerty000379	GAGE10	2083
LIBerty000380	GAGE10	824
LIBerty002935	GALNT1	1517
LIBerty002936	GALNT1	1266
LIBerty002937	GALNT1	1152
LIBerty003591	GALNT10	502
LIBerty003592	GALNT10	808
LIBerty003593	GALNT10	1073
LIBerty001680	GAP43	1537
LIBerty001681	GAP43	1608
LIBerty001682	GAP43	1151
LIBerty000513	GAS7	1694
LIBerty000514	GAS7	1878
LIBerty000515	GAS7	867
LIBerty001954	GAS7	1746
LIBerty001955	GAS7	1291
LIBerty001956	GAS7	1264
LIBerty003632	GAS7	1468
LIBerty003633	GAS7	1775
LIBerty003634	GAS7	1297
LIBerty003635	GAS7	939
LIBerty003636	GAS7	1242
LIBerty003637	GAS7	650
LIBerty001683	GATA3	1498
LIBerty001684	GATA3	1332
LIBerty001685	GATA3	1021
LIBerty002977	GATAD1	1170
LIBerty002978	GATAD1	1147
LIBerty002979	GATAD1	1187
LIBerty000031	GBE1	1813
LIBerty000032	GBE1	1447
LIBerty000033	GBE1	1418
LIBerty000995	GBF1	1161
LIBerty000996	GBF1	1474
LIBerty000997	GBF1	1169
LIBerty002020	GBP2	1585
LIBerty002021	GBP2	1124
LIBerty002022	GBP2	1478
LIBerty002869	GBP3	1187
LIBerty002870	GBP3	1149
LIBerty002871	GBP3	1155
LIBerty000665	GFRA1	510
LIBerty000666	GFRA1	1028
LIBerty000667	GFRA1	1339
LIBerty002196	GFRA1	1033
LIBerty002197	GFRA1	1899
LIBerty002198	GFRA1	1892
LIBerty003371	GFRA1	1345
LIBerty003372	GFRA1	2014
LIBerty003373	GFRA1	958
LIBerty000034	GHR	1605
LIBerty000035	GHR	910
LIBerty000036	GHR	926
LIBerty001077	GHR	1403
LIBerty001078	GHR	1331
LIBerty001079	GHR	992
LIBerty001080	GHR	723
LIBerty001081	GHR	1375
LIBerty001082	GHR	1531
LIBerty001083	GHR	1548
LIBerty001084	GHR	767
LIBerty001085	GHR	696
LIBerty001086	GHR	1370
LIBerty001087	GHR	1494
LIBerty001088	GHR	1435
LIBerty001089	GHR	1304
LIBerty001090	GHR	1516
LIBerty001091	GHR	1090
LIBerty001092	GHR	1472
LIBerty001093	GHR	1039
LIBerty001094	GHR	1888
LIBerty001095	GHR	1083
LIBerty001096	GHR	1405
LIBerty001097	GHR	925
LIBerty001098	GHR	1159
LIBerty001099	GHR	1306
LIBerty001100	GHR	1056
LIBerty003323	GINM1	1459
LIBerty003324	GINM1	906
LIBerty003325	GINM1	1234
LIBerty003377	GLIS1	1329
LIBerty003378	GLIS1	1304
LIBerty003379	GLIS1	1460
LIBerty002375	GLRA3	1079
LIBerty002376	GLRA3	1455
LIBerty002377	GLRA3	1169
LIBerty001184	GLS	693
LIBerty001185	GLS	371
LIBerty001186	GLS	1668
LIBerty001190	GNAI1	1007
LIBerty001191	GNAI1	1438
LIBerty001192	GNAI1	1100
LIBerty001686	GNAI1	1183
LIBerty001687	GNAI1	709
LIBerty001688	GNAI1	645
LIBerty002887	GNG12	693
LIBerty002888	GNG12	1092
LIBerty002889	GNG12	1021
LIBerty002779	GOLT1B	1118
LIBerty002780	GOLT1B	1566
LIBerty002781	GOLT1B	1247
LIBerty001689	GPC1	649
LIBerty001690	GPC1	299
LIBerty001691	GPC1	757
LIBerty001799	GPNMB	1311
LIBerty001800	GPNMB	1505
LIBerty001801	GPNMB	1732
LIBerty002549	GPR132	992
LIBerty002550	GPR132	1519
LIBerty002551	GPR132	854
LIBerty001304	GPR176	1660
LIBerty001305	GPR176	1111
LIBerty001306	GPR176	612
LIBerty001307	GPR176	1380
LIBerty001308	GPR176	1569
LIBerty001309	GPR176	981
LIBerty002142	GPR183	1122
LIBerty002143	GPR183	1272
LIBerty002144	GPR183	1228
LIBerty002199	GPR20	1608
LIBerty002200	GPR20	1056
LIBerty002201	GPR20	1471
LIBerty002202	GPR37	1045
LIBerty002203	GPR37	1145
LIBerty002204	GPR37	783
LIBerty000608	GPR63	1448
LIBerty000609	GPR63	612
LIBerty000610	GPR63	1641
LIBerty000854	GPR68	1301
LIBerty000855	GPR68	1693
LIBerty000856	GPR68	855
LIBerty001948	GPR68	1380
LIBerty001949	GPR68	1726
LIBerty001950	GPR68	2500
LIBerty002005	GPRC5A	1421
LIBerty002006	GPRC5A	1432
LIBerty002007	GPRC5A	1129
LIBerty002881	GPRC5C	1302
LIBerty002882	GPRC5C	820
LIBerty002883	GPRC5C	1149
LIBerty002998	GPRC5C	1691
LIBerty002999	GPRC5C	1635
LIBerty003000	GPRC5C	1213
LIBerty003585	GPRIN3	999
LIBerty003586	GPRIN3	1574
LIBerty003587	GPRIN3	1256
LIBerty001692	GPX3	1523
LIBerty001693	GPX3	1425
LIBerty001694	GPX3	1471
LIBerty001444	GRID2	1084
LIBerty001445	GRID2	879
LIBerty001446	GRID2	1097
LIBerty003293	GRIN3A	1471
LIBerty003294	GRIN3A	864
LIBerty003295	GRIN3A	1220
LIBerty000037	GSN	1484
LIBerty000038	GSN	1219
LIBerty000039	GSN	948
LIBerty000465	GSN	1429
LIBerty000466	GSN	1054
LIBerty000467	GSN	998
LIBerty001217	GSN	1649
LIBerty001218	GSN	1769
LIBerty001219	GSN	1515
LIBerty001220	GSN	1221
LIBerty001221	GSN	1171
LIBerty001222	GSN	1338
LIBerty003498	GTF2IRD2	1232
LIBerty003499	GTF2IRD2	824
LIBerty003500	GTF2IRD2	980
LIBerty002800	GULP1	1384
LIBerty002801	GULP1	1801
LIBerty002802	GULP1	1397
LIBerty001512	HAGHL	1497
LIBerty001513	HAGHL	1373
LIBerty001514	HAGHL	1097
LIBerty003147	HAGHL	1046
LIBerty003148	HAGHL	1079
LIBerty003149	HAGHL	1039
LIBerty001629	HAPLN1	1250
LIBerty001630	HAPLN1	540
LIBerty001631	HAPLN1	657
LIBerty001647	HBEGF	994
LIBerty001648	HBEGF	813
LIBerty001649	HBEGF	359
LIBerty002591	HEBP2	1426
LIBerty002592	HEBP2	1196
LIBerty002593	HEBP2	1030
LIBerty002947	HEG1	725
LIBerty002948	HEG1	713
LIBerty002949	HEG1	453
LIBerty000103	HGF	1234
LIBerty000104	HGF	1605
LIBerty000105	HGF	631
LIBerty003066	HHIPL2	1262
LIBerty003067	HHIPL2	1227
LIBerty003068	HHIPL2	1771
LIBerty000375	HIC1	1154
LIBerty000376	HIC1	477
LIBerty000377	HIC1	697
LIBerty002369	HIC1	1095
LIBerty002370	HIC1	1341
LIBerty002371	HIC1	1259
LIBerty001695	HMOX1	1300
LIBerty001696	HMOX1	1406
LIBerty001697	HMOX1	1239
LIBerty003156	HOOK3	848
LIBerty003157	HOOK3	1314
LIBerty003158	HOOK3	477
LIBerty001698	HOXB2	1347
LIBerty001699	HOXB2	791
LIBerty001700	HOXB2	856
LIBerty001987	HRK	1130
LIBerty001988	HRK	687
LIBerty001989	HRK	118
LIBerty003111	HUWE1	2136
LIBerty003112	HUWE1	934
LIBerty003113	HUWE1	1338
LIBerty003540	ID1	1676
LIBerty003541	ID1	666
LIBerty003542	ID1	1055
LIBerty001482	IFI27	1947
LIBerty001483	IFI27	1444
LIBerty001484	IFI27	1220
LIBerty001485	IFI27	1438
LIBerty001486	IFI27	1163
LIBerty001487	IFI27	1044
LIBerty000097	IGFBP3	1177
LIBerty000098	IGFBP3	1030
LIBerty000099	IGFBP3	144
LIBerty000100	IGFBP5	831
LIBerty000101	IGFBP5	1298
LIBerty000102	IGFBP5	1298
LIBerty001704	IGFBP6	202
LIBerty001705	IGFBP6	1837
LIBerty001706	IGFBP6	1383
LIBerty001554	IGFBP7	888
LIBerty001555	IGFBP7	977
LIBerty001556	IGFBP7	506
LIBerty000755	IGFN1	1219
LIBerty000756	IGFN1	1879
LIBerty000757	IGFN1	1236
LIBerty000115	IL11	1131
LIBerty000116	IL11	1684
LIBerty000117	IL11	1304
LIBerty001560	IL13RA1	1049
LIBerty001561	IL13RA1	1127
LIBerty001562	IL13RA1	912
LIBerty000112	IL13RA2	1540
LIBerty000113	IL13RA2	651
LIBerty000114	IL13RA2	1134
LIBerty002839	IL17RD	1049
LIBerty002840	IL17RD	911
LIBerty002841	IL17RD	1214
LIBerty000094	IL1B	1280
LIBerty000095	IL1B	1034
LIBerty000096	IL1B	433
LIBerty000142	IL1R1	715
LIBerty000143	IL1R1	968
LIBerty000144	IL1R1	1378
LIBerty001476	IL1R1	1590
LIBerty001477	IL1R1	1053
LIBerty001478	IL1R1	1573
LIBerty000211	IL32	1191
LIBerty000212	IL32	660
LIBerty000213	IL32	2068
LIBerty000214	IL32	1014
LIBerty000215	IL32	585
LIBerty000216	IL32	762
LIBerty000217	IL32	508
LIBerty000218	IL32	1205
LIBerty002026	IL32	891
LIBerty002027	IL32	1017
LIBerty002028	IL32	959
LIBerty000073	IL4R	1665
LIBerty000074	IL4R	780
LIBerty000075	IL4R	711
LIBerty000091	IL6R	1281
LIBerty000092	IL6R	1263
LIBerty000093	IL6R	1210
LIBerty001707	IL6ST	1395
LIBerty001708	IL6ST	776
LIBerty001709	IL6ST	1759
LIBerty001710	IL7R	867
LIBerty001711	IL7R	1141
LIBerty001712	IL7R	1169
LIBerty003174	INA	748
LIBerty003175	INA	1038
LIBerty003176	INA	1719
LIBerty000951	IQCJ-SCHIP1	1284
LIBerty000952	IQCJ-SCHIP1	1153
LIBerty000953	IQCJ-SCHIP1	1454
LIBerty001713	IRF2	1070
LIBerty001714	IRF2	1292
LIBerty001715	IRF2	1300
LIBerty001716	ISL1	1229
LIBerty001717	ISL1	1011
LIBerty001718	ISL1	1006
LIBerty002244	ISLR	1792
LIBerty002245	ISLR	1300
LIBerty002246	ISLR	1025
LIBerty003638	ISLR	1518
LIBerty003639	ISLR	1560
LIBerty003640	ISLR	487
LIBerty003549	ITGA1	2194
LIBerty003550	ITGA1	1453
LIBerty003551	ITGA1	502
LIBerty000178	ITGA11	882
LIBerty000179	ITGA11	1024
LIBerty000180	ITGA11	786
LIBerty002235	ITGA3	926
LIBerty002236	ITGA3	955
LIBerty002237	ITGA3	784
LIBerty001719	ITGA5	1265
LIBerty001720	ITGA5	958
LIBerty001721	ITGA5	922
LIBerty000653	ITGA7	977
LIBerty000654	ITGA7	1132
LIBerty000655	ITGA7	1416
LIBerty001722	ITGA7	888
LIBerty001723	ITGA7	1079
LIBerty001724	ITGA7	853
LIBerty000043	ITGB3	1209
LIBerty000044	ITGB3	1193
LIBerty000045	ITGB3	1539
LIBerty001725	ITGB5	1369
LIBerty001726	ITGB5	845
LIBerty001727	ITGB5	1294
LIBerty001361	ITGB6	1335
LIBerty001362	ITGB6	1604
LIBerty001363	ITGB6	1484
LIBerty001286	ITGBL1	744
LIBerty001287	ITGBL1	963
LIBerty001288	ITGBL1	425
LIBerty001289	ITGBL1	1404
LIBerty001290	ITGBL1	2351
LIBerty001291	ITGBL1	1259
LIBerty000288	ITPRIPL2	1286
LIBerty000289	ITPRIPL2	1381
LIBerty000290	ITPRIPL2	465
LIBerty000046	JAG1	869
LIBerty000047	JAG1	747
LIBerty000048	JAG1	533
LIBerty002920	JPH2	1200
LIBerty002921	JPH2	883
LIBerty002922	JPH2	1494
LIBerty003284	KCNE4	1072
LIBerty003285	KCNE4	1348
LIBerty003286	KCNE4	1220
LIBerty001728	KCNN4	2847
LIBerty001729	KCNN4	1828
LIBerty001730	KCNN4	990
LIBerty002621	KIAA0355	1750
LIBerty002622	KIAA0355	654
LIBerty002623	KIAA0355	829
LIBerty002624	KIAA0408	1243
LIBerty002625	KIAA0408	1149
LIBerty002626	KIAA0408	1101
LIBerty002713	KIF13B	1756
LIBerty002714	KIF13B	428
LIBerty002715	KIF13B	686
LIBerty002071	KIF5C	1642
LIBerty002072	KIF5C	898
LIBerty002073	KIF5C	929
LIBerty002860	KIRREL1	1790
LIBerty002861	KIRREL1	736
LIBerty002862	KIRREL1	755
LIBerty001731	KISS1	1257
LIBerty001732	KISS1	1641
LIBerty001733	KISS1	1036
LIBerty002029	KLF4	714
LIBerty002030	KLF4	1478
LIBerty002031	KLF4	521
LIBerty003252	KLHL4	1182
LIBerty003253	KLHL4	1239
LIBerty003254	KLHL4	1640
LIBerty000088	KRT14	1102
LIBerty000089	KRT14	1295
LIBerty000090	KRT14	903
LIBerty002247	KRT16	1283
LIBerty002248	KRT16	815
LIBerty002249	KRT16	1025
LIBerty000360	KRT80	1595
LIBerty000361	KRT80	1877
LIBerty000362	KRT80	838
LIBerty001734	KRT81	1136
LIBerty001735	KRT81	1194
LIBerty001736	KRT81	956
LIBerty000764	KRTAP2-3	1504
LIBerty000765	KRTAP2-3	1450
LIBerty000766	KRTAP2-3	2184
LIBerty000076	L1CAM	1365
LIBerty000077	L1CAM	770
LIBerty000078	L1CAM	1626
LIBerty001331	L1CAM	639
LIBerty001332	L1CAM	743
LIBerty001333	L1CAM	815
LIBerty003042	L1CAM	878
LIBerty003043	L1CAM	998
LIBerty003044	L1CAM	1057
LIBerty003186	LACTB	1724
LIBerty003187	LACTB	1475
LIBerty003188	LACTB	857
LIBerty001737	LAMA4	994
LIBerty001738	LAMA4	1315
LIBerty001739	LAMA4	1315
LIBerty002250	LAMA5	1100
LIBerty002251	LAMA5	717
LIBerty002252	LAMA5	977
LIBerty001740	LAMB2	1403
LIBerty001741	LAMB2	1444
LIBerty001742	LAMB2	906
LIBerty001743	LAMC1	685
LIBerty001744	LAMC1	757
LIBerty001745	LAMC1	923
LIBerty001746	LAMP2	1879
LIBerty001747	LAMP2	1376
LIBerty001748	LAMP2	1347
LIBerty000345	LDB3	1115
LIBerty000346	LDB3	762
LIBerty000347	LDB3	1329
LIBerty000818	LDB3	962
LIBerty000819	LDB3	1231
LIBerty000820	LDB3	1862
LIBerty002435	LDB3	1676
LIBerty002436	LDB3	938
LIBerty002437	LDB3	1367
LIBerty000172	LDLRAD4	478
LIBerty000173	LDLRAD4	1425
LIBerty000174	LDLRAD4	1100
LIBerty001313	LDLRAD4	1621
LIBerty001314	LDLRAD4	1276
LIBerty001315	LDLRAD4	867
LIBerty001316	LDLRAD4	924
LIBerty001317	LDLRAD4	1976
LIBerty001318	LDLRAD4	1265
LIBerty003543	LDLRAD4	1889
LIBerty003544	LDLRAD4	989
LIBerty003545	LDLRAD4	683
LIBerty003546	LDLRAD4	1224
LIBerty003547	LDLRAD4	814
LIBerty003548	LDLRAD4	349
LIBerty001916	LEFTY2	1120
LIBerty001917	LEFTY2	1311
LIBerty001918	LEFTY2	878
LIBerty001749	LGALS1	1399
LIBerty001750	LGALS1	1086
LIBerty001751	LGALS1	1236
LIBerty002878	LGR4	1177
LIBerty002879	LGR4	1143
LIBerty002880	LGR4	662
LIBerty001752	LIF	2107
LIBerty001753	LIF	1140
LIBerty001754	LIF	1302
LIBerty000416	LIMA1	1461
LIBerty000417	LIMA1	1208
LIBerty000418	LIMA1	1128
LIBerty000419	LIMA1	845
LIBerty000420	LIMA1	1078
LIBerty000421	LIMA1	1939
LIBerty001122	LIMA1	1775
LIBerty001123	LIMA1	1308
LIBerty001124	LIMA1	845
LIBerty001119	LINC01621	2229
LIBerty001120	LINC01621	1433
LIBerty001121	LINC01621	1422
LIBerty000564	LITAF	1935
LIBerty000565	LITAF	792
LIBerty000566	LITAF	750
LIBerty002124	LITAF	1089
LIBerty002125	LITAF	1147
LIBerty002126	LITAF	925
LIBerty001256	LMO1	1311
LIBerty001257	LMO1	645
LIBerty001258	LMO1	1375
LIBerty001758	LMO1	1188
LIBerty001759	LMO1	1476
LIBerty001760	LMO1	1446
LIBerty002205	LMO7	1886
LIBerty002206	LMO7	1026
LIBerty002207	LMO7	2037
LIBerty002764	LMO7	1369
LIBerty002765	LMO7	850
LIBerty002766	LMO7	870
LIBerty001214	LMO7DN	1107
LIBerty001215	LMO7DN	1054
LIBerty001216	LMO7DN	1879
LIBerty002492	LMOD1	1444
LIBerty002493	LMOD1	1409
LIBerty002494	LMOD1	1663
LIBerty000863	LOX	1095
LIBerty000864	LOX	1609
LIBerty000865	LOX	1675
LIBerty001761	LOX	1237
LIBerty001762	LOX	1258
LIBerty001763	LOX	766
LIBerty002253	LOXL1	1001
LIBerty002254	LOXL1	1072
LIBerty002255	LOXL1	1479
LIBerty001764	LOXL2	1116
LIBerty001765	LOXL2	828
LIBerty001766	LOXL2	1395
LIBerty003144	LOXL4	1073
LIBerty003145	LOXL4	441
LIBerty003146	LOXL4	557
LIBerty001241	LPIN1	1717
LIBerty001242	LPIN1	1046
LIBerty001243	LPIN1	1025
LIBerty001244	LPIN1	1505
LIBerty001245	LPIN1	1260
LIBerty001246	LPIN1	1150
LIBerty003362	LPIN1	994
LIBerty003363	LPIN1	1097
LIBerty003364	LPIN1	1155
LIBerty000800	LPP	1413
LIBerty000801	LPP	1227
LIBerty000802	LPP	905
LIBerty000803	LPP	1158
LIBerty000804	LPP	1345
LIBerty000805	LPP	620
LIBerty002256	LPP	2497
LIBerty002257	LPP	1278
LIBerty002258	LPP	2476
LIBerty000561	LRIG3	1062
LIBerty000562	LRIG3	1019
LIBerty000563	LRIG3	1524
LIBerty003443	LRIG3	1192
LIBerty003444	LRIG3	686
LIBerty003445	LRIG3	1307
LIBerty002570	LRP10	1438
LIBerty002571	LRP10	1849
LIBerty002572	LRP10	1323
LIBerty000549	LRRC15	1790
LIBerty000550	LRRC15	466
LIBerty000551	LRRC15	1129
LIBerty002274	LRRC17	1832
LIBerty002275	LRRC17	1008
LIBerty002276	LRRC17	1269
LIBerty000486	LRRC32	1307
LIBerty000487	LRRC32	1249
LIBerty000488	LRRC32	1281
LIBerty002241	LRRC32	1161
LIBerty002242	LRRC32	1306
LIBerty002243	LRRC32	1005
LIBerty000267	LRRC66	1860
LIBerty000268	LRRC66	1474
LIBerty000269	LRRC66	967
LIBerty000540	LRRC8B	1020
LIBerty000541	LRRC8B	1110
LIBerty000542	LRRC8B	812
LIBerty002719	LRRC8B	1200
LIBerty002720	LRRC8B	1577
LIBerty002721	LRRC8B	1010
LIBerty003653	LRRN4CL	1494
LIBerty003654	LRRN4CL	1166
LIBerty003655	LRRN4CL	1086
LIBerty000794	LTBP1	1989
LIBerty000795	LTBP1	1108
LIBerty000796	LTBP1	1334
LIBerty003662	LTBP1	1178
LIBerty003663	LTBP1	856
LIBerty003664	LTBP1	609
LIBerty000079	LTBP2	1009
LIBerty000080	LTBP2	1296
LIBerty000081	LTBP2	1003
LIBerty001767	LUM	1447
LIBerty001768	LUM	1200
LIBerty001769	LUM	1461
LIBerty003650	LURAP1L	1287
LIBerty003651	LURAP1L	1207
LIBerty003652	LURAP1L	1668
LIBerty000413	LYN	1289
LIBerty000414	LYN	802
LIBerty000415	LYN	1681
LIBerty000939	LYPD6	1042
LIBerty000940	LYPD6	950
LIBerty000941	LYPD6	1895
LIBerty003579	LYPD6	1521
LIBerty003580	LYPD6	1243
LIBerty003581	LYPD6	1148
LIBerty003534	LYPD6B	2553
LIBerty003535	LYPD6B	1210
LIBerty003536	LYPD6B	1215
LIBerty003159	MAML2	1049
LIBerty003160	MAML2	1586
LIBerty003161	MAML2	985
LIBerty000845	MAMLD1	1335
LIBerty000846	MAMLD1	805
LIBerty000847	MAMLD1	1081
LIBerty002232	MAMLD1	1063
LIBerty002233	MAMLD1	527
LIBerty002234	MAMLD1	976
LIBerty002289	MAN1A1	900
LIBerty002290	MAN1A1	785
LIBerty002291	MAN1A1	1277
LIBerty002914	MAN1C1	1230
LIBerty002915	MAN1C1	628
LIBerty002916	MAN1C1	1537
LIBerty002292	MANBA	1584
LIBerty002293	MANBA	935
LIBerty002294	MANBA	1725
LIBerty000300	MAP2	1358
LIBerty000301	MAP2	876
LIBerty000302	MAP2	723
LIBerty003117	MAP2	1343
LIBerty003118	MAP2	1704
LIBerty003119	MAP2	1196
[truncated: 1,777 more rows]

## Sheet: Control_2_GuideCounts
LIBerty000001	A2M	1401
LIBerty000002	A2M	1421
LIBerty000003	A2M	616
LIBerty001426	AADAT	1841
LIBerty001427	AADAT	1082
LIBerty001428	AADAT	836
LIBerty002788	AADAT	781
LIBerty002789	AADAT	1311
LIBerty002790	AADAT	818
LIBerty003555	AADAT	1238
LIBerty003556	AADAT	1913
LIBerty003557	AADAT	1307
LIBerty003677	AAVS1	1264
LIBerty002238	ABCA1	2545
LIBerty002239	ABCA1	812
LIBerty002240	ABCA1	926
LIBerty002450	ABCA8	1146
LIBerty002451	ABCA8	1395
LIBerty002452	ABCA8	1444
LIBerty001981	ABCC3	1245
LIBerty001982	ABCC3	1633
LIBerty001983	ABCC3	1187
LIBerty002728	ABI3BP	906
LIBerty002729	ABI3BP	1064
LIBerty002730	ABI3BP	846
LIBerty000169	ABLIM1	1161
LIBerty000170	ABLIM1	1222
LIBerty000171	ABLIM1	892
LIBerty001755	ABLIM1	1465
LIBerty001756	ABLIM1	1424
LIBerty001757	ABLIM1	1648
LIBerty002393	ABLIM1	1039
LIBerty002394	ABLIM1	1393
LIBerty002395	ABLIM1	2361
LIBerty003087	ACSF2	1138
LIBerty003088	ACSF2	1992
LIBerty003089	ACSF2	1573
LIBerty001429	ACSL1	1336
LIBerty001430	ACSL1	1489
LIBerty001431	ACSL1	1023
LIBerty001432	ACSL1	1777
LIBerty001433	ACSL1	1718
LIBerty001434	ACSL1	873
LIBerty001435	ACSL1	925
LIBerty001436	ACSL1	1346
LIBerty001437	ACSL1	1589
LIBerty001438	ACSL1	1905
LIBerty001439	ACSL1	1149
LIBerty001440	ACSL1	1490
LIBerty002791	ACSL5	1175
LIBerty002792	ACSL5	1303
LIBerty002793	ACSL5	1407
LIBerty003644	ACSL5	1515
LIBerty003645	ACSL5	1741
LIBerty003646	ACSL5	1044
LIBerty003647	ACSL5	1347
LIBerty003648	ACSL5	1345
LIBerty003649	ACSL5	1337
LIBerty000579	ACTA2	596
LIBerty000580	ACTA2	640
LIBerty000581	ACTA2	1261
LIBerty001563	ACTA2	1174
LIBerty001564	ACTA2	1114
LIBerty001565	ACTA2	1144
LIBerty000237	ACTBL2	1547
LIBerty000238	ACTBL2	1638
LIBerty000239	ACTBL2	1503
LIBerty003225	ADAM19	1341
LIBerty003226	ADAM19	1126
LIBerty003227	ADAM19	1062
LIBerty001990	ADAM9	1204
LIBerty001991	ADAM9	954
LIBerty001992	ADAM9	1820
LIBerty002417	ADAMTS1	1609
LIBerty002418	ADAMTS1	1166
LIBerty002419	ADAMTS1	1008
LIBerty003329	ADAMTS15	1173
LIBerty003330	ADAMTS15	1625
LIBerty003331	ADAMTS15	845
LIBerty002426	ADAMTS5	1268
LIBerty002427	ADAMTS5	1101
LIBerty002428	ADAMTS5	1184
LIBerty000309	ADAMTSL1	1222
LIBerty000310	ADAMTSL1	1208
LIBerty000311	ADAMTSL1	1117
LIBerty003674	ADAMTSL5	1191
LIBerty003675	ADAMTSL5	1336
LIBerty003676	ADAMTSL5	830
LIBerty000425	ADCY9	634
LIBerty000426	ADCY9	613
LIBerty000427	ADCY9	743
LIBerty000677	ADGRG1	1234
LIBerty000678	ADGRG1	2178
LIBerty000679	ADGRG1	1235
LIBerty000680	ADGRG1	860
LIBerty000681	ADGRG1	941
LIBerty000682	ADGRG1	934
LIBerty000683	ADGRG1	1331
LIBerty000684	ADGRG1	998
LIBerty000685	ADGRG1	1230
LIBerty001515	ADGRG1	1965
LIBerty001516	ADGRG1	1275
LIBerty001517	ADGRG1	1413
LIBerty002923	ADGRG6	1842
LIBerty002924	ADGRG6	1046
LIBerty002925	ADGRG6	1025
LIBerty002516	ADGRL2	921
LIBerty002517	ADGRL2	1369
LIBerty002518	ADGRL2	1291
LIBerty000431	ADM	708
LIBerty000432	ADM	1730
LIBerty000433	ADM	1108
LIBerty000118	ADORA1	1174
LIBerty000119	ADORA1	1116
LIBerty000120	ADORA1	1389
LIBerty003389	ADSSL1	1378
LIBerty003390	ADSSL1	1075
LIBerty003391	ADSSL1	1180
LIBerty003612	ADSSL1	482
LIBerty003613	ADSSL1	604
LIBerty000285	AHDC1	906
LIBerty000286	AHDC1	893
LIBerty000287	AHDC1	837
LIBerty003045	AHNAK	1530
LIBerty003046	AHNAK	1074
LIBerty003047	AHNAK	772
LIBerty003314	AHNAK2	811
LIBerty003315	AHNAK2	591
LIBerty003316	AHNAK2	1747
LIBerty001411	AIG1	1985
LIBerty001412	AIG1	756
LIBerty001413	AIG1	993
LIBerty002782	AIG1	1209
LIBerty002783	AIG1	897
LIBerty002784	AIG1	909
LIBerty000085	AK1	1136
LIBerty000086	AK1	1123
LIBerty000087	AK1	1327
LIBerty002175	AKAP12	1382
LIBerty002176	AKAP12	1105
LIBerty002177	AKAP12	2116
LIBerty003332	AKAP12	1096
LIBerty003333	AKAP12	1172
LIBerty003334	AKAP12	960
LIBerty002035	AKAP6	1541
LIBerty002036	AKAP6	1734
LIBerty002037	AKAP6	1200
LIBerty001052	AKT3	1850
LIBerty001053	AKT3	550
LIBerty001054	AKT3	1229
LIBerty002226	AKT3	1390
LIBerty002227	AKT3	1226
LIBerty002228	AKT3	1645
LIBerty000121	ALDH3B1	1014
LIBerty000122	ALDH3B1	1142
LIBerty000123	ALDH3B1	1282
LIBerty000737	ALDH3B1	798
LIBerty000738	ALDH3B1	742
LIBerty000739	ALDH3B1	1064
LIBerty003249	ALPK2	1266
LIBerty003250	ALPK2	1485
LIBerty003251	ALPK2	682
LIBerty000686	ANGPT1	2381
LIBerty000687	ANGPT1	1021
LIBerty000688	ANGPT1	2126
LIBerty002486	ANGPTL2	1061
LIBerty002487	ANGPTL2	998
LIBerty002488	ANGPTL2	915
LIBerty002597	ANKRD1	1433
LIBerty002598	ANKRD1	1152
LIBerty002599	ANKRD1	1335
LIBerty000049	ANOS1	2037
LIBerty000050	ANOS1	1119
LIBerty000051	ANOS1	421
LIBerty000558	ANXA2	707
LIBerty000559	ANXA2	1391
LIBerty000560	ANXA2	952
LIBerty001325	AOC3	2394
LIBerty001326	AOC3	1290
LIBerty001327	AOC3	1251
LIBerty001972	AOC3	789
LIBerty001973	AOC3	1325
LIBerty001974	AOC3	1109
LIBerty001340	AP3B2	1936
LIBerty001341	AP3B2	1716
LIBerty001342	AP3B2	1013
LIBerty000770	APBB2	1470
LIBerty000771	APBB2	1854
LIBerty000772	APBB2	976
LIBerty000773	APBB2	1165
LIBerty000774	APBB2	1245
LIBerty000775	APBB2	1298
LIBerty002038	APBB2	1049
LIBerty002039	APBB2	1388
LIBerty002040	APBB2	1006
LIBerty002286	APC2	553
LIBerty002287	APC2	1082
LIBerty002288	APC2	995
LIBerty002827	APLN	915
LIBerty002828	APLN	410
LIBerty002829	APLN	1007
LIBerty000004	APOC3	1569
LIBerty000005	APOC3	1208
LIBerty000006	APOC3	709
LIBerty003099	APOL6	1113
LIBerty003100	APOL6	1527
LIBerty003101	APOL6	1096
LIBerty000870	AQP1	1512
LIBerty000871	AQP1	1310
LIBerty000872	AQP1	1893
LIBerty000873	AQP1	1714
LIBerty000874	AQP1	840
LIBerty000875	AQP1	825
LIBerty000876	AQP1	1411
LIBerty000877	AQP1	1191
LIBerty000878	AQP1	943
LIBerty003582	AQP1	789
LIBerty003583	AQP1	2447
LIBerty003584	AQP1	914
LIBerty000582	ARFGAP3	956
LIBerty000583	ARFGAP3	1151
LIBerty000584	ARFGAP3	1512
LIBerty001358	ARHGAP27	1309
LIBerty001359	ARHGAP27	1947
LIBerty001360	ARHGAP27	1135
LIBerty003510	ARHGAP27	1157
LIBerty003511	ARHGAP27	938
LIBerty003512	ARHGAP27	1171
LIBerty003614	ARHGAP27	1019
LIBerty003615	ARHGAP27	964
LIBerty003616	ARHGAP27	1020
LIBerty002118	ARHGAP29	1792
LIBerty002119	ARHGAP29	1429
LIBerty002120	ARHGAP29	2066
LIBerty003120	ARHGAP42	1260
LIBerty003121	ARHGAP42	1389
LIBerty003122	ARHGAP42	1819
LIBerty003395	ARHGAP42	937
LIBerty003396	ARHGAP42	878
LIBerty003397	ARHGAP42	887
LIBerty000231	ARID3C	1672
LIBerty000232	ARID3C	1764
LIBerty000233	ARID3C	616
LIBerty001134	ARID5B	1710
LIBerty001135	ARID5B	1208
LIBerty001136	ARID5B	1947
LIBerty003138	ARID5B	1548
LIBerty003139	ARID5B	1399
LIBerty003140	ARID5B	1609
LIBerty002345	ARL6IP5	1591
LIBerty002346	ARL6IP5	1006
LIBerty002347	ARL6IP5	1637
LIBerty002651	ARNT2	1039
LIBerty002652	ARNT2	1209
LIBerty002653	ARNT2	709
LIBerty003570	ARRDC4	2397
LIBerty003571	ARRDC4	879
LIBerty003572	ARRDC4	1657
LIBerty000007	ARSB	2012
LIBerty000008	ARSB	1641
LIBerty000009	ARSB	1638
LIBerty003603	ARSB	1071
LIBerty003604	ARSB	1518
LIBerty003605	ARSB	1960
LIBerty000205	ARSI	1295
LIBerty000206	ARSI	1780
LIBerty000207	ARSI	1145
LIBerty003057	ARSJ	1459
LIBerty003058	ARSJ	1839
LIBerty003059	ARSJ	2040
LIBerty003558	ASIC4	2528
LIBerty003559	ASIC4	1451
LIBerty003560	ASIC4	1268
LIBerty000758	ASPH	1361
LIBerty000759	ASPH	1167
LIBerty000760	ASPH	1793
LIBerty000761	ASPH	1281
LIBerty000762	ASPH	1422
LIBerty000763	ASPH	1533
LIBerty002845	ASPN	1460
LIBerty002846	ASPN	1600
LIBerty002847	ASPN	928
LIBerty000010	ASS1	1337
LIBerty000011	ASS1	1329
LIBerty000012	ASS1	1327
LIBerty003183	ATOH8	1782
LIBerty003184	ATOH8	1768
LIBerty003185	ATOH8	1504
LIBerty001566	ATP1B1	1157
LIBerty001567	ATP1B1	1677
LIBerty001568	ATP1B1	794
LIBerty001569	ATP2B2	1298
LIBerty001570	ATP2B2	421
LIBerty001571	ATP2B2	1261
LIBerty000471	ATXN1	511
LIBerty000472	ATXN1	1024
LIBerty000473	ATXN1	1630
LIBerty002378	AVIL	1352
LIBerty002379	AVIL	1401
LIBerty002380	AVIL	1416
LIBerty000163	AWAT2	1155
LIBerty000164	AWAT2	1465
LIBerty000165	AWAT2	1042
LIBerty001343	AXL	1749
LIBerty001344	AXL	1446
LIBerty001345	AXL	938
LIBerty002995	AXL	1904
LIBerty002996	AXL	1569
LIBerty002997	AXL	679
LIBerty001978	B3GALT2	1162
LIBerty001979	B3GALT2	797
LIBerty001980	B3GALT2	1774
LIBerty001055	BACE1	1642
LIBerty001056	BACE1	1470
LIBerty001057	BACE1	1391
LIBerty003326	BACE1	1100
LIBerty003327	BACE1	675
LIBerty003328	BACE1	1095
LIBerty002041	BAD	688
LIBerty002042	BAD	542
LIBerty002043	BAD	1329
LIBerty000882	BAK1	69
LIBerty000883	BAK1	713
LIBerty000884	BAK1	49
LIBerty003320	BAX	1230
LIBerty003321	BAX	1626
LIBerty003322	BAX	1244
LIBerty000453	BBC3	2539
LIBerty000454	BBC3	634
LIBerty000455	BBC3	192
LIBerty002600	BBC3	251
LIBerty002601	BBC3	49
LIBerty002602	BBC3	472
LIBerty001232	BCAR3	1827
LIBerty001233	BCAR3	1051
LIBerty001234	BCAR3	1206
LIBerty001235	BCAR3	1149
LIBerty001236	BCAR3	1096
LIBerty001237	BCAR3	1068
LIBerty001238	BCAR3	1291
LIBerty001239	BCAR3	1147
LIBerty001240	BCAR3	1657
LIBerty001951	BCAR3	1706
LIBerty001952	BCAR3	1699
LIBerty001953	BCAR3	1244
LIBerty001016	BCL2L11	916
LIBerty001017	BCL2L11	620
LIBerty001018	BCL2L11	52
LIBerty001572	BCL7B	1094
LIBerty001573	BCL7B	977
LIBerty001574	BCL7B	898
LIBerty000124	BDKRB1	1405
LIBerty000125	BDKRB1	2232
LIBerty000126	BDKRB1	1689
LIBerty000942	BID	1042
LIBerty000943	BID	1416
LIBerty000944	BID	953
LIBerty001128	BID	1424
LIBerty001129	BID	1030
LIBerty001130	BID	1664
LIBerty001131	BID	1282
LIBerty001132	BID	1087
LIBerty001133	BID	748
LIBerty000127	BLVRA	1119
LIBerty000128	BLVRA	1328
LIBerty000129	BLVRA	635
LIBerty002313	BMP1	511
LIBerty002314	BMP1	1098
LIBerty002315	BMP1	696
LIBerty002962	BMP5	893
LIBerty002963	BMP5	1321
LIBerty002964	BMP5	1681
LIBerty001575	BMP7	668
LIBerty001576	BMP7	1858
LIBerty001577	BMP7	1258
LIBerty003219	BOC	1045
LIBerty003220	BOC	1171
LIBerty003221	BOC	1402
LIBerty003168	BOK	1083
LIBerty003169	BOK	1175
LIBerty003170	BOK	1401
LIBerty000570	BTBD19	1323
LIBerty000571	BTBD19	1769
LIBerty000572	BTBD19	1177
LIBerty001578	BTG1	1399
LIBerty001579	BTG1	1145
LIBerty001580	BTG1	1275
LIBerty000998	BVES	957
LIBerty000999	BVES	1058
LIBerty001000	BVES	1463
LIBerty002432	BVES	1280
LIBerty002433	BVES	904
LIBerty002434	BVES	1079
LIBerty003374	BVES	1090
LIBerty003375	BVES	1437
LIBerty003376	BVES	1674
LIBerty000659	C12orf75	1604
LIBerty000660	C12orf75	837
LIBerty000661	C12orf75	855
LIBerty000303	C15orf59	1387
LIBerty000304	C15orf59	1095
LIBerty000305	C15orf59	1127
LIBerty003105	C1QTNF1	733
LIBerty003106	C1QTNF1	765
LIBerty003107	C1QTNF1	1497
LIBerty003440	C1QTNF1	1458
LIBerty003441	C1QTNF1	1661
LIBerty003442	C1QTNF1	2375
LIBerty003597	C1QTNF1	1724
LIBerty003598	C1QTNF1	1283
LIBerty003599	C1QTNF1	1462
LIBerty001581	C1S	1557
LIBerty001582	C1S	415
LIBerty001583	C1S	1747
LIBerty000199	C20orf194	1550
LIBerty000200	C20orf194	1658
LIBerty000201	C20orf194	949
LIBerty003501	C20orf197	1373
LIBerty003502	C20orf197	1339
LIBerty003503	C20orf197	1220
LIBerty002474	C4A	1479
LIBerty002475	C4A	1165
LIBerty002476	C4A	1301
LIBerty001584	C5AR1	1127
LIBerty001585	C5AR1	1162
LIBerty001586	C5AR1	956
LIBerty003084	C7orf69	1522
LIBerty003085	C7orf69	854
LIBerty003086	C7orf69	1297
LIBerty003410	C8orf46	1239
LIBerty003411	C8orf46	1404
LIBerty003412	C8orf46	1595
LIBerty001058	CA12	1366
LIBerty001059	CA12	1850
LIBerty001060	CA12	1954
LIBerty000399	CABLES1	1499
LIBerty000400	CABLES1	683
LIBerty000401	CABLES1	1297
LIBerty001196	CABLES1	1890
LIBerty001197	CABLES1	1515
LIBerty001198	CABLES1	613
LIBerty003308	CABLES1	2017
LIBerty003309	CABLES1	591
LIBerty003310	CABLES1	1800
LIBerty003485	CACNA2D4	2599
LIBerty003486	CACNA2D4	1709
LIBerty003487	CACNA2D4	1108
LIBerty001966	CADPS	1125
LIBerty001967	CADPS	1583
LIBerty001968	CADPS	1657
LIBerty003210	CALD1	1371
LIBerty003211	CALD1	1311
LIBerty003212	CALD1	990
LIBerty003213	CALD1	1014
LIBerty003214	CALD1	2087
LIBerty003215	CALD1	1282
LIBerty000510	CALU	1710
LIBerty000511	CALU	1975
LIBerty000512	CALU	470
LIBerty003446	CAMK1D	945
LIBerty003447	CAMK1D	580
LIBerty003448	CAMK1D	1018
LIBerty001065	CAMK2D	1982
LIBerty001066	CAMK2D	1346
LIBerty001067	CAMK2D	1298
LIBerty001068	CAMK2G	968
LIBerty001069	CAMK2G	876
LIBerty001070	CAMK2G	1053
LIBerty002708	CAMTA1	1276
LIBerty002709	CAMTA1	1379
LIBerty002710	CAMTA1	1133
LIBerty001181	CAPG	1182
LIBerty001182	CAPG	837
LIBerty001183	CAPG	1934
LIBerty001587	CAPG	1450
LIBerty001588	CAPG	995
LIBerty001589	CAPG	1008
LIBerty000695	CAPN2	955
LIBerty000696	CAPN2	1749
LIBerty000697	CAPN2	1660
LIBerty001590	CAPN2	2101
LIBerty001591	CAPN2	1226
LIBerty001592	CAPN2	1143
LIBerty002609	CARD10	847
LIBerty002610	CARD10	906
LIBerty002611	CARD10	302
LIBerty000434	CASK	1375
LIBerty000435	CASK	770
LIBerty000436	CASK	1151
LIBerty000324	CAST	1472
LIBerty000325	CAST	2122
LIBerty000326	CAST	1280
LIBerty000885	CAST	1596
LIBerty000886	CAST	1990
LIBerty000887	CAST	1320
LIBerty001382	CAST	650
LIBerty001383	CAST	1109
LIBerty001384	CAST	624
LIBerty001385	CAST	1503
LIBerty001386	CAST	1558
LIBerty003491	CAST	1463
LIBerty001071	CAV3	1425
LIBerty001072	CAV3	1934
LIBerty001073	CAV3	1248
LIBerty002498	CAVIN1	1041
LIBerty002499	CAVIN1	1689
LIBerty002500	CAVIN1	1508
LIBerty002103	CAVIN2	1073
LIBerty002104	CAVIN2	1645
LIBerty002105	CAVIN2	1753
LIBerty003623	CCDC80	1620
LIBerty003624	CCDC80	1287
LIBerty003625	CCDC80	1541
LIBerty001877	CCL2	1909
LIBerty001878	CCL2	1221
LIBerty001879	CCL2	1156
LIBerty002112	CCPG1	1609
LIBerty002113	CCPG1	1100
LIBerty002114	CCPG1	888
LIBerty002950	CCPG1	1439
LIBerty002951	CCPG1	1105
LIBerty002952	CCPG1	1223
LIBerty001521	CD24	961
LIBerty001522	CD24	2309
LIBerty001523	CD24	1225
LIBerty001524	CD24	1379
LIBerty001525	CD24	2527
LIBerty001526	CD24	1279
LIBerty002531	CD24	1665
LIBerty002532	CD24	1064
LIBerty002533	CD24	1732
LIBerty002579	CD274	1887
LIBerty002580	CD274	1282
LIBerty002581	CD274	1357
LIBerty001010	CD44	1714
LIBerty001011	CD44	1345
LIBerty001012	CD44	1620
LIBerty000109	CD59	1605
LIBerty000110	CD59	911
LIBerty000111	CD59	1271
LIBerty000447	CD59	1286
LIBerty000448	CD59	2201
LIBerty000449	CD59	1475
LIBerty000450	CD59	1352
LIBerty000451	CD59	1042
LIBerty000452	CD59	1987
LIBerty001458	CDC25B	811
LIBerty001459	CDC25B	703
LIBerty001460	CDC25B	1546
LIBerty001461	CDC25B	1694
LIBerty001462	CDC25B	1280
LIBerty001463	CDC25B	1326
LIBerty002992	CDC25B	1252
LIBerty002993	CDC25B	833
LIBerty002994	CDC25B	1058
LIBerty002402	CDC42EP2	1197
LIBerty002403	CDC42EP2	327
LIBerty002404	CDC42EP2	1017
LIBerty001259	CDC42EP3	699
LIBerty001260	CDC42EP3	640
LIBerty001261	CDC42EP3	926
LIBerty002357	CDC42EP3	1394
LIBerty002358	CDC42EP3	1574
LIBerty002359	CDC42EP3	1790
LIBerty002136	CDH15	1168
LIBerty002137	CDH15	1115
LIBerty002138	CDH15	899
LIBerty001593	CDH3	1567
LIBerty001594	CDH3	1829
LIBerty001595	CDH3	1398
LIBerty002133	CDH6	1572
LIBerty002134	CDH6	764
LIBerty002135	CDH6	1347
LIBerty001301	CDK2AP2	991
LIBerty001302	CDK2AP2	1244
LIBerty001303	CDK2AP2	938
LIBerty002283	CDK2AP2	1793
LIBerty002284	CDK2AP2	970
LIBerty002285	CDK2AP2	1421
LIBerty000662	CDK6	1232
LIBerty000663	CDK6	1644
LIBerty000664	CDK6	1007
LIBerty001229	CDK6	1145
LIBerty001230	CDK6	1780
LIBerty001231	CDK6	1224
LIBerty001061	CDKN1A	890
LIBerty001062	CDKN1A	381
LIBerty001063	CDKN1A	498
LIBerty001064	CDKN1A	582
LIBerty001518	CDKN1A	1058
LIBerty001519	CDKN1A	748
LIBerty001520	CDKN1A	1136
LIBerty003258	CDKN1A	976
LIBerty003259	CDKN1A	858
LIBerty000428	CDKN1C	1090
LIBerty000429	CDKN1C	241
LIBerty000430	CDKN1C	1070
LIBerty002139	CDKN2B	1135
LIBerty002140	CDKN2B	2074
LIBerty002141	CDKN2B	1574
LIBerty002181	CEBPD	1059
LIBerty002182	CEBPD	758
LIBerty002183	CEBPD	449
LIBerty001536	CELSR3	1143
LIBerty001537	CELSR3	1124
LIBerty001538	CELSR3	1140
LIBerty003350	CFAP53	1367
LIBerty003351	CFAP53	1439
LIBerty003352	CFAP53	830
LIBerty000040	CFI	1345
LIBerty000041	CFI	1056
LIBerty000042	CFI	1440
LIBerty001157	CGA	1259
LIBerty001158	CGA	1335
LIBerty001159	CGA	1536
LIBerty000273	CHN1	1472
LIBerty000274	CHN1	1044
LIBerty000275	CHN1	1941
LIBerty001043	CHN1	1639
LIBerty001044	CHN1	1027
LIBerty001045	CHN1	1266
LIBerty001596	CHN1	1521
LIBerty001597	CHN1	1731
LIBerty001598	CHN1	1194
LIBerty000130	CHRM4	1139
LIBerty000131	CHRM4	1254
LIBerty000132	CHRM4	1254
LIBerty000797	CHRNA3	1922
LIBerty000798	CHRNA3	833
LIBerty000799	CHRNA3	888
LIBerty000833	CHST11	1663
LIBerty000834	CHST11	1733
LIBerty000835	CHST11	1060
LIBerty002032	CHST3	550
LIBerty002033	CHST3	978
LIBerty002034	CHST3	1442
LIBerty003338	CIART	1685
LIBerty003339	CIART	845
LIBerty003340	CIART	930
LIBerty003425	CILP2	715
LIBerty003426	CILP2	1548
LIBerty003427	CILP2	846
LIBerty000879	CLDN19	1818
LIBerty000880	CLDN19	1048
LIBerty000881	CLDN19	1360
LIBerty002106	CLIC3	1622
LIBerty002107	CLIC3	988
LIBerty002108	CLIC3	811
LIBerty003495	CNKSR3	745
LIBerty003496	CNKSR3	404
LIBerty003497	CNKSR3	724
LIBerty001175	CNTN1	1941
LIBerty001176	CNTN1	1478
LIBerty001177	CNTN1	1246
LIBerty001178	CNTN1	2577
LIBerty001179	CNTN1	1537
LIBerty001180	CNTN1	1158
LIBerty003513	CNTN1	2025
LIBerty003514	CNTN1	1244
LIBerty003515	CNTN1	1239
LIBerty000888	COL11A1	2164
LIBerty000889	COL11A1	973
LIBerty000890	COL11A1	570
LIBerty002047	COL12A1	1113
LIBerty002048	COL12A1	1215
LIBerty002049	COL12A1	1135
LIBerty000013	COL1A2	795
LIBerty000014	COL1A2	1252
LIBerty000015	COL1A2	1070
LIBerty000016	COL3A1	1437
LIBerty000017	COL3A1	1136
LIBerty000018	COL3A1	1062
LIBerty001599	COL4A1	1020
LIBerty001600	COL4A1	1042
LIBerty001601	COL4A1	1308
LIBerty001602	COL4A2	1151
LIBerty001603	COL4A2	1571
LIBerty001604	COL4A2	793
LIBerty000019	COL5A1	1008
LIBerty000020	COL5A1	1151
LIBerty000021	COL5A1	868
LIBerty000070	COL5A2	1060
LIBerty000071	COL5A2	782
LIBerty000072	COL5A2	770
LIBerty002761	COL5A3	1100
LIBerty002762	COL5A3	950
LIBerty002763	COL5A3	998
LIBerty001605	COL6A1	612
LIBerty001606	COL6A1	342
LIBerty001607	COL6A1	258
LIBerty001608	COL6A2	482
LIBerty001609	COL6A2	994
LIBerty001610	COL6A2	479
LIBerty003255	COL6A3	1272
LIBerty003256	COL6A3	1503
LIBerty003257	COL6A3	1213
LIBerty001334	COL6A5	998
LIBerty001335	COL6A5	1643
LIBerty001336	COL6A5	1901
LIBerty000022	COL7A1	872
LIBerty000023	COL7A1	1547
LIBerty000024	COL7A1	1174
LIBerty001611	COL8A1	1473
LIBerty001612	COL8A1	1079
LIBerty001613	COL8A1	641
LIBerty002184	COL8A2	1348
LIBerty002185	COL8A2	1540
LIBerty002186	COL8A2	1333
LIBerty003290	COLEC12	1013
LIBerty003291	COLEC12	681
LIBerty003292	COLEC12	1518
LIBerty002806	COPZ2	791
LIBerty002807	COPZ2	1510
LIBerty002808	COPZ2	1354
LIBerty000404	CORO1C	1927
LIBerty000405	CORO1C	1041
LIBerty000406	CORO1C	1118
LIBerty001322	CORO1C	1325
LIBerty001323	CORO1C	709
LIBerty001324	CORO1C	832
LIBerty002594	CORO1C	964
LIBerty002595	CORO1C	1292
LIBerty002596	CORO1C	1301
LIBerty001617	CPA2	1025
LIBerty001618	CPA2	1620
LIBerty001619	CPA2	1289
LIBerty001620	CPA3	1522
LIBerty001621	CPA3	1434
LIBerty001622	CPA3	1445
LIBerty002803	CPA4	1125
LIBerty002804	CPA4	1987
LIBerty002805	CPA4	1516
LIBerty000456	CPA5	1754
LIBerty000457	CPA5	2317
LIBerty000458	CPA5	1273
LIBerty001623	CPM	1386
LIBerty001624	CPM	1418
LIBerty001625	CPM	1691
LIBerty003588	CPM	1236
LIBerty003589	CPM	1236
LIBerty003590	CPM	1137
LIBerty002050	CRABP1	1157
LIBerty002051	CRABP1	1050
LIBerty002052	CRABP1	1098
LIBerty001001	CRABP2	1102
LIBerty001002	CRABP2	912
LIBerty001003	CRABP2	1271
LIBerty001626	CRABP2	1601
LIBerty001627	CRABP2	1392
LIBerty001628	CRABP2	820
LIBerty003246	CREB3L1	2022
LIBerty003247	CREB3L1	1562
LIBerty003248	CREB3L1	1107
LIBerty003573	CREB3L2	1820
LIBerty003574	CREB3L2	1605
LIBerty003575	CREB3L2	1675
LIBerty002809	CRIM1	2316
LIBerty002810	CRIM1	1184
LIBerty002811	CRIM1	782
LIBerty000225	CRMP1	1161
LIBerty000226	CRMP1	1312
LIBerty000227	CRMP1	953
LIBerty001470	CRMP1	553
LIBerty001471	CRMP1	785
LIBerty001472	CRMP1	1364
LIBerty001473	CRMP1	750
LIBerty001474	CRMP1	1032
LIBerty001475	CRMP1	973
LIBerty001527	CRMP1	1873
LIBerty001528	CRMP1	670
LIBerty001529	CRMP1	969
LIBerty001494	CRYAB	758
LIBerty001495	CRYAB	967
LIBerty001496	CRYAB	1370
LIBerty001497	CRYAB	946
LIBerty001498	CRYAB	1349
LIBerty001499	CRYAB	1337
LIBerty002603	CSDC2	1967
LIBerty002604	CSDC2	1990
LIBerty002605	CSDC2	1255
LIBerty003473	CSF1	966
LIBerty003474	CSF1	1264
LIBerty003475	CSF1	1037
LIBerty001632	CSPG4	1637
LIBerty001633	CSPG4	954
LIBerty001634	CSPG4	1104
LIBerty001530	CSRP2	1123
LIBerty001531	CSRP2	1113
LIBerty001532	CSRP2	1114
LIBerty001467	CST3	1043
LIBerty001468	CST3	1493
LIBerty001469	CST3	722
LIBerty001635	CTGF	1279
LIBerty001636	CTGF	748
LIBerty001637	CTGF	1195
LIBerty001211	CTSL	1328
LIBerty001212	CTSL	1682
LIBerty001213	CTSL	833
LIBerty001328	CXCL12	1107
LIBerty001329	CXCL12	590
LIBerty001330	CXCL12	681
LIBerty002130	CXCL14	1167
LIBerty002131	CXCL14	938
LIBerty002132	CXCL14	640
LIBerty001208	CYBRD1	2777
LIBerty001209	CYBRD1	1057
LIBerty001210	CYBRD1	851
LIBerty003075	CYBRD1	573
LIBerty003076	CYBRD1	1736
LIBerty003077	CYBRD1	1844
LIBerty000321	CYLD	899
LIBerty000322	CYLD	1003
LIBerty000323	CYLD	2013
LIBerty002711	CYLD	960
LIBerty002712	CYLD	1494
LIBerty000492	CYP4F11	1617
LIBerty000493	CYP4F11	1904
LIBerty000494	CYP4F11	1069
LIBerty001557	CYR61	1462
LIBerty001558	CYR61	1822
LIBerty001559	CYR61	2180
LIBerty000294	CYS1	1903
LIBerty000295	CYS1	1046
LIBerty000296	CYS1	1514
LIBerty003678	Ctrl_0001	909
LIBerty003679	Ctrl_0002	1492
LIBerty003680	Ctrl_0003	1572
LIBerty003681	Ctrl_0004	1752
LIBerty003682	Ctrl_0005	1724
LIBerty003683	Ctrl_0006	1357
LIBerty003684	Ctrl_0007	1367
LIBerty003685	Ctrl_0008	1178
LIBerty003686	Ctrl_0009	1316
LIBerty003687	Ctrl_0010	1360
LIBerty003688	Ctrl_0011	1549
LIBerty003689	Ctrl_0012	1413
LIBerty003690	Ctrl_0013	1139
LIBerty003691	Ctrl_0014	1164
LIBerty003692	Ctrl_0015	1289
LIBerty003693	Ctrl_0016	1023
LIBerty003694	Ctrl_0017	1519
LIBerty003695	Ctrl_0018	1690
LIBerty003696	Ctrl_0019	1065
LIBerty003697	Ctrl_0020	818
LIBerty003698	Ctrl_0021	1531
LIBerty003699	Ctrl_0022	1413
LIBerty003700	Ctrl_0023	1387
LIBerty003701	Ctrl_0024	1228
LIBerty003702	Ctrl_0025	1476
LIBerty003703	Ctrl_0026	1363
LIBerty003704	Ctrl_0027	1243
LIBerty003705	Ctrl_0028	1345
LIBerty003706	Ctrl_0029	2163
LIBerty003707	Ctrl_0030	1413
LIBerty003708	Ctrl_0031	1067
LIBerty003709	Ctrl_0032	1594
LIBerty003710	Ctrl_0033	1353
LIBerty003711	Ctrl_0034	1542
LIBerty003712	Ctrl_0035	1634
LIBerty003713	Ctrl_0036	1852
LIBerty003714	Ctrl_0037	1819
LIBerty003715	Ctrl_0038	1066
LIBerty003716	Ctrl_0039	1493
LIBerty003717	Ctrl_0040	1424
LIBerty003718	Ctrl_0041	1095
LIBerty003719	Ctrl_0042	1782
LIBerty003720	Ctrl_0043	1699
LIBerty003721	Ctrl_0044	1275
LIBerty003722	Ctrl_0045	1364
LIBerty003723	Ctrl_0046	1241
LIBerty003724	Ctrl_0047	1440
LIBerty003725	Ctrl_0048	1372
LIBerty003726	Ctrl_0049	1333
LIBerty003727	Ctrl_0050	1462
LIBerty003728	Ctrl_0051	1362
LIBerty003729	Ctrl_0052	1534
LIBerty003730	Ctrl_0053	1478
LIBerty003731	Ctrl_0054	1897
LIBerty003732	Ctrl_0055	1482
LIBerty003733	Ctrl_0056	1437
LIBerty003734	Ctrl_0057	1749
LIBerty003735	Ctrl_0058	1175
LIBerty003736	Ctrl_0059	1431
LIBerty003737	Ctrl_0060	998
LIBerty003738	Ctrl_0061	1303
LIBerty003739	Ctrl_0062	1195
LIBerty003740	Ctrl_0063	1809
LIBerty003741	Ctrl_0064	1930
LIBerty003742	Ctrl_0065	1012
LIBerty003743	Ctrl_0066	1591
LIBerty003744	Ctrl_0067	1546
LIBerty003745	Ctrl_0068	1632
LIBerty003746	Ctrl_0069	1401
LIBerty003747	Ctrl_0070	1813
LIBerty003748	Ctrl_0071	1153
LIBerty003749	Ctrl_0072	1511
LIBerty003750	Ctrl_0073	1124
LIBerty003751	Ctrl_0074	1117
LIBerty003752	Ctrl_0075	1316
LIBerty003753	Ctrl_0076	1624
LIBerty003754	Ctrl_0077	1264
LIBerty003755	Ctrl_0078	1583
LIBerty003756	Ctrl_0079	1688
LIBerty003757	Ctrl_0080	1448
LIBerty003758	Ctrl_0081	1870
LIBerty003759	Ctrl_0082	1554
LIBerty003760	Ctrl_0083	1524
LIBerty003761	Ctrl_0084	1963
LIBerty003762	Ctrl_0085	1642
LIBerty003763	Ctrl_0086	1586
LIBerty003764	Ctrl_0087	1676
LIBerty003765	Ctrl_0088	1691
LIBerty003766	Ctrl_0089	1877
LIBerty003767	Ctrl_0090	1423
LIBerty003768	Ctrl_0091	1790
LIBerty003769	Ctrl_0092	1162
LIBerty003770	Ctrl_0093	1496
LIBerty003771	Ctrl_0094	1117
LIBerty003772	Ctrl_0095	1301
LIBerty003773	Ctrl_0096	1442
LIBerty003774	Ctrl_0097	633
LIBerty003775	Ctrl_0098	1136
LIBerty003776	Ctrl_0099	979
LIBerty003777	Ctrl_0100	1088
LIBerty002818	DACT1	1289
LIBerty002819	DACT1	1029
LIBerty002820	DACT1	825
LIBerty000848	DAG1	990
LIBerty000849	DAG1	1272
LIBerty000850	DAG1	1342
LIBerty000851	DAG1	1458
LIBerty000852	DAG1	905
LIBerty000853	DAG1	928
LIBerty003504	DCBLD1	1363
LIBerty003505	DCBLD1	1386
LIBerty003506	DCBLD1	599
LIBerty000306	DCLK2	986
LIBerty000307	DCLK2	1278
LIBerty000308	DCLK2	846
LIBerty001638	DCN	1462
LIBerty001639	DCN	1385
LIBerty001640	DCN	1388
LIBerty003302	DCN	1386
LIBerty003303	DCN	1323
LIBerty003304	DCN	1519
LIBerty003305	DCN	1606
LIBerty003306	DCN	2355
LIBerty003307	DCN	1452
LIBerty001641	DCTD	1130
LIBerty001642	DCTD	801
LIBerty001643	DCTD	891
LIBerty000537	DDAH1	1378
LIBerty000538	DDAH1	556
LIBerty000539	DDAH1	979
LIBerty002495	DDAH1	1145
LIBerty002496	DDAH1	1175
LIBerty002497	DDAH1	1116
LIBerty000133	DDC	1624
LIBerty000134	DDC	1241
LIBerty000135	DDC	672
LIBerty000363	DDC	1310
LIBerty000364	DDC	1333
LIBerty000365	DDC	1846
LIBerty001957	DDO	2172
LIBerty001958	DDO	1367
LIBerty001959	DDO	1310
LIBerty000219	DDX60L	1345
LIBerty000220	DDX60L	754
LIBerty000221	DDX60L	1309
LIBerty002758	DENND2A	1267
LIBerty002759	DENND2A	986
LIBerty002760	DENND2A	1565
LIBerty001644	DES	1432
LIBerty001645	DES	1848
LIBerty001646	DES	1518
LIBerty000136	DIO2	1323
LIBerty000137	DIO2	1599
LIBerty000138	DIO2	1253
LIBerty001101	DIO2	2066
LIBerty001102	DIO2	736
LIBerty001103	DIO2	1588
LIBerty002564	DIO2	1738
LIBerty002565	DIO2	1758
LIBerty002566	DIO2	1438
LIBerty003189	DISP1	1285
LIBerty003190	DISP1	649
LIBerty003191	DISP1	890
LIBerty002501	DKK1	824
LIBerty002502	DKK1	1063
LIBerty002503	DKK1	590
LIBerty000243	DKK3	1274
LIBerty000244	DKK3	645
LIBerty000245	DKK3	916
LIBerty002537	DKK3	1127
LIBerty002538	DKK3	1032
LIBerty002539	DKK3	1530
LIBerty002770	DKK3	1116
LIBerty002771	DKK3	1391
LIBerty002772	DKK3	707
LIBerty000333	DLGAP4	1120
LIBerty000334	DLGAP4	961
LIBerty000335	DLGAP4	1099
LIBerty002663	DLGAP4	1386
LIBerty002664	DLGAP4	1843
LIBerty002665	DLGAP4	1354
LIBerty003564	DLGAP4	1812
LIBerty003565	DLGAP4	932
LIBerty003566	DLGAP4	498
LIBerty001993	DLK1	1232
LIBerty001994	DLK1	910
LIBerty001995	DLK1	1192
LIBerty000543	DNAJB5	632
LIBerty000544	DNAJB5	756
LIBerty000545	DNAJB5	917
LIBerty002507	DNAJB5	1386
LIBerty002508	DNAJB5	1943
LIBerty002509	DNAJB5	829
LIBerty002534	DNAJC15	1346
LIBerty002535	DNAJC15	1238
LIBerty002536	DNAJC15	2712
LIBerty002327	DNAJC3	1080
LIBerty002328	DNAJC3	812
LIBerty002329	DNAJC3	1164
LIBerty003078	DOCK5	622
LIBerty003079	DOCK5	1528
LIBerty003080	DOCK5	556
LIBerty000498	DOCK9	2072
LIBerty000499	DOCK9	1507
LIBerty000500	DOCK9	1385
LIBerty002716	DOCK9	639
LIBerty002717	DOCK9	647
LIBerty002718	DOCK9	1052
LIBerty002354	DRAP1	1049
LIBerty002355	DRAP1	865
LIBerty002356	DRAP1	733
LIBerty003594	DRAXIN	1276
LIBerty003595	DRAXIN	527
LIBerty003596	DRAXIN	1184
LIBerty000357	DSE	1854
LIBerty000358	DSE	1196
LIBerty000359	DSE	1528
LIBerty002552	DSE	1200
LIBerty002553	DSE	924
LIBerty002554	DSE	1414
LIBerty003129	DSEL	874
LIBerty003130	DSEL	787
LIBerty003131	DSEL	831
LIBerty003341	DUSP10	1754
LIBerty003342	DUSP10	1639
LIBerty003343	DUSP10	774
LIBerty003344	DUSP10	1001
LIBerty003345	DUSP10	1136
LIBerty003346	DUSP10	915
LIBerty000348	DUSP27	1154
LIBerty000349	DUSP27	1390
LIBerty000350	DUSP27	1710
LIBerty002053	DUSP5	1129
LIBerty002054	DUSP5	1161
LIBerty002055	DUSP5	498
LIBerty001013	ECM1	1755
LIBerty001014	ECM1	1709
LIBerty001015	ECM1	1508
LIBerty001346	EDIL3	1000
LIBerty001347	EDIL3	395
LIBerty001348	EDIL3	935
LIBerty001650	EDN1	1633
LIBerty001651	EDN1	1891
LIBerty001652	EDN1	1473
LIBerty001653	EDN2	2203
LIBerty001654	EDN2	1314
LIBerty001655	EDN2	562
LIBerty000025	EDNRB	2051
LIBerty000026	EDNRB	1329
LIBerty000027	EDNRB	1141
LIBerty001007	EDNRB	1745
LIBerty001008	EDNRB	1290
LIBerty001009	EDNRB	929
LIBerty002011	EDNRB	1544
LIBerty002012	EDNRB	1141
LIBerty002013	EDNRB	1393
LIBerty000605	EFCAB2	1850
LIBerty000606	EFCAB2	925
LIBerty000607	EFCAB2	1376
LIBerty003150	EFCAB2	1371
LIBerty003151	EFCAB2	1308
LIBerty003152	EFCAB2	1504
LIBerty000297	EFEMP1	2334
LIBerty000298	EFEMP1	1257
LIBerty000299	EFEMP1	1032
LIBerty002615	EHD2	1217
LIBerty002616	EHD2	964
LIBerty002617	EHD2	1369
LIBerty002612	EHD3	1618
LIBerty002613	EHD3	1205
LIBerty002614	EHD3	1656
LIBerty002121	EIF2AK3	1625
LIBerty002122	EIF2AK3	927
LIBerty002123	EIF2AK3	1125
LIBerty000812	ELAVL2	1063
LIBerty000813	ELAVL2	579
LIBerty000814	ELAVL2	295
LIBerty000815	ELAVL2	1404
LIBerty000816	ELAVL2	1046
LIBerty000817	ELAVL2	505
LIBerty002056	ELAVL2	1485
LIBerty002057	ELAVL2	1619
LIBerty002058	ELAVL2	1530
LIBerty000614	ELAVL4	1416
LIBerty000615	ELAVL4	1473
LIBerty000616	ELAVL4	1126
LIBerty000617	ELAVL4	1784
LIBerty000618	ELAVL4	1001
LIBerty000619	ELAVL4	1253
LIBerty000620	ELAVL4	932
LIBerty000621	ELAVL4	1454
LIBerty000622	ELAVL4	1920
LIBerty000623	ELAVL4	1038
LIBerty000624	ELAVL4	1939
LIBerty000625	ELAVL4	2366
LIBerty002483	ELL2	1418
LIBerty002484	ELL2	1234
LIBerty002485	ELL2	1220
LIBerty001187	ELOVL1	1337
LIBerty001188	ELOVL1	1603
LIBerty001189	ELOVL1	1054
LIBerty003033	ELOVL1	834
LIBerty003034	ELOVL1	1169
LIBerty003035	ELOVL1	1582
LIBerty003010	ELSPBP1	1628
LIBerty003011	ELSPBP1	1017
LIBerty003012	ELSPBP1	1699
LIBerty002797	EMCN	1599
LIBerty002798	EMCN	1627
LIBerty002799	EMCN	1772
LIBerty003296	EMID1	1190
LIBerty003297	EMID1	1337
LIBerty003298	EMID1	1322
LIBerty001539	EMP1	1653
LIBerty001540	EMP1	1573
LIBerty001541	EMP1	1639
LIBerty001199	ENC1	1283
LIBerty001200	ENC1	1155
LIBerty001201	ENC1	301
LIBerty000489	ENTPD4	1158
LIBerty000490	ENTPD4	1657
LIBerty000491	ENTPD4	762
LIBerty002911	ENTPD7	1351
LIBerty002912	ENTPD7	1485
LIBerty002913	ENTPD7	1116
LIBerty001542	EPAS1	871
LIBerty001543	EPAS1	1009
LIBerty001544	EPAS1	600
LIBerty002830	EPHB2	1249
LIBerty002831	EPHB2	614
LIBerty002832	EPHB2	734
LIBerty003222	EPSTI1	2282
LIBerty003223	EPSTI1	1126
LIBerty003224	EPSTI1	1328
LIBerty000312	ERAP1	1074
LIBerty000313	ERAP1	1381
LIBerty000314	ERAP1	1333
LIBerty000954	ERAP1	1341
LIBerty000955	ERAP1	2071
LIBerty000956	ERAP1	1820
LIBerty000504	ERAP2	1858
LIBerty000505	ERAP2	1514
LIBerty000506	ERAP2	1243
LIBerty002893	ERRFI1	871
LIBerty002894	ERRFI1	670
LIBerty002895	ERRFI1	1220
LIBerty000546	EVA1A	638
LIBerty000547	EVA1A	1308
LIBerty000548	EVA1A	1528
LIBerty003132	EVA1A	1345
LIBerty003133	EVA1A	2211
LIBerty003134	EVA1A	1829
LIBerty002582	EVI2A	1314
LIBerty002583	EVI2A	1925
LIBerty002584	EVI2A	1509
LIBerty002059	EXTL1	1589
LIBerty002060	EXTL1	1074
LIBerty002061	EXTL1	1028
LIBerty001464	EYA1	1550
LIBerty001465	EYA1	1813
LIBerty001466	EYA1	1850
LIBerty003464	EYA1	1312
LIBerty003465	EYA1	1704
LIBerty003466	EYA1	1087
LIBerty003467	EYA1	1775
LIBerty003468	EYA1	1721
LIBerty003469	EYA1	793
LIBerty003470	EYA4	1199
LIBerty003471	EYA4	1206
LIBerty003472	EYA4	435
LIBerty001656	F2R	1111
LIBerty001657	F2R	1156
LIBerty001658	F2R	1323
LIBerty002190	F2RL1	999
LIBerty002191	F2RL1	1065
LIBerty002192	F2RL1	1225
LIBerty002014	FABP3	1316
LIBerty002015	FABP3	1808
LIBerty002016	FABP3	1247
LIBerty001545	FABP4	1471
LIBerty001546	FABP4	958
LIBerty001547	FABP4	1622
LIBerty002989	FADS3	815
LIBerty002990	FADS3	1175
LIBerty002991	FADS3	963
LIBerty002842	FAM20A	1283
LIBerty002843	FAM20A	1518
LIBerty002844	FAM20A	814
LIBerty001408	FAM214A	2213
LIBerty001409	FAM214A	1720
LIBerty001410	FAM214A	1533
LIBerty002905	FAM214A	1441
LIBerty002906	FAM214A	2077
LIBerty002907	FAM214A	958
LIBerty002654	FAM3C	1216
LIBerty002655	FAM3C	1509
LIBerty002656	FAM3C	921
LIBerty001113	FAM47E-STBD1	1785
LIBerty001114	FAM47E-STBD1	1314
LIBerty001115	FAM47E-STBD1	992
LIBerty001148	FAM69A	667
LIBerty001149	FAM69A	1494
LIBerty001150	FAM69A	2226
LIBerty001151	FAM69A	1671
LIBerty001152	FAM69A	1689
LIBerty001153	FAM69A	1184
LIBerty002062	FAP	1391
LIBerty002063	FAP	1516
LIBerty002064	FAP	1459
LIBerty001447	FARP1	1417
LIBerty001448	FARP1	1024
LIBerty001449	FARP1	1527
LIBerty002271	FARP1	1700
LIBerty002272	FARP1	1301
LIBerty002273	FARP1	444
LIBerty000028	FBN1	1009
LIBerty000029	FBN1	961
LIBerty000030	FBN1	1098
LIBerty001659	FBN2	1061
LIBerty001660	FBN2	598
LIBerty001661	FBN2	1219
LIBerty002405	FERMT2	1327
LIBerty002406	FERMT2	637
LIBerty002407	FERMT2	546
LIBerty002065	FGF5	1385
LIBerty002066	FGF5	1017
LIBerty002067	FGF5	1293
LIBerty001662	FGF7	1391
LIBerty001663	FGF7	1312
LIBerty001664	FGF7	1271
LIBerty001665	FGF9	993
LIBerty001666	FGF9	1164
LIBerty001667	FGF9	1045
LIBerty000626	FGFR2	1626
LIBerty000627	FGFR2	1469
LIBerty000628	FGFR2	1358
LIBerty000629	FGFR2	2160
LIBerty000630	FGFR2	1230
LIBerty000631	FGFR2	1214
LIBerty000632	FGFR2	1266
LIBerty000633	FGFR2	1033
LIBerty000634	FGFR2	1468
LIBerty003039	FGFR2	176
LIBerty003040	FGFR2	973
LIBerty003041	FGFR2	1503
LIBerty000713	FHL1	1043
LIBerty000714	FHL1	1503
LIBerty000715	FHL1	1312
LIBerty000716	FHL1	1506
LIBerty000717	FHL1	1506
LIBerty000718	FHL1	802
LIBerty000719	FHL1	1533
LIBerty000720	FHL1	1487
LIBerty000721	FHL1	1518
LIBerty000722	FHL1	1329
LIBerty000723	FHL1	995
LIBerty000724	FHL1	1067
LIBerty000725	FHL1	1067
LIBerty000726	FHL1	324
LIBerty000727	FHL1	1220
LIBerty000806	FHL1	1106
LIBerty000807	FHL1	1001
LIBerty000808	FHL1	1566
LIBerty000327	FILIP1L	1252
LIBerty000328	FILIP1L	1771
LIBerty000329	FILIP1L	1744
LIBerty002657	FILIP1L	1923
LIBerty002658	FILIP1L	671
LIBerty002659	FILIP1L	1088
LIBerty001387	FKBP9	1488
LIBerty001388	FKBP9	1325
LIBerty001389	FKBP9	1766
LIBerty001390	FKBP9	1800
LIBerty001391	FKBP9	1041
LIBerty001392	FKBP9	1562
LIBerty000462	FLNC	666
LIBerty000463	FLNC	1173
LIBerty000464	FLNC	717
LIBerty001668	FLT1	1157
LIBerty001669	FLT1	1034
LIBerty001670	FLT1	508
LIBerty001671	FN1	960
LIBerty001672	FN1	2176
LIBerty001673	FN1	566
LIBerty000552	FNDC3B	714
LIBerty000553	FNDC3B	419
LIBerty000554	FNDC3B	864
LIBerty003030	FNDC3B	1326
LIBerty003031	FNDC3B	730
LIBerty003032	FNDC3B	2194
LIBerty000139	FOLR1	1642
LIBerty000140	FOLR1	1355
LIBerty000141	FOLR1	984
LIBerty002821	FOLR1	1703
LIBerty002822	FOLR1	1334
LIBerty002823	FOLR1	2157
LIBerty002824	FOLR1	1477
LIBerty002825	FOLR1	1297
LIBerty002826	FOLR1	1171
LIBerty002193	FOSL2	883
LIBerty002194	FOSL2	539
LIBerty002195	FOSL2	585
LIBerty001548	FOXC1	1474
LIBerty001549	FOXC1	589
LIBerty001550	FOXC1	1313
LIBerty002068	FOXD1	1313
LIBerty002069	FOXD1	650
LIBerty002070	FOXD1	926
LIBerty003641	FOXM1	1745
LIBerty003642	FOXM1	877
LIBerty003643	FOXM1	1425
LIBerty002017	FOXS1	1079
LIBerty002018	FOXS1	1281
LIBerty002019	FOXS1	1294
LIBerty000785	FRAS1	1006
LIBerty000786	FRAS1	900
LIBerty000787	FRAS1	1193
LIBerty000857	FREM1	1644
LIBerty000858	FREM1	1087
LIBerty000859	FREM1	935
LIBerty003347	FREM1	1085
LIBerty003348	FREM1	1061
LIBerty003349	FREM1	1527
LIBerty003671	FREM2	1077
LIBerty003672	FREM2	1050
LIBerty003673	FREM2	2308
LIBerty002696	FRMD4B	1465
LIBerty002697	FRMD4B	1896
LIBerty002698	FRMD4B	735
LIBerty000330	FRMD6	1883
LIBerty000331	FRMD6	966
LIBerty000332	FRMD6	2355
LIBerty001247	FRMD6	1248
LIBerty001248	FRMD6	1210
LIBerty001249	FRMD6	1284
LIBerty003392	FRMD6	826
LIBerty003393	FRMD6	1111
LIBerty003394	FRMD6	1077
LIBerty002669	FRMPD1	941
LIBerty002670	FRMPD1	945
LIBerty002671	FRMPD1	881
LIBerty002336	FST	947
LIBerty002337	FST	670
LIBerty002338	FST	998
LIBerty002438	FSTL1	746
LIBerty002439	FSTL1	1799
LIBerty002440	FSTL1	901
LIBerty001674	FYN	902
LIBerty001675	FYN	1197
LIBerty001676	FYN	1392
LIBerty003419	FYN	1232
LIBerty003420	FYN	1300
LIBerty003421	FYN	1525
LIBerty003422	FYN	1636
LIBerty003423	FYN	1761
LIBerty003424	FYN	1594
LIBerty001677	GAB1	1057
LIBerty001678	GAB1	1755
LIBerty001679	GAB1	795
LIBerty002513	GAB2	911
LIBerty002514	GAB2	1261
LIBerty002515	GAB2	1179
LIBerty003278	GAB2	778
LIBerty003279	GAB2	659
LIBerty003280	GAB2	1110
LIBerty002755	GADD45B	1132
LIBerty002756	GADD45B	665
LIBerty002757	GADD45B	164
LIBerty000378	GAGE10	1262
LIBerty000379	GAGE10	2030
LIBerty000380	GAGE10	889
LIBerty002935	GALNT1	1572
LIBerty002936	GALNT1	1343
LIBerty002937	GALNT1	1207
LIBerty003591	GALNT10	529
LIBerty003592	GALNT10	802
LIBerty003593	GALNT10	1209
LIBerty001680	GAP43	1631
LIBerty001681	GAP43	1832
LIBerty001682	GAP43	1303
LIBerty000513	GAS7	1869
LIBerty000514	GAS7	2010
LIBerty000515	GAS7	957
LIBerty001954	GAS7	1959
LIBerty001955	GAS7	1418
LIBerty001956	GAS7	1330
LIBerty003632	GAS7	1565
LIBerty003633	GAS7	1922
LIBerty003634	GAS7	1382
LIBerty003635	GAS7	894
LIBerty003636	GAS7	1328
LIBerty003637	GAS7	704
LIBerty001683	GATA3	1678
LIBerty001684	GATA3	1444
LIBerty001685	GATA3	1107
LIBerty002977	GATAD1	1271
LIBerty002978	GATAD1	1306
LIBerty002979	GATAD1	1288
LIBerty000031	GBE1	1960
LIBerty000032	GBE1	1538
LIBerty000033	GBE1	1520
LIBerty000995	GBF1	1326
LIBerty000996	GBF1	1552
LIBerty000997	GBF1	1288
LIBerty002020	GBP2	1729
LIBerty002021	GBP2	1216
LIBerty002022	GBP2	1580
LIBerty002869	GBP3	1265
LIBerty002870	GBP3	1167
LIBerty002871	GBP3	1245
LIBerty000665	GFRA1	537
LIBerty000666	GFRA1	1107
LIBerty000667	GFRA1	1405
LIBerty002196	GFRA1	1086
LIBerty002197	GFRA1	2161
LIBerty002198	GFRA1	2042
LIBerty003371	GFRA1	1505
LIBerty003372	GFRA1	2198
LIBerty003373	GFRA1	1068
LIBerty000034	GHR	1844
LIBerty000035	GHR	1008
LIBerty000036	GHR	1087
LIBerty001077	GHR	1500
LIBerty001078	GHR	1360
LIBerty001079	GHR	1006
LIBerty001080	GHR	832
LIBerty001081	GHR	1347
LIBerty001082	GHR	1740
LIBerty001083	GHR	1811
LIBerty001084	GHR	836
LIBerty001085	GHR	793
LIBerty001086	GHR	1481
LIBerty001087	GHR	1601
LIBerty001088	GHR	1691
LIBerty001089	GHR	1456
LIBerty001090	GHR	1631
LIBerty001091	GHR	1191
LIBerty001092	GHR	1716
LIBerty001093	GHR	1280
LIBerty001094	GHR	2027
LIBerty001095	GHR	1064
LIBerty001096	GHR	1507
LIBerty001097	GHR	1092
LIBerty001098	GHR	1240
LIBerty001099	GHR	1542
LIBerty001100	GHR	1109
LIBerty003323	GINM1	1505
LIBerty003324	GINM1	993
LIBerty003325	GINM1	1336
LIBerty003377	GLIS1	1394
LIBerty003378	GLIS1	1392
LIBerty003379	GLIS1	1575
LIBerty002375	GLRA3	1257
LIBerty002376	GLRA3	1553
LIBerty002377	GLRA3	1252
LIBerty001184	GLS	760
LIBerty001185	GLS	401
LIBerty001186	GLS	1706
LIBerty001190	GNAI1	1142
LIBerty001191	GNAI1	1519
LIBerty001192	GNAI1	1223
LIBerty001686	GNAI1	1271
LIBerty001687	GNAI1	791
LIBerty001688	GNAI1	731
LIBerty002887	GNG12	823
LIBerty002888	GNG12	1289
LIBerty002889	GNG12	1099
LIBerty002779	GOLT1B	1161
LIBerty002780	GOLT1B	1778
LIBerty002781	GOLT1B	1372
LIBerty001689	GPC1	676
LIBerty001690	GPC1	302
LIBerty001691	GPC1	824
LIBerty001799	GPNMB	1411
LIBerty001800	GPNMB	1532
LIBerty001801	GPNMB	1799
LIBerty002549	GPR132	1101
LIBerty002550	GPR132	1704
LIBerty002551	GPR132	858
LIBerty001304	GPR176	1789
LIBerty001305	GPR176	1299
LIBerty001306	GPR176	708
LIBerty001307	GPR176	1461
LIBerty001308	GPR176	1561
LIBerty001309	GPR176	1185
LIBerty002142	GPR183	1152
LIBerty002143	GPR183	1279
LIBerty002144	GPR183	1262
LIBerty002199	GPR20	1786
LIBerty002200	GPR20	1141
LIBerty002201	GPR20	1695
LIBerty002202	GPR37	1120
LIBerty002203	GPR37	1188
LIBerty002204	GPR37	916
LIBerty000608	GPR63	1598
LIBerty000609	GPR63	710
LIBerty000610	GPR63	1751
LIBerty000854	GPR68	1466
LIBerty000855	GPR68	1902
LIBerty000856	GPR68	875
LIBerty001948	GPR68	1412
LIBerty001949	GPR68	1872
LIBerty001950	GPR68	2645
LIBerty002005	GPRC5A	1674
LIBerty002006	GPRC5A	1427
LIBerty002007	GPRC5A	1142
LIBerty002881	GPRC5C	1438
LIBerty002882	GPRC5C	888
LIBerty002883	GPRC5C	1193
LIBerty002998	GPRC5C	1731
LIBerty002999	GPRC5C	1819
LIBerty003000	GPRC5C	1233
LIBerty003585	GPRIN3	1135
LIBerty003586	GPRIN3	1739
LIBerty003587	GPRIN3	1287
LIBerty001692	GPX3	1619
LIBerty001693	GPX3	1460
LIBerty001694	GPX3	1544
LIBerty001444	GRID2	1178
LIBerty001445	GRID2	891
LIBerty001446	GRID2	1345
LIBerty003293	GRIN3A	1557
LIBerty003294	GRIN3A	865
LIBerty003295	GRIN3A	1369
LIBerty000037	GSN	1638
LIBerty000038	GSN	1451
LIBerty000039	GSN	959
LIBerty000465	GSN	1523
LIBerty000466	GSN	1147
LIBerty000467	GSN	1154
LIBerty001217	GSN	1759
LIBerty001218	GSN	1846
LIBerty001219	GSN	1637
LIBerty001220	GSN	1308
LIBerty001221	GSN	1290
LIBerty001222	GSN	1450
LIBerty003498	GTF2IRD2	1379
LIBerty003499	GTF2IRD2	994
LIBerty003500	GTF2IRD2	976
LIBerty002800	GULP1	1488
LIBerty002801	GULP1	2105
LIBerty002802	GULP1	1614
LIBerty001512	HAGHL	1644
LIBerty001513	HAGHL	1356
LIBerty001514	HAGHL	1191
LIBerty003147	HAGHL	1209
LIBerty003148	HAGHL	1138
LIBerty003149	HAGHL	1257
LIBerty001629	HAPLN1	1473
LIBerty001630	HAPLN1	557
LIBerty001631	HAPLN1	651
LIBerty001647	HBEGF	1019
LIBerty001648	HBEGF	812
LIBerty001649	HBEGF	452
LIBerty002591	HEBP2	1498
LIBerty002592	HEBP2	1240
LIBerty002593	HEBP2	1081
LIBerty002947	HEG1	765
LIBerty002948	HEG1	735
LIBerty002949	HEG1	546
LIBerty000103	HGF	1291
LIBerty000104	HGF	1773
LIBerty000105	HGF	730
LIBerty003066	HHIPL2	1329
LIBerty003067	HHIPL2	1306
LIBerty003068	HHIPL2	1825
LIBerty000375	HIC1	1204
LIBerty000376	HIC1	530
LIBerty000377	HIC1	832
LIBerty002369	HIC1	1264
LIBerty002370	HIC1	1470
LIBerty002371	HIC1	1270
LIBerty001695	HMOX1	1347
LIBerty001696	HMOX1	1492
LIBerty001697	HMOX1	1297
LIBerty003156	HOOK3	1023
LIBerty003157	HOOK3	1347
LIBerty003158	HOOK3	548
LIBerty001698	HOXB2	1476
LIBerty001699	HOXB2	868
LIBerty001700	HOXB2	1003
LIBerty001987	HRK	1179
LIBerty001988	HRK	777
LIBerty001989	HRK	135
LIBerty003111	HUWE1	2236
LIBerty003112	HUWE1	1119
LIBerty003113	HUWE1	1470
LIBerty003540	ID1	1941
LIBerty003541	ID1	724
LIBerty003542	ID1	1026
LIBerty001482	IFI27	2080
LIBerty001483	IFI27	1537
LIBerty001484	IFI27	1327
LIBerty001485	IFI27	1514
LIBerty001486	IFI27	1351
LIBerty001487	IFI27	1020
LIBerty000097	IGFBP3	1309
LIBerty000098	IGFBP3	1132
LIBerty000099	IGFBP3	144
LIBerty000100	IGFBP5	839
LIBerty000101	IGFBP5	1335
LIBerty000102	IGFBP5	1470
LIBerty001704	IGFBP6	204
LIBerty001705	IGFBP6	2053
LIBerty001706	IGFBP6	1351
LIBerty001554	IGFBP7	976
LIBerty001555	IGFBP7	1078
LIBerty001556	IGFBP7	516
LIBerty000755	IGFN1	1267
LIBerty000756	IGFN1	1949
LIBerty000757	IGFN1	1411
LIBerty000115	IL11	1183
LIBerty000116	IL11	1784
LIBerty000117	IL11	1293
LIBerty001560	IL13RA1	1127
LIBerty001561	IL13RA1	1264
LIBerty001562	IL13RA1	1052
LIBerty000112	IL13RA2	1646
LIBerty000113	IL13RA2	699
LIBerty000114	IL13RA2	1284
LIBerty002839	IL17RD	1111
LIBerty002840	IL17RD	1049
LIBerty002841	IL17RD	1223
LIBerty000094	IL1B	1274
LIBerty000095	IL1B	1090
LIBerty000096	IL1B	489
LIBerty000142	IL1R1	771
LIBerty000143	IL1R1	1066
LIBerty000144	IL1R1	1536
LIBerty001476	IL1R1	1620
LIBerty001477	IL1R1	1151
LIBerty001478	IL1R1	1612
LIBerty000211	IL32	1265
LIBerty000212	IL32	680
LIBerty000213	IL32	2372
LIBerty000214	IL32	1109
LIBerty000215	IL32	615
LIBerty000216	IL32	865
LIBerty000217	IL32	556
LIBerty000218	IL32	1195
LIBerty002026	IL32	921
LIBerty002027	IL32	1100
LIBerty002028	IL32	1049
LIBerty000073	IL4R	1656
LIBerty000074	IL4R	892
LIBerty000075	IL4R	704
LIBerty000091	IL6R	1461
LIBerty000092	IL6R	1346
LIBerty000093	IL6R	1264
LIBerty001707	IL6ST	1469
LIBerty001708	IL6ST	787
LIBerty001709	IL6ST	1970
LIBerty001710	IL7R	914
LIBerty001711	IL7R	1268
LIBerty001712	IL7R	1336
LIBerty003174	INA	816
LIBerty003175	INA	1128
LIBerty003176	INA	1821
LIBerty000951	IQCJ-SCHIP1	1341
LIBerty000952	IQCJ-SCHIP1	1189
LIBerty000953	IQCJ-SCHIP1	1585
LIBerty001713	IRF2	1130
LIBerty001714	IRF2	1312
LIBerty001715	IRF2	1436
LIBerty001716	ISL1	1329
LIBerty001717	ISL1	1016
LIBerty001718	ISL1	990
LIBerty002244	ISLR	1837
LIBerty002245	ISLR	1472
LIBerty002246	ISLR	1208
LIBerty003638	ISLR	1659
LIBerty003639	ISLR	1659
LIBerty003640	ISLR	488
LIBerty003549	ITGA1	2428
LIBerty003550	ITGA1	1535
LIBerty003551	ITGA1	564
LIBerty000178	ITGA11	924
LIBerty000179	ITGA11	1084
LIBerty000180	ITGA11	1010
LIBerty002235	ITGA3	911
LIBerty002236	ITGA3	1009
LIBerty002237	ITGA3	837
LIBerty001719	ITGA5	1331
LIBerty001720	ITGA5	1006
LIBerty001721	ITGA5	971
LIBerty000653	ITGA7	1054
LIBerty000654	ITGA7	1272
LIBerty000655	ITGA7	1422
LIBerty001722	ITGA7	966
LIBerty001723	ITGA7	1163
LIBerty001724	ITGA7	787
LIBerty000043	ITGB3	1360
LIBerty000044	ITGB3	1378
LIBerty000045	ITGB3	1556
LIBerty001725	ITGB5	1451
LIBerty001726	ITGB5	972
LIBerty001727	ITGB5	1461
LIBerty001361	ITGB6	1397
LIBerty001362	ITGB6	1734
LIBerty001363	ITGB6	1529
LIBerty001286	ITGBL1	872
LIBerty001287	ITGBL1	1023
LIBerty001288	ITGBL1	404
LIBerty001289	ITGBL1	1583
LIBerty001290	ITGBL1	2452
LIBerty001291	ITGBL1	1333
LIBerty000288	ITPRIPL2	1319
LIBerty000289	ITPRIPL2	1383
LIBerty000290	ITPRIPL2	555
LIBerty000046	JAG1	923
LIBerty000047	JAG1	777
LIBerty000048	JAG1	555
LIBerty002920	JPH2	1355
LIBerty002921	JPH2	916
LIBerty002922	JPH2	1513
LIBerty003284	KCNE4	1169
LIBerty003285	KCNE4	1394
LIBerty003286	KCNE4	1222
LIBerty001728	KCNN4	3108
LIBerty001729	KCNN4	2014
LIBerty001730	KCNN4	1081
LIBerty002621	KIAA0355	1850
LIBerty002622	KIAA0355	693
LIBerty002623	KIAA0355	808
LIBerty002624	KIAA0408	1340
LIBerty002625	KIAA0408	1163
LIBerty002626	KIAA0408	1205
LIBerty002713	KIF13B	1744
LIBerty002714	KIF13B	503
LIBerty002715	KIF13B	823
LIBerty002071	KIF5C	1649
LIBerty002072	KIF5C	968
LIBerty002073	KIF5C	1038
LIBerty002860	KIRREL1	1985
LIBerty002861	KIRREL1	873
LIBerty002862	KIRREL1	746
LIBerty001731	KISS1	1418
LIBerty001732	KISS1	1870
LIBerty001733	KISS1	1027
LIBerty002029	KLF4	746
LIBerty002030	KLF4	1616
LIBerty002031	KLF4	608
LIBerty003252	KLHL4	1288
LIBerty003253	KLHL4	1429
LIBerty003254	KLHL4	1741
LIBerty000088	KRT14	1225
LIBerty000089	KRT14	1351
LIBerty000090	KRT14	1017
LIBerty002247	KRT16	1393
LIBerty002248	KRT16	874
LIBerty002249	KRT16	1216
LIBerty000360	KRT80	1664
LIBerty000361	KRT80	2060
LIBerty000362	KRT80	945
LIBerty001734	KRT81	1260
LIBerty001735	KRT81	1280
LIBerty001736	KRT81	1102
LIBerty000764	KRTAP2-3	1520
LIBerty000765	KRTAP2-3	1501
LIBerty000766	KRTAP2-3	2288
LIBerty000076	L1CAM	1495
LIBerty000077	L1CAM	817
LIBerty000078	L1CAM	1753
LIBerty001331	L1CAM	753
LIBerty001332	L1CAM	824
LIBerty001333	L1CAM	943
LIBerty003042	L1CAM	962
LIBerty003043	L1CAM	1014
LIBerty003044	L1CAM	1159
LIBerty003186	LACTB	1794
LIBerty003187	LACTB	1507
LIBerty003188	LACTB	897
LIBerty001737	LAMA4	1111
LIBerty001738	LAMA4	1343
LIBerty001739	LAMA4	1435
LIBerty002250	LAMA5	1294
LIBerty002251	LAMA5	805
LIBerty002252	LAMA5	1068
LIBerty001740	LAMB2	1585
LIBerty001741	LAMB2	1309
LIBerty001742	LAMB2	950
LIBerty001743	LAMC1	719
LIBerty001744	LAMC1	833
LIBerty001745	LAMC1	1004
LIBerty001746	LAMP2	1905
LIBerty001747	LAMP2	1474
LIBerty001748	LAMP2	1421
LIBerty000345	LDB3	1199
LIBerty000346	LDB3	853
LIBerty000347	LDB3	1489
LIBerty000818	LDB3	1016
LIBerty000819	LDB3	1238
LIBerty000820	LDB3	1927
LIBerty002435	LDB3	1768
LIBerty002436	LDB3	999
LIBerty002437	LDB3	1543
LIBerty000172	LDLRAD4	548
LIBerty000173	LDLRAD4	1431
LIBerty000174	LDLRAD4	1240
LIBerty001313	LDLRAD4	1808
LIBerty001314	LDLRAD4	1296
LIBerty001315	LDLRAD4	932
LIBerty001316	LDLRAD4	1043
LIBerty001317	LDLRAD4	2041
LIBerty001318	LDLRAD4	1342
LIBerty003543	LDLRAD4	1972
LIBerty003544	LDLRAD4	1122
LIBerty003545	LDLRAD4	730
LIBerty003546	LDLRAD4	1344
LIBerty003547	LDLRAD4	921
LIBerty003548	LDLRAD4	407
LIBerty001916	LEFTY2	1186
LIBerty001917	LEFTY2	1352
LIBerty001918	LEFTY2	1030
LIBerty001749	LGALS1	1625
LIBerty001750	LGALS1	1171
LIBerty001751	LGALS1	1298
LIBerty002878	LGR4	1245
LIBerty002879	LGR4	1285
LIBerty002880	LGR4	631
LIBerty001752	LIF	2272
LIBerty001753	LIF	1087
LIBerty001754	LIF	1405
LIBerty000416	LIMA1	1691
LIBerty000417	LIMA1	1240
LIBerty000418	LIMA1	1109
LIBerty000419	LIMA1	891
LIBerty000420	LIMA1	1280
LIBerty000421	LIMA1	2121
LIBerty001122	LIMA1	1845
LIBerty001123	LIMA1	1373
LIBerty001124	LIMA1	941
LIBerty001119	LINC01621	2354
LIBerty001120	LINC01621	1504
LIBerty001121	LINC01621	1656
LIBerty000564	LITAF	2093
LIBerty000565	LITAF	873
LIBerty000566	LITAF	863
LIBerty002124	LITAF	1186
LIBerty002125	LITAF	1319
LIBerty002126	LITAF	1048
LIBerty001256	LMO1	1408
LIBerty001257	LMO1	777
LIBerty001258	LMO1	1598
LIBerty001758	LMO1	1255
LIBerty001759	LMO1	1519
LIBerty001760	LMO1	1473
LIBerty002205	LMO7	1920
LIBerty002206	LMO7	1129
LIBerty002207	LMO7	2103
LIBerty002764	LMO7	1442
LIBerty002765	LMO7	859
LIBerty002766	LMO7	947
LIBerty001214	LMO7DN	1173
LIBerty001215	LMO7DN	1105
LIBerty001216	LMO7DN	1928
LIBerty002492	LMOD1	1575
LIBerty002493	LMOD1	1463
LIBerty002494	LMOD1	1747
LIBerty000863	LOX	1147
LIBerty000864	LOX	1671
LIBerty000865	LOX	1699
LIBerty001761	LOX	1308
LIBerty001762	LOX	1261
LIBerty001763	LOX	877
LIBerty002253	LOXL1	1086
LIBerty002254	LOXL1	1283
LIBerty002255	LOXL1	1572
LIBerty001764	LOXL2	1230
LIBerty001765	LOXL2	870
LIBerty001766	LOXL2	1486
LIBerty003144	LOXL4	1115
LIBerty003145	LOXL4	560
LIBerty003146	LOXL4	570
LIBerty001241	LPIN1	1829
LIBerty001242	LPIN1	1241
LIBerty001243	LPIN1	1084
LIBerty001244	LPIN1	1704
LIBerty001245	LPIN1	1212
LIBerty001246	LPIN1	1284
LIBerty003362	LPIN1	1065
LIBerty003363	LPIN1	1202
LIBerty003364	LPIN1	1260
LIBerty000800	LPP	1600
LIBerty000801	LPP	1237
LIBerty000802	LPP	1030
LIBerty000803	LPP	1249
LIBerty000804	LPP	1536
LIBerty000805	LPP	735
LIBerty002256	LPP	2656
LIBerty002257	LPP	1320
LIBerty002258	LPP	2575
LIBerty000561	LRIG3	1226
LIBerty000562	LRIG3	1031
LIBerty000563	LRIG3	1574
LIBerty003443	LRIG3	1242
LIBerty003444	LRIG3	770
LIBerty003445	LRIG3	1415
LIBerty002570	LRP10	1549
LIBerty002571	LRP10	1929
LIBerty002572	LRP10	1381
LIBerty000549	LRRC15	2033
LIBerty000550	LRRC15	523
LIBerty000551	LRRC15	1175
LIBerty002274	LRRC17	2037
LIBerty002275	LRRC17	1026
LIBerty002276	LRRC17	1294
LIBerty000486	LRRC32	1346
LIBerty000487	LRRC32	1345
LIBerty000488	LRRC32	1435
LIBerty002241	LRRC32	1235
LIBerty002242	LRRC32	1435
LIBerty002243	LRRC32	1032
LIBerty000267	LRRC66	2065
LIBerty000268	LRRC66	1651
LIBerty000269	LRRC66	1133
LIBerty000540	LRRC8B	1113
LIBerty000541	LRRC8B	1189
LIBerty000542	LRRC8B	903
LIBerty002719	LRRC8B	1249
LIBerty002720	LRRC8B	1592
LIBerty002721	LRRC8B	1259
LIBerty003653	LRRN4CL	1654
LIBerty003654	LRRN4CL	1348
LIBerty003655	LRRN4CL	1100
LIBerty000794	LTBP1	2200
LIBerty000795	LTBP1	1187
LIBerty000796	LTBP1	1375
LIBerty003662	LTBP1	1262
LIBerty003663	LTBP1	982
LIBerty003664	LTBP1	682
LIBerty000079	LTBP2	1029
LIBerty000080	LTBP2	1400
LIBerty000081	LTBP2	1069
LIBerty001767	LUM	1552
LIBerty001768	LUM	1255
LIBerty001769	LUM	1715
LIBerty003650	LURAP1L	1349
LIBerty003651	LURAP1L	1186
LIBerty003652	LURAP1L	1817
LIBerty000413	LYN	1389
LIBerty000414	LYN	970
LIBerty000415	LYN	1930
LIBerty000939	LYPD6	1122
LIBerty000940	LYPD6	1162
LIBerty000941	LYPD6	2101
LIBerty003579	LYPD6	1603
LIBerty003580	LYPD6	1303
LIBerty003581	LYPD6	1221
LIBerty003534	LYPD6B	2592
LIBerty003535	LYPD6B	1252
LIBerty003536	LYPD6B	1331
LIBerty003159	MAML2	1111
LIBerty003160	MAML2	1679
LIBerty003161	MAML2	1125
LIBerty000845	MAMLD1	1363
LIBerty000846	MAMLD1	854
LIBerty000847	MAMLD1	1142
LIBerty002232	MAMLD1	1160
LIBerty002233	MAMLD1	587
LIBerty002234	MAMLD1	899
LIBerty002289	MAN1A1	917
LIBerty002290	MAN1A1	876
LIBerty002291	MAN1A1	1340
LIBerty002914	MAN1C1	1287
LIBerty002915	MAN1C1	746
LIBerty002916	MAN1C1	1697
LIBerty002292	MANBA	1757
LIBerty002293	MANBA	1055
LIBerty002294	MANBA	1779
LIBerty000300	MAP2	1573
LIBerty000301	MAP2	957
LIBerty000302	MAP2	793
LIBerty003117	MAP2	1519
LIBerty003118	MAP2	1912
LIBerty003119	MAP2	1379
[truncated: 1,777 more rows]

## Sheet: Control_3_GuideCounts
LIBerty000001	A2M	1178
LIBerty000002	A2M	1324
LIBerty000003	A2M	541
LIBerty001426	AADAT	1532
LIBerty001427	AADAT	972
LIBerty001428	AADAT	701
LIBerty002788	AADAT	652
LIBerty002789	AADAT	1090
LIBerty002790	AADAT	733
LIBerty003555	AADAT	1115
LIBerty003556	AADAT	1746
LIBerty003557	AADAT	1173
LIBerty003677	AAVS1	1163
LIBerty002238	ABCA1	2095
LIBerty002239	ABCA1	737
LIBerty002240	ABCA1	779
LIBerty002450	ABCA8	928
LIBerty002451	ABCA8	1220
LIBerty002452	ABCA8	1223
LIBerty001981	ABCC3	1111
LIBerty001982	ABCC3	1387
LIBerty001983	ABCC3	988
LIBerty002728	ABI3BP	826
LIBerty002729	ABI3BP	987
LIBerty002730	ABI3BP	780
LIBerty000169	ABLIM1	1027
LIBerty000170	ABLIM1	1038
LIBerty000171	ABLIM1	775
LIBerty001755	ABLIM1	1266
LIBerty001756	ABLIM1	1253
LIBerty001757	ABLIM1	1472
LIBerty002393	ABLIM1	898
LIBerty002394	ABLIM1	1143
LIBerty002395	ABLIM1	2010
LIBerty003087	ACSF2	1089
LIBerty003088	ACSF2	1735
LIBerty003089	ACSF2	1332
LIBerty001429	ACSL1	1137
LIBerty001430	ACSL1	1180
LIBerty001431	ACSL1	837
LIBerty001432	ACSL1	1485
LIBerty001433	ACSL1	1424
LIBerty001434	ACSL1	793
LIBerty001435	ACSL1	834
LIBerty001436	ACSL1	1065
LIBerty001437	ACSL1	1437
LIBerty001438	ACSL1	1532
LIBerty001439	ACSL1	1105
LIBerty001440	ACSL1	1262
LIBerty002791	ACSL5	1062
LIBerty002792	ACSL5	1191
LIBerty002793	ACSL5	1239
LIBerty003644	ACSL5	1366
LIBerty003645	ACSL5	1412
LIBerty003646	ACSL5	965
LIBerty003647	ACSL5	1037
LIBerty003648	ACSL5	1145
LIBerty003649	ACSL5	1102
LIBerty000579	ACTA2	517
LIBerty000580	ACTA2	603
LIBerty000581	ACTA2	1015
LIBerty001563	ACTA2	1011
LIBerty001564	ACTA2	895
LIBerty001565	ACTA2	894
LIBerty000237	ACTBL2	1314
LIBerty000238	ACTBL2	1374
LIBerty000239	ACTBL2	1341
LIBerty003225	ADAM19	1225
LIBerty003226	ADAM19	960
LIBerty003227	ADAM19	975
LIBerty001990	ADAM9	1004
LIBerty001991	ADAM9	760
LIBerty001992	ADAM9	1624
LIBerty002417	ADAMTS1	1316
LIBerty002418	ADAMTS1	976
LIBerty002419	ADAMTS1	779
LIBerty003329	ADAMTS15	1113
LIBerty003330	ADAMTS15	1419
LIBerty003331	ADAMTS15	668
LIBerty002426	ADAMTS5	1080
LIBerty002427	ADAMTS5	890
LIBerty002428	ADAMTS5	1010
LIBerty000309	ADAMTSL1	1067
LIBerty000310	ADAMTSL1	956
LIBerty000311	ADAMTSL1	1022
LIBerty003674	ADAMTSL5	1039
LIBerty003675	ADAMTSL5	1161
LIBerty003676	ADAMTSL5	705
LIBerty000425	ADCY9	666
LIBerty000426	ADCY9	523
LIBerty000427	ADCY9	709
LIBerty000677	ADGRG1	968
LIBerty000678	ADGRG1	1904
LIBerty000679	ADGRG1	925
LIBerty000680	ADGRG1	789
LIBerty000681	ADGRG1	797
LIBerty000682	ADGRG1	822
LIBerty000683	ADGRG1	1109
LIBerty000684	ADGRG1	888
LIBerty000685	ADGRG1	1028
LIBerty001515	ADGRG1	1602
LIBerty001516	ADGRG1	1238
LIBerty001517	ADGRG1	1185
LIBerty002923	ADGRG6	1620
LIBerty002924	ADGRG6	916
LIBerty002925	ADGRG6	873
LIBerty002516	ADGRL2	814
LIBerty002517	ADGRL2	1142
LIBerty002518	ADGRL2	1055
LIBerty000431	ADM	678
LIBerty000432	ADM	1406
LIBerty000433	ADM	1012
LIBerty000118	ADORA1	1041
LIBerty000119	ADORA1	997
LIBerty000120	ADORA1	1102
LIBerty003389	ADSSL1	1154
LIBerty003390	ADSSL1	947
LIBerty003391	ADSSL1	1062
LIBerty003612	ADSSL1	400
LIBerty003613	ADSSL1	485
LIBerty000285	AHDC1	749
LIBerty000286	AHDC1	832
LIBerty000287	AHDC1	684
LIBerty003045	AHNAK	1311
LIBerty003046	AHNAK	1016
LIBerty003047	AHNAK	696
LIBerty003314	AHNAK2	722
LIBerty003315	AHNAK2	495
LIBerty003316	AHNAK2	1469
LIBerty001411	AIG1	1719
LIBerty001412	AIG1	724
LIBerty001413	AIG1	826
LIBerty002782	AIG1	962
LIBerty002783	AIG1	762
LIBerty002784	AIG1	797
LIBerty000085	AK1	960
LIBerty000086	AK1	973
LIBerty000087	AK1	1102
LIBerty002175	AKAP12	1231
LIBerty002176	AKAP12	937
LIBerty002177	AKAP12	1857
LIBerty003332	AKAP12	889
LIBerty003333	AKAP12	1124
LIBerty003334	AKAP12	764
LIBerty002035	AKAP6	1289
LIBerty002036	AKAP6	1394
LIBerty002037	AKAP6	1065
LIBerty001052	AKT3	1577
LIBerty001053	AKT3	477
LIBerty001054	AKT3	1108
LIBerty002226	AKT3	1178
LIBerty002227	AKT3	1053
LIBerty002228	AKT3	1410
LIBerty000121	ALDH3B1	994
LIBerty000122	ALDH3B1	975
LIBerty000123	ALDH3B1	1137
LIBerty000737	ALDH3B1	599
LIBerty000738	ALDH3B1	643
LIBerty000739	ALDH3B1	936
LIBerty003249	ALPK2	1154
LIBerty003250	ALPK2	1228
LIBerty003251	ALPK2	575
LIBerty000686	ANGPT1	2037
LIBerty000687	ANGPT1	851
LIBerty000688	ANGPT1	1810
LIBerty002486	ANGPTL2	992
LIBerty002487	ANGPTL2	877
LIBerty002488	ANGPTL2	800
LIBerty002597	ANKRD1	1178
LIBerty002598	ANKRD1	980
LIBerty002599	ANKRD1	1198
LIBerty000049	ANOS1	1621
LIBerty000050	ANOS1	1011
LIBerty000051	ANOS1	372
LIBerty000558	ANXA2	577
LIBerty000559	ANXA2	1152
LIBerty000560	ANXA2	784
LIBerty001325	AOC3	2139
LIBerty001326	AOC3	1096
LIBerty001327	AOC3	1077
LIBerty001972	AOC3	612
LIBerty001973	AOC3	1234
LIBerty001974	AOC3	946
LIBerty001340	AP3B2	1761
LIBerty001341	AP3B2	1528
LIBerty001342	AP3B2	761
LIBerty000770	APBB2	1324
LIBerty000771	APBB2	1574
LIBerty000772	APBB2	897
LIBerty000773	APBB2	989
LIBerty000774	APBB2	1104
LIBerty000775	APBB2	1128
LIBerty002038	APBB2	888
LIBerty002039	APBB2	1134
LIBerty002040	APBB2	755
LIBerty002286	APC2	488
LIBerty002287	APC2	985
LIBerty002288	APC2	868
LIBerty002827	APLN	699
LIBerty002828	APLN	354
LIBerty002829	APLN	824
LIBerty000004	APOC3	1305
LIBerty000005	APOC3	1039
LIBerty000006	APOC3	581
LIBerty003099	APOL6	940
LIBerty003100	APOL6	1380
LIBerty003101	APOL6	928
LIBerty000870	AQP1	1236
LIBerty000871	AQP1	1171
LIBerty000872	AQP1	1618
LIBerty000873	AQP1	1452
LIBerty000874	AQP1	744
LIBerty000875	AQP1	722
LIBerty000876	AQP1	1235
LIBerty000877	AQP1	1077
LIBerty000878	AQP1	824
LIBerty003582	AQP1	700
LIBerty003583	AQP1	2034
LIBerty003584	AQP1	776
LIBerty000582	ARFGAP3	803
LIBerty000583	ARFGAP3	944
LIBerty000584	ARFGAP3	1303
LIBerty001358	ARHGAP27	1033
LIBerty001359	ARHGAP27	1690
LIBerty001360	ARHGAP27	1018
LIBerty003510	ARHGAP27	1012
LIBerty003511	ARHGAP27	761
LIBerty003512	ARHGAP27	1013
LIBerty003614	ARHGAP27	965
LIBerty003615	ARHGAP27	773
LIBerty003616	ARHGAP27	1032
LIBerty002118	ARHGAP29	1479
LIBerty002119	ARHGAP29	1278
LIBerty002120	ARHGAP29	1725
LIBerty003120	ARHGAP42	1102
LIBerty003121	ARHGAP42	1217
LIBerty003122	ARHGAP42	1539
LIBerty003395	ARHGAP42	734
LIBerty003396	ARHGAP42	650
LIBerty003397	ARHGAP42	737
LIBerty000231	ARID3C	1484
LIBerty000232	ARID3C	1393
LIBerty000233	ARID3C	600
LIBerty001134	ARID5B	1390
LIBerty001135	ARID5B	1078
LIBerty001136	ARID5B	1548
LIBerty003138	ARID5B	1213
LIBerty003139	ARID5B	1183
LIBerty003140	ARID5B	1369
LIBerty002345	ARL6IP5	1335
LIBerty002346	ARL6IP5	889
LIBerty002347	ARL6IP5	1349
LIBerty002651	ARNT2	855
LIBerty002652	ARNT2	977
LIBerty002653	ARNT2	548
LIBerty003570	ARRDC4	2062
LIBerty003571	ARRDC4	762
LIBerty003572	ARRDC4	1493
LIBerty000007	ARSB	1675
LIBerty000008	ARSB	1321
LIBerty000009	ARSB	1334
LIBerty003603	ARSB	944
LIBerty003604	ARSB	1269
LIBerty003605	ARSB	1703
LIBerty000205	ARSI	1103
LIBerty000206	ARSI	1558
LIBerty000207	ARSI	1001
LIBerty003057	ARSJ	1265
LIBerty003058	ARSJ	1447
LIBerty003059	ARSJ	1802
LIBerty003558	ASIC4	1996
LIBerty003559	ASIC4	1398
LIBerty003560	ASIC4	1061
LIBerty000758	ASPH	1042
LIBerty000759	ASPH	991
LIBerty000760	ASPH	1418
LIBerty000761	ASPH	1085
LIBerty000762	ASPH	1152
LIBerty000763	ASPH	1351
LIBerty002845	ASPN	1193
LIBerty002846	ASPN	1353
LIBerty002847	ASPN	787
LIBerty000010	ASS1	1143
LIBerty000011	ASS1	1120
LIBerty000012	ASS1	1201
LIBerty003183	ATOH8	1666
LIBerty003184	ATOH8	1399
LIBerty003185	ATOH8	1216
LIBerty001566	ATP1B1	933
LIBerty001567	ATP1B1	1427
LIBerty001568	ATP1B1	674
LIBerty001569	ATP2B2	1096
LIBerty001570	ATP2B2	335
LIBerty001571	ATP2B2	1099
LIBerty000471	ATXN1	495
LIBerty000472	ATXN1	948
LIBerty000473	ATXN1	1447
LIBerty002378	AVIL	1189
LIBerty002379	AVIL	1230
LIBerty002380	AVIL	1326
LIBerty000163	AWAT2	1040
LIBerty000164	AWAT2	1246
LIBerty000165	AWAT2	917
LIBerty001343	AXL	1514
LIBerty001344	AXL	1253
LIBerty001345	AXL	846
LIBerty002995	AXL	1572
LIBerty002996	AXL	1219
LIBerty002997	AXL	643
LIBerty001978	B3GALT2	959
LIBerty001979	B3GALT2	665
LIBerty001980	B3GALT2	1545
LIBerty001055	BACE1	1338
LIBerty001056	BACE1	1255
LIBerty001057	BACE1	1278
LIBerty003326	BACE1	1039
LIBerty003327	BACE1	599
LIBerty003328	BACE1	920
LIBerty002041	BAD	606
LIBerty002042	BAD	499
LIBerty002043	BAD	1208
LIBerty000882	BAK1	68
LIBerty000883	BAK1	588
LIBerty000884	BAK1	42
LIBerty003320	BAX	1122
LIBerty003321	BAX	1396
LIBerty003322	BAX	1139
LIBerty000453	BBC3	2201
LIBerty000454	BBC3	537
LIBerty000455	BBC3	191
LIBerty002600	BBC3	254
LIBerty002601	BBC3	51
LIBerty002602	BBC3	373
LIBerty001232	BCAR3	1547
LIBerty001233	BCAR3	951
LIBerty001234	BCAR3	987
LIBerty001235	BCAR3	972
LIBerty001236	BCAR3	859
LIBerty001237	BCAR3	1000
LIBerty001238	BCAR3	980
LIBerty001239	BCAR3	943
LIBerty001240	BCAR3	1423
LIBerty001951	BCAR3	1370
LIBerty001952	BCAR3	1504
LIBerty001953	BCAR3	1099
LIBerty001016	BCL2L11	787
LIBerty001017	BCL2L11	603
LIBerty001018	BCL2L11	69
LIBerty001572	BCL7B	897
LIBerty001573	BCL7B	759
LIBerty001574	BCL7B	748
LIBerty000124	BDKRB1	1150
LIBerty000125	BDKRB1	1889
LIBerty000126	BDKRB1	1449
LIBerty000942	BID	913
LIBerty000943	BID	1292
LIBerty000944	BID	942
LIBerty001128	BID	1339
LIBerty001129	BID	940
LIBerty001130	BID	1262
LIBerty001131	BID	1090
LIBerty001132	BID	903
LIBerty001133	BID	654
LIBerty000127	BLVRA	903
LIBerty000128	BLVRA	1093
LIBerty000129	BLVRA	476
LIBerty002313	BMP1	432
LIBerty002314	BMP1	1039
LIBerty002315	BMP1	543
LIBerty002962	BMP5	749
LIBerty002963	BMP5	1136
LIBerty002964	BMP5	1438
LIBerty001575	BMP7	584
LIBerty001576	BMP7	1599
LIBerty001577	BMP7	1072
LIBerty003219	BOC	887
LIBerty003220	BOC	967
LIBerty003221	BOC	1326
LIBerty003168	BOK	996
LIBerty003169	BOK	961
LIBerty003170	BOK	1209
LIBerty000570	BTBD19	1178
LIBerty000571	BTBD19	1462
LIBerty000572	BTBD19	983
LIBerty001578	BTG1	1166
LIBerty001579	BTG1	998
LIBerty001580	BTG1	1101
LIBerty000998	BVES	853
LIBerty000999	BVES	849
LIBerty001000	BVES	1227
LIBerty002432	BVES	1051
LIBerty002433	BVES	762
LIBerty002434	BVES	950
LIBerty003374	BVES	952
LIBerty003375	BVES	1217
LIBerty003376	BVES	1460
LIBerty000659	C12orf75	1348
LIBerty000660	C12orf75	651
LIBerty000661	C12orf75	819
LIBerty000303	C15orf59	1283
LIBerty000304	C15orf59	905
LIBerty000305	C15orf59	979
LIBerty003105	C1QTNF1	673
LIBerty003106	C1QTNF1	656
LIBerty003107	C1QTNF1	1289
LIBerty003440	C1QTNF1	1236
LIBerty003441	C1QTNF1	1352
LIBerty003442	C1QTNF1	1957
LIBerty003597	C1QTNF1	1567
LIBerty003598	C1QTNF1	1043
LIBerty003599	C1QTNF1	1210
LIBerty001581	C1S	1341
LIBerty001582	C1S	408
LIBerty001583	C1S	1423
LIBerty000199	C20orf194	1281
LIBerty000200	C20orf194	1428
LIBerty000201	C20orf194	876
LIBerty003501	C20orf197	1240
LIBerty003502	C20orf197	1213
LIBerty003503	C20orf197	1045
LIBerty002474	C4A	1268
LIBerty002475	C4A	1033
LIBerty002476	C4A	1169
LIBerty001584	C5AR1	1030
LIBerty001585	C5AR1	1006
LIBerty001586	C5AR1	790
LIBerty003084	C7orf69	1256
LIBerty003085	C7orf69	750
LIBerty003086	C7orf69	1096
LIBerty003410	C8orf46	994
LIBerty003411	C8orf46	1215
LIBerty003412	C8orf46	1357
LIBerty001058	CA12	1197
LIBerty001059	CA12	1597
LIBerty001060	CA12	1632
LIBerty000399	CABLES1	1266
LIBerty000400	CABLES1	551
LIBerty000401	CABLES1	1230
LIBerty001196	CABLES1	1527
LIBerty001197	CABLES1	1308
LIBerty001198	CABLES1	492
LIBerty003308	CABLES1	1749
LIBerty003309	CABLES1	525
LIBerty003310	CABLES1	1495
LIBerty003485	CACNA2D4	2083
LIBerty003486	CACNA2D4	1515
LIBerty003487	CACNA2D4	946
LIBerty001966	CADPS	930
LIBerty001967	CADPS	1436
LIBerty001968	CADPS	1496
LIBerty003210	CALD1	1247
LIBerty003211	CALD1	1058
LIBerty003212	CALD1	803
LIBerty003213	CALD1	866
LIBerty003214	CALD1	1687
LIBerty003215	CALD1	1074
LIBerty000510	CALU	1414
LIBerty000511	CALU	1619
LIBerty000512	CALU	400
LIBerty003446	CAMK1D	762
LIBerty003447	CAMK1D	502
LIBerty003448	CAMK1D	833
LIBerty001065	CAMK2D	1691
LIBerty001066	CAMK2D	1105
LIBerty001067	CAMK2D	1141
LIBerty001068	CAMK2G	760
LIBerty001069	CAMK2G	791
LIBerty001070	CAMK2G	921
LIBerty002708	CAMTA1	1146
LIBerty002709	CAMTA1	1291
LIBerty002710	CAMTA1	945
LIBerty001181	CAPG	995
LIBerty001182	CAPG	735
LIBerty001183	CAPG	1761
LIBerty001587	CAPG	1176
LIBerty001588	CAPG	767
LIBerty001589	CAPG	812
LIBerty000695	CAPN2	848
LIBerty000696	CAPN2	1499
LIBerty000697	CAPN2	1311
LIBerty001590	CAPN2	1745
LIBerty001591	CAPN2	1052
LIBerty001592	CAPN2	1106
LIBerty002609	CARD10	823
LIBerty002610	CARD10	780
LIBerty002611	CARD10	257
LIBerty000434	CASK	1147
LIBerty000435	CASK	696
LIBerty000436	CASK	1020
LIBerty000324	CAST	1413
LIBerty000325	CAST	1869
LIBerty000326	CAST	1077
LIBerty000885	CAST	1264
LIBerty000886	CAST	1720
LIBerty000887	CAST	1144
LIBerty001382	CAST	508
LIBerty001383	CAST	994
LIBerty001384	CAST	534
LIBerty001385	CAST	1381
LIBerty001386	CAST	1397
LIBerty003491	CAST	1232
LIBerty001071	CAV3	1205
LIBerty001072	CAV3	1672
LIBerty001073	CAV3	1088
LIBerty002498	CAVIN1	764
LIBerty002499	CAVIN1	1456
LIBerty002500	CAVIN1	1263
LIBerty002103	CAVIN2	971
LIBerty002104	CAVIN2	1353
LIBerty002105	CAVIN2	1363
LIBerty003623	CCDC80	1316
LIBerty003624	CCDC80	1051
LIBerty003625	CCDC80	1300
LIBerty001877	CCL2	1625
LIBerty001878	CCL2	1003
LIBerty001879	CCL2	1005
LIBerty002112	CCPG1	1346
LIBerty002113	CCPG1	890
LIBerty002114	CCPG1	682
LIBerty002950	CCPG1	1400
LIBerty002951	CCPG1	1006
LIBerty002952	CCPG1	1008
LIBerty001521	CD24	778
LIBerty001522	CD24	1963
LIBerty001523	CD24	999
LIBerty001524	CD24	1187
LIBerty001525	CD24	2211
LIBerty001526	CD24	1077
LIBerty002531	CD24	1389
LIBerty002532	CD24	935
LIBerty002533	CD24	1462
LIBerty002579	CD274	1566
LIBerty002580	CD274	1133
LIBerty002581	CD274	1185
LIBerty001010	CD44	1467
LIBerty001011	CD44	1069
LIBerty001012	CD44	1351
LIBerty000109	CD59	1316
LIBerty000110	CD59	773
LIBerty000111	CD59	1111
LIBerty000447	CD59	1132
LIBerty000448	CD59	1957
LIBerty000449	CD59	1168
LIBerty000450	CD59	1174
LIBerty000451	CD59	968
LIBerty000452	CD59	1614
LIBerty001458	CDC25B	755
LIBerty001459	CDC25B	644
LIBerty001460	CDC25B	1365
LIBerty001461	CDC25B	1407
LIBerty001462	CDC25B	1040
LIBerty001463	CDC25B	1218
LIBerty002992	CDC25B	1127
LIBerty002993	CDC25B	787
LIBerty002994	CDC25B	885
LIBerty002402	CDC42EP2	967
LIBerty002403	CDC42EP2	319
LIBerty002404	CDC42EP2	910
LIBerty001259	CDC42EP3	596
LIBerty001260	CDC42EP3	559
LIBerty001261	CDC42EP3	733
LIBerty002357	CDC42EP3	1233
LIBerty002358	CDC42EP3	1444
LIBerty002359	CDC42EP3	1464
LIBerty002136	CDH15	1020
LIBerty002137	CDH15	891
LIBerty002138	CDH15	815
LIBerty001593	CDH3	1351
LIBerty001594	CDH3	1596
LIBerty001595	CDH3	1198
LIBerty002133	CDH6	1394
LIBerty002134	CDH6	701
LIBerty002135	CDH6	1031
LIBerty001301	CDK2AP2	904
LIBerty001302	CDK2AP2	1088
LIBerty001303	CDK2AP2	840
LIBerty002283	CDK2AP2	1573
LIBerty002284	CDK2AP2	916
LIBerty002285	CDK2AP2	1253
LIBerty000662	CDK6	988
LIBerty000663	CDK6	1325
LIBerty000664	CDK6	806
LIBerty001229	CDK6	961
LIBerty001230	CDK6	1543
LIBerty001231	CDK6	1083
LIBerty001061	CDKN1A	724
LIBerty001062	CDKN1A	431
LIBerty001063	CDKN1A	432
LIBerty001064	CDKN1A	559
LIBerty001518	CDKN1A	836
LIBerty001519	CDKN1A	563
LIBerty001520	CDKN1A	982
LIBerty003258	CDKN1A	768
LIBerty003259	CDKN1A	698
LIBerty000428	CDKN1C	1000
LIBerty000429	CDKN1C	233
LIBerty000430	CDKN1C	923
LIBerty002139	CDKN2B	1037
LIBerty002140	CDKN2B	1799
LIBerty002141	CDKN2B	1347
LIBerty002181	CEBPD	872
LIBerty002182	CEBPD	743
LIBerty002183	CEBPD	357
LIBerty001536	CELSR3	1073
LIBerty001537	CELSR3	968
LIBerty001538	CELSR3	920
LIBerty003350	CFAP53	1092
LIBerty003351	CFAP53	1249
LIBerty003352	CFAP53	668
LIBerty000040	CFI	1242
LIBerty000041	CFI	966
LIBerty000042	CFI	1107
LIBerty001157	CGA	1126
LIBerty001158	CGA	1151
LIBerty001159	CGA	1134
LIBerty000273	CHN1	1305
LIBerty000274	CHN1	928
LIBerty000275	CHN1	1593
LIBerty001043	CHN1	1405
LIBerty001044	CHN1	856
LIBerty001045	CHN1	1083
LIBerty001596	CHN1	1249
LIBerty001597	CHN1	1437
LIBerty001598	CHN1	1086
LIBerty000130	CHRM4	1016
LIBerty000131	CHRM4	1086
LIBerty000132	CHRM4	1007
LIBerty000797	CHRNA3	1651
LIBerty000798	CHRNA3	805
LIBerty000799	CHRNA3	828
LIBerty000833	CHST11	1359
LIBerty000834	CHST11	1505
LIBerty000835	CHST11	876
LIBerty002032	CHST3	518
LIBerty002033	CHST3	809
LIBerty002034	CHST3	1159
LIBerty003338	CIART	1358
LIBerty003339	CIART	872
LIBerty003340	CIART	838
LIBerty003425	CILP2	564
LIBerty003426	CILP2	1303
LIBerty003427	CILP2	663
LIBerty000879	CLDN19	1532
LIBerty000880	CLDN19	840
LIBerty000881	CLDN19	1147
LIBerty002106	CLIC3	1349
LIBerty002107	CLIC3	949
LIBerty002108	CLIC3	650
LIBerty003495	CNKSR3	688
LIBerty003496	CNKSR3	441
LIBerty003497	CNKSR3	569
LIBerty001175	CNTN1	1588
LIBerty001176	CNTN1	1416
LIBerty001177	CNTN1	1132
LIBerty001178	CNTN1	2090
LIBerty001179	CNTN1	1327
LIBerty001180	CNTN1	962
LIBerty003513	CNTN1	1659
LIBerty003514	CNTN1	1021
LIBerty003515	CNTN1	1016
LIBerty000888	COL11A1	1854
LIBerty000889	COL11A1	788
LIBerty000890	COL11A1	488
LIBerty002047	COL12A1	1003
LIBerty002048	COL12A1	1153
LIBerty002049	COL12A1	985
LIBerty000013	COL1A2	693
LIBerty000014	COL1A2	1009
LIBerty000015	COL1A2	979
LIBerty000016	COL3A1	1217
LIBerty000017	COL3A1	964
LIBerty000018	COL3A1	928
LIBerty001599	COL4A1	807
LIBerty001600	COL4A1	934
LIBerty001601	COL4A1	1130
LIBerty001602	COL4A2	949
LIBerty001603	COL4A2	1326
LIBerty001604	COL4A2	650
LIBerty000019	COL5A1	861
LIBerty000020	COL5A1	958
LIBerty000021	COL5A1	751
LIBerty000070	COL5A2	840
LIBerty000071	COL5A2	560
LIBerty000072	COL5A2	671
LIBerty002761	COL5A3	956
LIBerty002762	COL5A3	719
LIBerty002763	COL5A3	791
LIBerty001605	COL6A1	439
LIBerty001606	COL6A1	245
LIBerty001607	COL6A1	175
LIBerty001608	COL6A2	446
LIBerty001609	COL6A2	743
LIBerty001610	COL6A2	424
LIBerty003255	COL6A3	1088
LIBerty003256	COL6A3	1295
LIBerty003257	COL6A3	1082
LIBerty001334	COL6A5	837
LIBerty001335	COL6A5	1390
LIBerty001336	COL6A5	1618
LIBerty000022	COL7A1	770
LIBerty000023	COL7A1	1300
LIBerty000024	COL7A1	927
LIBerty001611	COL8A1	1240
LIBerty001612	COL8A1	884
LIBerty001613	COL8A1	591
LIBerty002184	COL8A2	1109
LIBerty002185	COL8A2	1208
LIBerty002186	COL8A2	1152
LIBerty003290	COLEC12	847
LIBerty003291	COLEC12	603
LIBerty003292	COLEC12	1258
LIBerty002806	COPZ2	646
LIBerty002807	COPZ2	1175
LIBerty002808	COPZ2	1114
LIBerty000404	CORO1C	1622
LIBerty000405	CORO1C	857
LIBerty000406	CORO1C	966
LIBerty001322	CORO1C	1170
LIBerty001323	CORO1C	573
LIBerty001324	CORO1C	612
LIBerty002594	CORO1C	827
LIBerty002595	CORO1C	1170
LIBerty002596	CORO1C	1082
LIBerty001617	CPA2	884
LIBerty001618	CPA2	1412
LIBerty001619	CPA2	1066
LIBerty001620	CPA3	1244
LIBerty001621	CPA3	1199
LIBerty001622	CPA3	1226
LIBerty002803	CPA4	950
LIBerty002804	CPA4	1794
LIBerty002805	CPA4	1317
LIBerty000456	CPA5	1456
LIBerty000457	CPA5	1954
LIBerty000458	CPA5	1112
LIBerty001623	CPM	1135
LIBerty001624	CPM	1265
LIBerty001625	CPM	1495
LIBerty003588	CPM	1060
LIBerty003589	CPM	1055
LIBerty003590	CPM	992
LIBerty002050	CRABP1	1025
LIBerty002051	CRABP1	860
LIBerty002052	CRABP1	912
LIBerty001001	CRABP2	948
LIBerty001002	CRABP2	804
LIBerty001003	CRABP2	1025
LIBerty001626	CRABP2	1438
LIBerty001627	CRABP2	1178
LIBerty001628	CRABP2	704
LIBerty003246	CREB3L1	1760
LIBerty003247	CREB3L1	1422
LIBerty003248	CREB3L1	922
LIBerty003573	CREB3L2	1540
LIBerty003574	CREB3L2	1357
LIBerty003575	CREB3L2	1523
LIBerty002809	CRIM1	2020
LIBerty002810	CRIM1	996
LIBerty002811	CRIM1	628
LIBerty000225	CRMP1	1045
LIBerty000226	CRMP1	1084
LIBerty000227	CRMP1	797
LIBerty001470	CRMP1	508
LIBerty001471	CRMP1	735
LIBerty001472	CRMP1	1123
LIBerty001473	CRMP1	579
LIBerty001474	CRMP1	905
LIBerty001475	CRMP1	863
LIBerty001527	CRMP1	1642
LIBerty001528	CRMP1	668
LIBerty001529	CRMP1	815
LIBerty001494	CRYAB	603
LIBerty001495	CRYAB	779
LIBerty001496	CRYAB	1167
LIBerty001497	CRYAB	864
LIBerty001498	CRYAB	1136
LIBerty001499	CRYAB	1243
LIBerty002603	CSDC2	1658
LIBerty002604	CSDC2	1746
LIBerty002605	CSDC2	1113
LIBerty003473	CSF1	946
LIBerty003474	CSF1	989
LIBerty003475	CSF1	901
LIBerty001632	CSPG4	1356
LIBerty001633	CSPG4	764
LIBerty001634	CSPG4	869
LIBerty001530	CSRP2	974
LIBerty001531	CSRP2	943
LIBerty001532	CSRP2	1087
LIBerty001467	CST3	945
LIBerty001468	CST3	1241
LIBerty001469	CST3	648
LIBerty001635	CTGF	1056
LIBerty001636	CTGF	629
LIBerty001637	CTGF	1126
LIBerty001211	CTSL	1116
LIBerty001212	CTSL	1446
LIBerty001213	CTSL	729
LIBerty001328	CXCL12	967
LIBerty001329	CXCL12	525
LIBerty001330	CXCL12	539
LIBerty002130	CXCL14	971
LIBerty002131	CXCL14	883
LIBerty002132	CXCL14	575
LIBerty001208	CYBRD1	2438
LIBerty001209	CYBRD1	863
LIBerty001210	CYBRD1	700
LIBerty003075	CYBRD1	456
LIBerty003076	CYBRD1	1578
LIBerty003077	CYBRD1	1586
LIBerty000321	CYLD	769
LIBerty000322	CYLD	915
LIBerty000323	CYLD	1824
LIBerty002711	CYLD	807
LIBerty002712	CYLD	1358
LIBerty000492	CYP4F11	1517
LIBerty000493	CYP4F11	1549
LIBerty000494	CYP4F11	902
LIBerty001557	CYR61	1180
LIBerty001558	CYR61	1722
LIBerty001559	CYR61	1942
LIBerty000294	CYS1	1568
LIBerty000295	CYS1	847
LIBerty000296	CYS1	1280
LIBerty003678	Ctrl_0001	772
LIBerty003679	Ctrl_0002	1410
LIBerty003680	Ctrl_0003	1329
LIBerty003681	Ctrl_0004	1514
LIBerty003682	Ctrl_0005	1517
LIBerty003683	Ctrl_0006	1087
LIBerty003684	Ctrl_0007	1174
LIBerty003685	Ctrl_0008	911
LIBerty003686	Ctrl_0009	1160
LIBerty003687	Ctrl_0010	1129
LIBerty003688	Ctrl_0011	1343
LIBerty003689	Ctrl_0012	1244
LIBerty003690	Ctrl_0013	905
LIBerty003691	Ctrl_0014	989
LIBerty003692	Ctrl_0015	1051
LIBerty003693	Ctrl_0016	944
LIBerty003694	Ctrl_0017	1410
LIBerty003695	Ctrl_0018	1585
LIBerty003696	Ctrl_0019	860
LIBerty003697	Ctrl_0020	644
LIBerty003698	Ctrl_0021	1396
LIBerty003699	Ctrl_0022	1260
LIBerty003700	Ctrl_0023	1124
LIBerty003701	Ctrl_0024	1007
LIBerty003702	Ctrl_0025	1254
LIBerty003703	Ctrl_0026	1235
LIBerty003704	Ctrl_0027	1074
LIBerty003705	Ctrl_0028	1253
LIBerty003706	Ctrl_0029	1700
LIBerty003707	Ctrl_0030	1190
LIBerty003708	Ctrl_0031	1043
LIBerty003709	Ctrl_0032	1371
LIBerty003710	Ctrl_0033	1137
LIBerty003711	Ctrl_0034	1377
LIBerty003712	Ctrl_0035	1343
LIBerty003713	Ctrl_0036	1564
LIBerty003714	Ctrl_0037	1625
LIBerty003715	Ctrl_0038	940
LIBerty003716	Ctrl_0039	1264
LIBerty003717	Ctrl_0040	1144
LIBerty003718	Ctrl_0041	872
LIBerty003719	Ctrl_0042	1530
LIBerty003720	Ctrl_0043	1415
LIBerty003721	Ctrl_0044	1033
LIBerty003722	Ctrl_0045	1094
LIBerty003723	Ctrl_0046	1030
LIBerty003724	Ctrl_0047	1398
LIBerty003725	Ctrl_0048	1205
LIBerty003726	Ctrl_0049	1194
LIBerty003727	Ctrl_0050	1220
LIBerty003728	Ctrl_0051	1111
LIBerty003729	Ctrl_0052	1371
LIBerty003730	Ctrl_0053	1230
LIBerty003731	Ctrl_0054	1613
LIBerty003732	Ctrl_0055	1300
LIBerty003733	Ctrl_0056	1185
LIBerty003734	Ctrl_0057	1477
LIBerty003735	Ctrl_0058	1125
LIBerty003736	Ctrl_0059	1225
LIBerty003737	Ctrl_0060	947
LIBerty003738	Ctrl_0061	1100
LIBerty003739	Ctrl_0062	975
LIBerty003740	Ctrl_0063	1440
LIBerty003741	Ctrl_0064	1549
LIBerty003742	Ctrl_0065	960
LIBerty003743	Ctrl_0066	1327
LIBerty003744	Ctrl_0067	1234
LIBerty003745	Ctrl_0068	1397
LIBerty003746	Ctrl_0069	1154
LIBerty003747	Ctrl_0070	1516
LIBerty003748	Ctrl_0071	1009
LIBerty003749	Ctrl_0072	1253
LIBerty003750	Ctrl_0073	1029
LIBerty003751	Ctrl_0074	918
LIBerty003752	Ctrl_0075	1199
LIBerty003753	Ctrl_0076	1378
LIBerty003754	Ctrl_0077	1104
LIBerty003755	Ctrl_0078	1362
LIBerty003756	Ctrl_0079	1399
LIBerty003757	Ctrl_0080	1207
LIBerty003758	Ctrl_0081	1634
LIBerty003759	Ctrl_0082	1339
LIBerty003760	Ctrl_0083	1289
LIBerty003761	Ctrl_0084	1613
LIBerty003762	Ctrl_0085	1447
LIBerty003763	Ctrl_0086	1397
LIBerty003764	Ctrl_0087	1376
LIBerty003765	Ctrl_0088	1382
LIBerty003766	Ctrl_0089	1528
LIBerty003767	Ctrl_0090	1209
LIBerty003768	Ctrl_0091	1521
LIBerty003769	Ctrl_0092	1027
LIBerty003770	Ctrl_0093	1384
LIBerty003771	Ctrl_0094	910
LIBerty003772	Ctrl_0095	1102
LIBerty003773	Ctrl_0096	1283
LIBerty003774	Ctrl_0097	569
LIBerty003775	Ctrl_0098	1077
LIBerty003776	Ctrl_0099	849
LIBerty003777	Ctrl_0100	952
LIBerty002818	DACT1	1115
LIBerty002819	DACT1	816
LIBerty002820	DACT1	715
LIBerty000848	DAG1	896
LIBerty000849	DAG1	1095
LIBerty000850	DAG1	1114
LIBerty000851	DAG1	1310
LIBerty000852	DAG1	751
LIBerty000853	DAG1	872
LIBerty003504	DCBLD1	1233
LIBerty003505	DCBLD1	1215
LIBerty003506	DCBLD1	483
LIBerty000306	DCLK2	894
LIBerty000307	DCLK2	1092
LIBerty000308	DCLK2	764
LIBerty001638	DCN	1206
LIBerty001639	DCN	1192
LIBerty001640	DCN	1141
LIBerty003302	DCN	1292
LIBerty003303	DCN	1023
LIBerty003304	DCN	1331
LIBerty003305	DCN	1324
LIBerty003306	DCN	1977
LIBerty003307	DCN	1205
LIBerty001641	DCTD	955
LIBerty001642	DCTD	737
LIBerty001643	DCTD	751
LIBerty000537	DDAH1	1182
LIBerty000538	DDAH1	476
LIBerty000539	DDAH1	850
LIBerty002495	DDAH1	1035
LIBerty002496	DDAH1	1032
LIBerty002497	DDAH1	951
LIBerty000133	DDC	1400
LIBerty000134	DDC	1100
LIBerty000135	DDC	632
LIBerty000363	DDC	1170
LIBerty000364	DDC	1171
LIBerty000365	DDC	1644
LIBerty001957	DDO	1832
LIBerty001958	DDO	1101
LIBerty001959	DDO	1121
LIBerty000219	DDX60L	1078
LIBerty000220	DDX60L	630
LIBerty000221	DDX60L	1081
LIBerty002758	DENND2A	1098
LIBerty002759	DENND2A	900
LIBerty002760	DENND2A	1397
LIBerty001644	DES	1213
LIBerty001645	DES	1586
LIBerty001646	DES	1238
LIBerty000136	DIO2	1178
LIBerty000137	DIO2	1380
LIBerty000138	DIO2	1086
LIBerty001101	DIO2	1692
LIBerty001102	DIO2	634
LIBerty001103	DIO2	1302
LIBerty002564	DIO2	1442
LIBerty002565	DIO2	1573
LIBerty002566	DIO2	1193
LIBerty003189	DISP1	1015
LIBerty003190	DISP1	586
LIBerty003191	DISP1	778
LIBerty002501	DKK1	691
LIBerty002502	DKK1	914
LIBerty002503	DKK1	509
LIBerty000243	DKK3	1141
LIBerty000244	DKK3	516
LIBerty000245	DKK3	840
LIBerty002537	DKK3	994
LIBerty002538	DKK3	921
LIBerty002539	DKK3	1262
LIBerty002770	DKK3	996
LIBerty002771	DKK3	1128
LIBerty002772	DKK3	611
LIBerty000333	DLGAP4	979
LIBerty000334	DLGAP4	838
LIBerty000335	DLGAP4	938
LIBerty002663	DLGAP4	1108
LIBerty002664	DLGAP4	1524
LIBerty002665	DLGAP4	1127
LIBerty003564	DLGAP4	1476
LIBerty003565	DLGAP4	758
LIBerty003566	DLGAP4	425
LIBerty001993	DLK1	1020
LIBerty001994	DLK1	699
LIBerty001995	DLK1	1039
LIBerty000543	DNAJB5	533
LIBerty000544	DNAJB5	656
LIBerty000545	DNAJB5	714
LIBerty002507	DNAJB5	1187
LIBerty002508	DNAJB5	1755
LIBerty002509	DNAJB5	651
LIBerty002534	DNAJC15	1135
LIBerty002535	DNAJC15	1090
LIBerty002536	DNAJC15	2270
LIBerty002327	DNAJC3	873
LIBerty002328	DNAJC3	733
LIBerty002329	DNAJC3	931
LIBerty003078	DOCK5	561
LIBerty003079	DOCK5	1243
LIBerty003080	DOCK5	400
LIBerty000498	DOCK9	1748
LIBerty000499	DOCK9	1350
LIBerty000500	DOCK9	1202
LIBerty002716	DOCK9	516
LIBerty002717	DOCK9	549
LIBerty002718	DOCK9	871
LIBerty002354	DRAP1	866
LIBerty002355	DRAP1	720
LIBerty002356	DRAP1	644
LIBerty003594	DRAXIN	1007
LIBerty003595	DRAXIN	464
LIBerty003596	DRAXIN	994
LIBerty000357	DSE	1620
LIBerty000358	DSE	1071
LIBerty000359	DSE	1303
LIBerty002552	DSE	1105
LIBerty002553	DSE	734
LIBerty002554	DSE	1284
LIBerty003129	DSEL	816
LIBerty003130	DSEL	746
LIBerty003131	DSEL	710
LIBerty003341	DUSP10	1577
LIBerty003342	DUSP10	1358
LIBerty003343	DUSP10	631
LIBerty003344	DUSP10	816
LIBerty003345	DUSP10	1012
LIBerty003346	DUSP10	751
LIBerty000348	DUSP27	920
LIBerty000349	DUSP27	1193
LIBerty000350	DUSP27	1424
LIBerty002053	DUSP5	943
LIBerty002054	DUSP5	941
LIBerty002055	DUSP5	393
LIBerty001013	ECM1	1567
LIBerty001014	ECM1	1505
LIBerty001015	ECM1	1237
LIBerty001346	EDIL3	920
LIBerty001347	EDIL3	341
LIBerty001348	EDIL3	806
LIBerty001650	EDN1	1318
LIBerty001651	EDN1	1638
LIBerty001652	EDN1	1285
LIBerty001653	EDN2	2071
LIBerty001654	EDN2	1096
LIBerty001655	EDN2	466
LIBerty000025	EDNRB	1829
LIBerty000026	EDNRB	1200
LIBerty000027	EDNRB	1024
LIBerty001007	EDNRB	1475
LIBerty001008	EDNRB	1092
LIBerty001009	EDNRB	809
LIBerty002011	EDNRB	1300
LIBerty002012	EDNRB	945
LIBerty002013	EDNRB	1202
LIBerty000605	EFCAB2	1619
LIBerty000606	EFCAB2	808
LIBerty000607	EFCAB2	1177
LIBerty003150	EFCAB2	1152
LIBerty003151	EFCAB2	1008
LIBerty003152	EFCAB2	1275
LIBerty000297	EFEMP1	1971
LIBerty000298	EFEMP1	1071
LIBerty000299	EFEMP1	966
LIBerty002615	EHD2	1060
LIBerty002616	EHD2	833
LIBerty002617	EHD2	1171
LIBerty002612	EHD3	1392
LIBerty002613	EHD3	1076
LIBerty002614	EHD3	1344
LIBerty002121	EIF2AK3	1413
LIBerty002122	EIF2AK3	750
LIBerty002123	EIF2AK3	1030
LIBerty000812	ELAVL2	819
LIBerty000813	ELAVL2	476
LIBerty000814	ELAVL2	294
LIBerty000815	ELAVL2	1193
LIBerty000816	ELAVL2	827
LIBerty000817	ELAVL2	384
LIBerty002056	ELAVL2	1348
LIBerty002057	ELAVL2	1467
LIBerty002058	ELAVL2	1311
LIBerty000614	ELAVL4	1158
LIBerty000615	ELAVL4	1283
LIBerty000616	ELAVL4	937
LIBerty000617	ELAVL4	1493
LIBerty000618	ELAVL4	920
LIBerty000619	ELAVL4	1063
LIBerty000620	ELAVL4	883
LIBerty000621	ELAVL4	1183
LIBerty000622	ELAVL4	1623
LIBerty000623	ELAVL4	859
LIBerty000624	ELAVL4	1600
LIBerty000625	ELAVL4	1985
LIBerty002483	ELL2	1216
LIBerty002484	ELL2	948
LIBerty002485	ELL2	1005
LIBerty001187	ELOVL1	1156
LIBerty001188	ELOVL1	1306
LIBerty001189	ELOVL1	1002
LIBerty003033	ELOVL1	686
LIBerty003034	ELOVL1	1012
LIBerty003035	ELOVL1	1465
LIBerty003010	ELSPBP1	1359
LIBerty003011	ELSPBP1	772
LIBerty003012	ELSPBP1	1456
LIBerty002797	EMCN	1289
LIBerty002798	EMCN	1402
LIBerty002799	EMCN	1561
LIBerty003296	EMID1	998
LIBerty003297	EMID1	1217
LIBerty003298	EMID1	1174
LIBerty001539	EMP1	1485
LIBerty001540	EMP1	1143
LIBerty001541	EMP1	1502
LIBerty001199	ENC1	1140
LIBerty001200	ENC1	924
LIBerty001201	ENC1	254
LIBerty000489	ENTPD4	1033
LIBerty000490	ENTPD4	1504
LIBerty000491	ENTPD4	659
LIBerty002911	ENTPD7	1315
LIBerty002912	ENTPD7	1222
LIBerty002913	ENTPD7	986
LIBerty001542	EPAS1	739
LIBerty001543	EPAS1	868
LIBerty001544	EPAS1	496
LIBerty002830	EPHB2	1096
LIBerty002831	EPHB2	497
LIBerty002832	EPHB2	620
LIBerty003222	EPSTI1	2041
LIBerty003223	EPSTI1	929
LIBerty003224	EPSTI1	1113
LIBerty000312	ERAP1	897
LIBerty000313	ERAP1	1080
LIBerty000314	ERAP1	1148
LIBerty000954	ERAP1	1134
LIBerty000955	ERAP1	1635
LIBerty000956	ERAP1	1549
LIBerty000504	ERAP2	1622
LIBerty000505	ERAP2	1310
LIBerty000506	ERAP2	1051
LIBerty002893	ERRFI1	830
LIBerty002894	ERRFI1	610
LIBerty002895	ERRFI1	957
LIBerty000546	EVA1A	544
LIBerty000547	EVA1A	1044
LIBerty000548	EVA1A	1255
LIBerty003132	EVA1A	1048
LIBerty003133	EVA1A	1856
LIBerty003134	EVA1A	1569
LIBerty002582	EVI2A	1182
LIBerty002583	EVI2A	1717
LIBerty002584	EVI2A	1345
LIBerty002059	EXTL1	1319
LIBerty002060	EXTL1	915
LIBerty002061	EXTL1	940
LIBerty001464	EYA1	1432
LIBerty001465	EYA1	1519
LIBerty001466	EYA1	1614
LIBerty003464	EYA1	1051
LIBerty003465	EYA1	1468
LIBerty003466	EYA1	887
LIBerty003467	EYA1	1527
LIBerty003468	EYA1	1387
LIBerty003469	EYA1	719
LIBerty003470	EYA4	990
LIBerty003471	EYA4	1058
LIBerty003472	EYA4	349
LIBerty001656	F2R	877
LIBerty001657	F2R	1128
LIBerty001658	F2R	1137
LIBerty002190	F2RL1	891
LIBerty002191	F2RL1	898
LIBerty002192	F2RL1	1137
LIBerty002014	FABP3	1131
LIBerty002015	FABP3	1519
LIBerty002016	FABP3	960
LIBerty001545	FABP4	1200
LIBerty001546	FABP4	835
LIBerty001547	FABP4	1356
LIBerty002989	FADS3	711
LIBerty002990	FADS3	1105
LIBerty002991	FADS3	783
LIBerty002842	FAM20A	986
LIBerty002843	FAM20A	1320
LIBerty002844	FAM20A	732
LIBerty001408	FAM214A	1916
LIBerty001409	FAM214A	1433
LIBerty001410	FAM214A	1207
LIBerty002905	FAM214A	1218
LIBerty002906	FAM214A	1730
LIBerty002907	FAM214A	822
LIBerty002654	FAM3C	1032
LIBerty002655	FAM3C	1344
LIBerty002656	FAM3C	839
LIBerty001113	FAM47E-STBD1	1502
LIBerty001114	FAM47E-STBD1	1150
LIBerty001115	FAM47E-STBD1	815
LIBerty001148	FAM69A	576
LIBerty001149	FAM69A	1200
LIBerty001150	FAM69A	1928
LIBerty001151	FAM69A	1445
LIBerty001152	FAM69A	1418
LIBerty001153	FAM69A	1072
LIBerty002062	FAP	1141
LIBerty002063	FAP	1249
LIBerty002064	FAP	1248
LIBerty001447	FARP1	1270
LIBerty001448	FARP1	872
LIBerty001449	FARP1	1292
LIBerty002271	FARP1	1449
LIBerty002272	FARP1	1096
LIBerty002273	FARP1	445
LIBerty000028	FBN1	939
LIBerty000029	FBN1	770
LIBerty000030	FBN1	915
LIBerty001659	FBN2	868
LIBerty001660	FBN2	590
LIBerty001661	FBN2	981
LIBerty002405	FERMT2	1103
LIBerty002406	FERMT2	546
LIBerty002407	FERMT2	465
LIBerty002065	FGF5	1061
LIBerty002066	FGF5	891
LIBerty002067	FGF5	1150
LIBerty001662	FGF7	1122
LIBerty001663	FGF7	1105
LIBerty001664	FGF7	1037
LIBerty001665	FGF9	880
LIBerty001666	FGF9	916
LIBerty001667	FGF9	941
LIBerty000626	FGFR2	1397
LIBerty000627	FGFR2	1253
LIBerty000628	FGFR2	1125
LIBerty000629	FGFR2	2050
LIBerty000630	FGFR2	1064
LIBerty000631	FGFR2	1087
LIBerty000632	FGFR2	1045
LIBerty000633	FGFR2	911
LIBerty000634	FGFR2	1262
LIBerty003039	FGFR2	205
LIBerty003040	FGFR2	862
LIBerty003041	FGFR2	1217
LIBerty000713	FHL1	871
LIBerty000714	FHL1	1259
LIBerty000715	FHL1	1028
LIBerty000716	FHL1	1220
LIBerty000717	FHL1	1199
LIBerty000718	FHL1	704
LIBerty000719	FHL1	1267
LIBerty000720	FHL1	1296
LIBerty000721	FHL1	1345
LIBerty000722	FHL1	1187
LIBerty000723	FHL1	931
LIBerty000724	FHL1	945
LIBerty000725	FHL1	827
LIBerty000726	FHL1	330
LIBerty000727	FHL1	1140
LIBerty000806	FHL1	945
LIBerty000807	FHL1	862
LIBerty000808	FHL1	1361
LIBerty000327	FILIP1L	1109
LIBerty000328	FILIP1L	1546
LIBerty000329	FILIP1L	1494
LIBerty002657	FILIP1L	1667
LIBerty002658	FILIP1L	595
LIBerty002659	FILIP1L	909
LIBerty001387	FKBP9	1207
LIBerty001388	FKBP9	1083
LIBerty001389	FKBP9	1417
LIBerty001390	FKBP9	1469
LIBerty001391	FKBP9	872
LIBerty001392	FKBP9	1341
LIBerty000462	FLNC	573
LIBerty000463	FLNC	1021
LIBerty000464	FLNC	663
LIBerty001668	FLT1	988
LIBerty001669	FLT1	811
LIBerty001670	FLT1	477
LIBerty001671	FN1	797
LIBerty001672	FN1	1949
LIBerty001673	FN1	534
LIBerty000552	FNDC3B	597
LIBerty000553	FNDC3B	408
LIBerty000554	FNDC3B	702
LIBerty003030	FNDC3B	1107
LIBerty003031	FNDC3B	619
LIBerty003032	FNDC3B	1853
LIBerty000139	FOLR1	1487
LIBerty000140	FOLR1	1032
LIBerty000141	FOLR1	768
LIBerty002821	FOLR1	1418
LIBerty002822	FOLR1	1144
LIBerty002823	FOLR1	1865
LIBerty002824	FOLR1	1311
LIBerty002825	FOLR1	1123
LIBerty002826	FOLR1	1060
LIBerty002193	FOSL2	827
LIBerty002194	FOSL2	502
LIBerty002195	FOSL2	543
LIBerty001548	FOXC1	1210
LIBerty001549	FOXC1	531
LIBerty001550	FOXC1	1019
LIBerty002068	FOXD1	1099
LIBerty002069	FOXD1	566
LIBerty002070	FOXD1	828
LIBerty003641	FOXM1	1334
LIBerty003642	FOXM1	861
LIBerty003643	FOXM1	1255
LIBerty002017	FOXS1	912
LIBerty002018	FOXS1	1103
LIBerty002019	FOXS1	1157
LIBerty000785	FRAS1	872
LIBerty000786	FRAS1	775
LIBerty000787	FRAS1	1037
LIBerty000857	FREM1	1240
LIBerty000858	FREM1	978
LIBerty000859	FREM1	833
LIBerty003347	FREM1	921
LIBerty003348	FREM1	1000
LIBerty003349	FREM1	1291
LIBerty003671	FREM2	949
LIBerty003672	FREM2	964
LIBerty003673	FREM2	1877
LIBerty002696	FRMD4B	1235
LIBerty002697	FRMD4B	1607
LIBerty002698	FRMD4B	693
LIBerty000330	FRMD6	1653
LIBerty000331	FRMD6	868
LIBerty000332	FRMD6	2017
LIBerty001247	FRMD6	999
LIBerty001248	FRMD6	1062
LIBerty001249	FRMD6	1127
LIBerty003392	FRMD6	706
LIBerty003393	FRMD6	925
LIBerty003394	FRMD6	950
LIBerty002669	FRMPD1	824
LIBerty002670	FRMPD1	819
LIBerty002671	FRMPD1	773
LIBerty002336	FST	920
LIBerty002337	FST	523
LIBerty002338	FST	885
LIBerty002438	FSTL1	636
LIBerty002439	FSTL1	1505
LIBerty002440	FSTL1	729
LIBerty001674	FYN	813
LIBerty001675	FYN	910
LIBerty001676	FYN	1204
LIBerty003419	FYN	1113
LIBerty003420	FYN	954
LIBerty003421	FYN	1241
LIBerty003422	FYN	1417
LIBerty003423	FYN	1419
LIBerty003424	FYN	1398
LIBerty001677	GAB1	895
LIBerty001678	GAB1	1565
LIBerty001679	GAB1	709
LIBerty002513	GAB2	773
LIBerty002514	GAB2	1108
LIBerty002515	GAB2	986
LIBerty003278	GAB2	639
LIBerty003279	GAB2	593
LIBerty003280	GAB2	913
LIBerty002755	GADD45B	1063
LIBerty002756	GADD45B	603
LIBerty002757	GADD45B	131
LIBerty000378	GAGE10	1012
LIBerty000379	GAGE10	1625
LIBerty000380	GAGE10	808
LIBerty002935	GALNT1	1359
LIBerty002936	GALNT1	1178
LIBerty002937	GALNT1	1024
LIBerty003591	GALNT10	449
LIBerty003592	GALNT10	698
LIBerty003593	GALNT10	998
LIBerty001680	GAP43	1408
LIBerty001681	GAP43	1388
LIBerty001682	GAP43	1122
LIBerty000513	GAS7	1511
LIBerty000514	GAS7	1682
LIBerty000515	GAS7	745
LIBerty001954	GAS7	1610
LIBerty001955	GAS7	1222
LIBerty001956	GAS7	1140
LIBerty003632	GAS7	1339
LIBerty003633	GAS7	1605
LIBerty003634	GAS7	1220
LIBerty003635	GAS7	787
LIBerty003636	GAS7	1135
LIBerty003637	GAS7	615
LIBerty001683	GATA3	1380
LIBerty001684	GATA3	1250
LIBerty001685	GATA3	920
LIBerty002977	GATAD1	1031
LIBerty002978	GATAD1	1066
LIBerty002979	GATAD1	1138
LIBerty000031	GBE1	1682
LIBerty000032	GBE1	1367
LIBerty000033	GBE1	1361
LIBerty000995	GBF1	999
LIBerty000996	GBF1	1319
LIBerty000997	GBF1	1029
LIBerty002020	GBP2	1456
LIBerty002021	GBP2	983
LIBerty002022	GBP2	1314
LIBerty002869	GBP3	1047
LIBerty002870	GBP3	992
LIBerty002871	GBP3	1012
LIBerty000665	GFRA1	505
LIBerty000666	GFRA1	928
LIBerty000667	GFRA1	1224
LIBerty002196	GFRA1	989
LIBerty002197	GFRA1	1791
LIBerty002198	GFRA1	1754
LIBerty003371	GFRA1	1160
LIBerty003372	GFRA1	1967
LIBerty003373	GFRA1	841
LIBerty000034	GHR	1483
LIBerty000035	GHR	834
LIBerty000036	GHR	898
LIBerty001077	GHR	1297
LIBerty001078	GHR	1152
LIBerty001079	GHR	902
LIBerty001080	GHR	681
LIBerty001081	GHR	1223
LIBerty001082	GHR	1442
LIBerty001083	GHR	1431
LIBerty001084	GHR	727
LIBerty001085	GHR	651
LIBerty001086	GHR	1245
LIBerty001087	GHR	1331
LIBerty001088	GHR	1363
LIBerty001089	GHR	1341
LIBerty001090	GHR	1346
LIBerty001091	GHR	1085
LIBerty001092	GHR	1514
LIBerty001093	GHR	965
LIBerty001094	GHR	1662
LIBerty001095	GHR	936
LIBerty001096	GHR	1284
LIBerty001097	GHR	943
LIBerty001098	GHR	996
LIBerty001099	GHR	1235
LIBerty001100	GHR	903
LIBerty003323	GINM1	1250
LIBerty003324	GINM1	912
LIBerty003325	GINM1	1191
LIBerty003377	GLIS1	1143
LIBerty003378	GLIS1	1155
LIBerty003379	GLIS1	1311
LIBerty002375	GLRA3	1045
LIBerty002376	GLRA3	1338
LIBerty002377	GLRA3	1083
LIBerty001184	GLS	612
LIBerty001185	GLS	367
LIBerty001186	GLS	1535
LIBerty001190	GNAI1	894
LIBerty001191	GNAI1	1320
LIBerty001192	GNAI1	1124
LIBerty001686	GNAI1	1111
LIBerty001687	GNAI1	717
LIBerty001688	GNAI1	632
LIBerty002887	GNG12	665
LIBerty002888	GNG12	1101
LIBerty002889	GNG12	970
LIBerty002779	GOLT1B	996
LIBerty002780	GOLT1B	1337
LIBerty002781	GOLT1B	1146
LIBerty001689	GPC1	645
LIBerty001690	GPC1	307
LIBerty001691	GPC1	726
LIBerty001799	GPNMB	1157
LIBerty001800	GPNMB	1362
LIBerty001801	GPNMB	1492
LIBerty002549	GPR132	933
LIBerty002550	GPR132	1363
LIBerty002551	GPR132	819
LIBerty001304	GPR176	1621
LIBerty001305	GPR176	1080
LIBerty001306	GPR176	573
LIBerty001307	GPR176	1340
LIBerty001308	GPR176	1318
LIBerty001309	GPR176	942
LIBerty002142	GPR183	1027
LIBerty002143	GPR183	1143
LIBerty002144	GPR183	1038
LIBerty002199	GPR20	1436
LIBerty002200	GPR20	1027
LIBerty002201	GPR20	1335
LIBerty002202	GPR37	1006
LIBerty002203	GPR37	1045
LIBerty002204	GPR37	766
LIBerty000608	GPR63	1388
LIBerty000609	GPR63	642
LIBerty000610	GPR63	1373
LIBerty000854	GPR68	1203
LIBerty000855	GPR68	1713
LIBerty000856	GPR68	841
LIBerty001948	GPR68	1252
LIBerty001949	GPR68	1594
LIBerty001950	GPR68	2205
LIBerty002005	GPRC5A	1395
LIBerty002006	GPRC5A	1248
LIBerty002007	GPRC5A	944
LIBerty002881	GPRC5C	1189
LIBerty002882	GPRC5C	790
LIBerty002883	GPRC5C	1104
LIBerty002998	GPRC5C	1416
LIBerty002999	GPRC5C	1617
LIBerty003000	GPRC5C	1079
LIBerty003585	GPRIN3	890
LIBerty003586	GPRIN3	1393
LIBerty003587	GPRIN3	1116
LIBerty001692	GPX3	1375
LIBerty001693	GPX3	1239
LIBerty001694	GPX3	1391
LIBerty001444	GRID2	1036
LIBerty001445	GRID2	745
LIBerty001446	GRID2	1104
LIBerty003293	GRIN3A	1294
LIBerty003294	GRIN3A	659
LIBerty003295	GRIN3A	1116
LIBerty000037	GSN	1416
LIBerty000038	GSN	1213
LIBerty000039	GSN	861
LIBerty000465	GSN	1319
LIBerty000466	GSN	992
LIBerty000467	GSN	1065
LIBerty001217	GSN	1483
LIBerty001218	GSN	1633
LIBerty001219	GSN	1454
LIBerty001220	GSN	1177
LIBerty001221	GSN	979
LIBerty001222	GSN	1193
LIBerty003498	GTF2IRD2	1189
LIBerty003499	GTF2IRD2	843
LIBerty003500	GTF2IRD2	836
LIBerty002800	GULP1	1201
LIBerty002801	GULP1	1719
LIBerty002802	GULP1	1254
LIBerty001512	HAGHL	1322
LIBerty001513	HAGHL	1180
LIBerty001514	HAGHL	1003
LIBerty003147	HAGHL	1059
LIBerty003148	HAGHL	959
LIBerty003149	HAGHL	1014
LIBerty001629	HAPLN1	1133
LIBerty001630	HAPLN1	510
LIBerty001631	HAPLN1	569
LIBerty001647	HBEGF	990
LIBerty001648	HBEGF	787
LIBerty001649	HBEGF	351
LIBerty002591	HEBP2	1228
LIBerty002592	HEBP2	1103
LIBerty002593	HEBP2	871
LIBerty002947	HEG1	694
LIBerty002948	HEG1	642
LIBerty002949	HEG1	480
LIBerty000103	HGF	1147
LIBerty000104	HGF	1489
LIBerty000105	HGF	614
LIBerty003066	HHIPL2	1131
LIBerty003067	HHIPL2	1112
LIBerty003068	HHIPL2	1590
LIBerty000375	HIC1	1114
LIBerty000376	HIC1	508
LIBerty000377	HIC1	679
LIBerty002369	HIC1	949
LIBerty002370	HIC1	1198
LIBerty002371	HIC1	1091
LIBerty001695	HMOX1	1111
LIBerty001696	HMOX1	1249
LIBerty001697	HMOX1	1087
LIBerty003156	HOOK3	832
LIBerty003157	HOOK3	1167
LIBerty003158	HOOK3	512
LIBerty001698	HOXB2	1311
LIBerty001699	HOXB2	743
LIBerty001700	HOXB2	846
LIBerty001987	HRK	1041
LIBerty001988	HRK	632
LIBerty001989	HRK	136
LIBerty003111	HUWE1	2033
LIBerty003112	HUWE1	940
LIBerty003113	HUWE1	1250
LIBerty003540	ID1	1608
LIBerty003541	ID1	622
LIBerty003542	ID1	926
LIBerty001482	IFI27	1788
LIBerty001483	IFI27	1338
LIBerty001484	IFI27	1188
LIBerty001485	IFI27	1319
LIBerty001486	IFI27	1145
LIBerty001487	IFI27	988
LIBerty000097	IGFBP3	1188
LIBerty000098	IGFBP3	905
LIBerty000099	IGFBP3	133
LIBerty000100	IGFBP5	776
LIBerty000101	IGFBP5	1134
LIBerty000102	IGFBP5	1256
LIBerty001704	IGFBP6	175
LIBerty001705	IGFBP6	1704
LIBerty001706	IGFBP6	1181
LIBerty001554	IGFBP7	709
LIBerty001555	IGFBP7	906
LIBerty001556	IGFBP7	495
LIBerty000755	IGFN1	1063
LIBerty000756	IGFN1	1715
LIBerty000757	IGFN1	1257
LIBerty000115	IL11	967
LIBerty000116	IL11	1525
LIBerty000117	IL11	1102
LIBerty001560	IL13RA1	956
LIBerty001561	IL13RA1	1081
LIBerty001562	IL13RA1	859
LIBerty000112	IL13RA2	1465
LIBerty000113	IL13RA2	576
LIBerty000114	IL13RA2	1061
LIBerty002839	IL17RD	985
LIBerty002840	IL17RD	918
LIBerty002841	IL17RD	1096
LIBerty000094	IL1B	1153
LIBerty000095	IL1B	938
LIBerty000096	IL1B	459
LIBerty000142	IL1R1	655
LIBerty000143	IL1R1	948
LIBerty000144	IL1R1	1316
LIBerty001476	IL1R1	1462
LIBerty001477	IL1R1	943
LIBerty001478	IL1R1	1351
LIBerty000211	IL32	1131
LIBerty000212	IL32	615
LIBerty000213	IL32	2044
LIBerty000214	IL32	899
LIBerty000215	IL32	522
LIBerty000216	IL32	818
LIBerty000217	IL32	464
LIBerty000218	IL32	1038
LIBerty002026	IL32	773
LIBerty002027	IL32	975
LIBerty002028	IL32	857
LIBerty000073	IL4R	1429
LIBerty000074	IL4R	738
LIBerty000075	IL4R	699
LIBerty000091	IL6R	1210
LIBerty000092	IL6R	1117
LIBerty000093	IL6R	1164
LIBerty001707	IL6ST	1324
LIBerty001708	IL6ST	699
LIBerty001709	IL6ST	1552
LIBerty001710	IL7R	822
LIBerty001711	IL7R	1000
LIBerty001712	IL7R	1080
LIBerty003174	INA	736
LIBerty003175	INA	942
LIBerty003176	INA	1705
LIBerty000951	IQCJ-SCHIP1	1189
LIBerty000952	IQCJ-SCHIP1	943
LIBerty000953	IQCJ-SCHIP1	1396
LIBerty001713	IRF2	1049
LIBerty001714	IRF2	1176
LIBerty001715	IRF2	1147
LIBerty001716	ISL1	1167
LIBerty001717	ISL1	917
LIBerty001718	ISL1	822
LIBerty002244	ISLR	1656
LIBerty002245	ISLR	1199
LIBerty002246	ISLR	1009
LIBerty003638	ISLR	1295
LIBerty003639	ISLR	1400
LIBerty003640	ISLR	451
LIBerty003549	ITGA1	2111
LIBerty003550	ITGA1	1212
LIBerty003551	ITGA1	459
LIBerty000178	ITGA11	840
LIBerty000179	ITGA11	932
LIBerty000180	ITGA11	861
LIBerty002235	ITGA3	828
LIBerty002236	ITGA3	850
LIBerty002237	ITGA3	644
LIBerty001719	ITGA5	1115
LIBerty001720	ITGA5	809
LIBerty001721	ITGA5	828
LIBerty000653	ITGA7	867
LIBerty000654	ITGA7	1051
LIBerty000655	ITGA7	1313
LIBerty001722	ITGA7	758
LIBerty001723	ITGA7	1004
LIBerty001724	ITGA7	751
LIBerty000043	ITGB3	1024
LIBerty000044	ITGB3	1088
LIBerty000045	ITGB3	1395
LIBerty001725	ITGB5	1260
LIBerty001726	ITGB5	816
LIBerty001727	ITGB5	1296
LIBerty001361	ITGB6	1188
LIBerty001362	ITGB6	1532
LIBerty001363	ITGB6	1345
LIBerty001286	ITGBL1	701
LIBerty001287	ITGBL1	852
LIBerty001288	ITGBL1	348
LIBerty001289	ITGBL1	1291
LIBerty001290	ITGBL1	2036
LIBerty001291	ITGBL1	1110
LIBerty000288	ITPRIPL2	1096
LIBerty000289	ITPRIPL2	1207
LIBerty000290	ITPRIPL2	475
LIBerty000046	JAG1	738
LIBerty000047	JAG1	688
LIBerty000048	JAG1	470
LIBerty002920	JPH2	1109
LIBerty002921	JPH2	767
LIBerty002922	JPH2	1327
LIBerty003284	KCNE4	948
LIBerty003285	KCNE4	1230
LIBerty003286	KCNE4	1132
LIBerty001728	KCNN4	2576
LIBerty001729	KCNN4	1816
LIBerty001730	KCNN4	930
LIBerty002621	KIAA0355	1562
LIBerty002622	KIAA0355	584
LIBerty002623	KIAA0355	775
LIBerty002624	KIAA0408	1225
LIBerty002625	KIAA0408	1025
LIBerty002626	KIAA0408	1063
LIBerty002713	KIF13B	1546
LIBerty002714	KIF13B	457
LIBerty002715	KIF13B	666
LIBerty002071	KIF5C	1342
LIBerty002072	KIF5C	841
LIBerty002073	KIF5C	843
LIBerty002860	KIRREL1	1737
LIBerty002861	KIRREL1	691
LIBerty002862	KIRREL1	657
LIBerty001731	KISS1	1219
LIBerty001732	KISS1	1577
LIBerty001733	KISS1	896
LIBerty002029	KLF4	630
LIBerty002030	KLF4	1358
LIBerty002031	KLF4	558
LIBerty003252	KLHL4	1088
LIBerty003253	KLHL4	1172
LIBerty003254	KLHL4	1485
LIBerty000088	KRT14	954
LIBerty000089	KRT14	1204
LIBerty000090	KRT14	831
LIBerty002247	KRT16	1137
LIBerty002248	KRT16	716
LIBerty002249	KRT16	1067
LIBerty000360	KRT80	1449
LIBerty000361	KRT80	1811
LIBerty000362	KRT80	907
LIBerty001734	KRT81	1026
LIBerty001735	KRT81	1142
LIBerty001736	KRT81	948
LIBerty000764	KRTAP2-3	1321
LIBerty000765	KRTAP2-3	1328
LIBerty000766	KRTAP2-3	2062
LIBerty000076	L1CAM	1307
LIBerty000077	L1CAM	703
LIBerty000078	L1CAM	1526
LIBerty001331	L1CAM	602
LIBerty001332	L1CAM	765
LIBerty001333	L1CAM	814
LIBerty003042	L1CAM	818
LIBerty003043	L1CAM	940
LIBerty003044	L1CAM	912
LIBerty003186	LACTB	1570
LIBerty003187	LACTB	1321
LIBerty003188	LACTB	827
LIBerty001737	LAMA4	966
LIBerty001738	LAMA4	1115
LIBerty001739	LAMA4	1191
LIBerty002250	LAMA5	1075
LIBerty002251	LAMA5	750
LIBerty002252	LAMA5	933
LIBerty001740	LAMB2	1368
LIBerty001741	LAMB2	1243
LIBerty001742	LAMB2	743
LIBerty001743	LAMC1	652
LIBerty001744	LAMC1	707
LIBerty001745	LAMC1	904
LIBerty001746	LAMP2	1625
LIBerty001747	LAMP2	1266
LIBerty001748	LAMP2	1185
LIBerty000345	LDB3	995
LIBerty000346	LDB3	749
LIBerty000347	LDB3	1277
LIBerty000818	LDB3	866
LIBerty000819	LDB3	1093
LIBerty000820	LDB3	1599
LIBerty002435	LDB3	1492
LIBerty002436	LDB3	835
LIBerty002437	LDB3	1233
LIBerty000172	LDLRAD4	491
LIBerty000173	LDLRAD4	1266
LIBerty000174	LDLRAD4	1170
LIBerty001313	LDLRAD4	1500
LIBerty001314	LDLRAD4	1072
LIBerty001315	LDLRAD4	860
LIBerty001316	LDLRAD4	874
LIBerty001317	LDLRAD4	1757
LIBerty001318	LDLRAD4	1186
LIBerty003543	LDLRAD4	1672
LIBerty003544	LDLRAD4	959
LIBerty003545	LDLRAD4	690
LIBerty003546	LDLRAD4	1087
LIBerty003547	LDLRAD4	773
LIBerty003548	LDLRAD4	383
LIBerty001916	LEFTY2	992
LIBerty001917	LEFTY2	1160
LIBerty001918	LEFTY2	854
LIBerty001749	LGALS1	1370
LIBerty001750	LGALS1	988
LIBerty001751	LGALS1	1151
LIBerty002878	LGR4	999
LIBerty002879	LGR4	1064
LIBerty002880	LGR4	647
LIBerty001752	LIF	2005
LIBerty001753	LIF	986
LIBerty001754	LIF	1240
LIBerty000416	LIMA1	1406
LIBerty000417	LIMA1	1067
LIBerty000418	LIMA1	977
LIBerty000419	LIMA1	715
LIBerty000420	LIMA1	1082
LIBerty000421	LIMA1	1748
LIBerty001122	LIMA1	1482
LIBerty001123	LIMA1	1143
LIBerty001124	LIMA1	798
LIBerty001119	LINC01621	2035
LIBerty001120	LINC01621	1287
LIBerty001121	LINC01621	1317
LIBerty000564	LITAF	1766
LIBerty000565	LITAF	780
LIBerty000566	LITAF	727
LIBerty002124	LITAF	1040
LIBerty002125	LITAF	1119
LIBerty002126	LITAF	926
LIBerty001256	LMO1	1135
LIBerty001257	LMO1	627
LIBerty001258	LMO1	1345
LIBerty001758	LMO1	1085
LIBerty001759	LMO1	1185
LIBerty001760	LMO1	1212
LIBerty002205	LMO7	1713
LIBerty002206	LMO7	1009
LIBerty002207	LMO7	1690
LIBerty002764	LMO7	1236
LIBerty002765	LMO7	709
LIBerty002766	LMO7	831
LIBerty001214	LMO7DN	1003
LIBerty001215	LMO7DN	910
LIBerty001216	LMO7DN	1529
LIBerty002492	LMOD1	1371
LIBerty002493	LMOD1	1251
LIBerty002494	LMOD1	1517
LIBerty000863	LOX	984
LIBerty000864	LOX	1492
LIBerty000865	LOX	1484
LIBerty001761	LOX	1133
LIBerty001762	LOX	1044
LIBerty001763	LOX	706
LIBerty002253	LOXL1	931
LIBerty002254	LOXL1	1007
LIBerty002255	LOXL1	1323
LIBerty001764	LOXL2	1003
LIBerty001765	LOXL2	746
LIBerty001766	LOXL2	1267
LIBerty003144	LOXL4	1025
LIBerty003145	LOXL4	517
LIBerty003146	LOXL4	474
LIBerty001241	LPIN1	1505
LIBerty001242	LPIN1	1007
LIBerty001243	LPIN1	978
LIBerty001244	LPIN1	1459
LIBerty001245	LPIN1	1052
LIBerty001246	LPIN1	1109
LIBerty003362	LPIN1	847
LIBerty003363	LPIN1	1126
LIBerty003364	LPIN1	1094
LIBerty000800	LPP	1310
LIBerty000801	LPP	1123
LIBerty000802	LPP	894
LIBerty000803	LPP	1068
LIBerty000804	LPP	1231
LIBerty000805	LPP	640
LIBerty002256	LPP	2209
LIBerty002257	LPP	1187
LIBerty002258	LPP	2173
LIBerty000561	LRIG3	1020
LIBerty000562	LRIG3	913
LIBerty000563	LRIG3	1446
LIBerty003443	LRIG3	1107
LIBerty003444	LRIG3	643
LIBerty003445	LRIG3	1280
LIBerty002570	LRP10	1316
LIBerty002571	LRP10	1614
LIBerty002572	LRP10	1271
LIBerty000549	LRRC15	1676
LIBerty000550	LRRC15	458
LIBerty000551	LRRC15	1003
LIBerty002274	LRRC17	1698
LIBerty002275	LRRC17	985
LIBerty002276	LRRC17	1207
LIBerty000486	LRRC32	1237
LIBerty000487	LRRC32	1148
LIBerty000488	LRRC32	1201
LIBerty002241	LRRC32	1045
LIBerty002242	LRRC32	1174
LIBerty002243	LRRC32	945
LIBerty000267	LRRC66	1693
LIBerty000268	LRRC66	1327
LIBerty000269	LRRC66	875
LIBerty000540	LRRC8B	1021
LIBerty000541	LRRC8B	1043
LIBerty000542	LRRC8B	669
LIBerty002719	LRRC8B	1087
LIBerty002720	LRRC8B	1449
LIBerty002721	LRRC8B	997
LIBerty003653	LRRN4CL	1362
LIBerty003654	LRRN4CL	1106
LIBerty003655	LRRN4CL	993
LIBerty000794	LTBP1	1952
LIBerty000795	LTBP1	954
LIBerty000796	LTBP1	1210
LIBerty003662	LTBP1	1044
LIBerty003663	LTBP1	814
LIBerty003664	LTBP1	630
LIBerty000079	LTBP2	880
LIBerty000080	LTBP2	1315
LIBerty000081	LTBP2	835
LIBerty001767	LUM	1316
LIBerty001768	LUM	1057
LIBerty001769	LUM	1471
LIBerty003650	LURAP1L	1115
LIBerty003651	LURAP1L	1065
LIBerty003652	LURAP1L	1572
LIBerty000413	LYN	1150
LIBerty000414	LYN	829
LIBerty000415	LYN	1710
LIBerty000939	LYPD6	998
LIBerty000940	LYPD6	1057
LIBerty000941	LYPD6	1851
LIBerty003579	LYPD6	1450
LIBerty003580	LYPD6	1145
LIBerty003581	LYPD6	1015
LIBerty003534	LYPD6B	2281
LIBerty003535	LYPD6B	1101
LIBerty003536	LYPD6B	1225
LIBerty003159	MAML2	970
LIBerty003160	MAML2	1459
LIBerty003161	MAML2	859
LIBerty000845	MAMLD1	1181
LIBerty000846	MAMLD1	768
LIBerty000847	MAMLD1	925
LIBerty002232	MAMLD1	966
LIBerty002233	MAMLD1	463
LIBerty002234	MAMLD1	794
LIBerty002289	MAN1A1	823
LIBerty002290	MAN1A1	764
LIBerty002291	MAN1A1	1170
LIBerty002914	MAN1C1	1118
LIBerty002915	MAN1C1	617
LIBerty002916	MAN1C1	1459
LIBerty002292	MANBA	1434
LIBerty002293	MANBA	881
LIBerty002294	MANBA	1497
LIBerty000300	MAP2	1283
LIBerty000301	MAP2	888
LIBerty000302	MAP2	691
LIBerty003117	MAP2	1243
LIBerty003118	MAP2	1586
LIBerty003119	MAP2	1233
[truncated: 1,777 more rows]

## Sheet: Control_4_GuideCounts
LIBerty000001	A2M	1276
LIBerty000002	A2M	1299
LIBerty000003	A2M	602
LIBerty001426	AADAT	1774
LIBerty001427	AADAT	1032
LIBerty001428	AADAT	829
LIBerty002788	AADAT	728
LIBerty002789	AADAT	1234
LIBerty002790	AADAT	787
LIBerty003555	AADAT	1150
LIBerty003556	AADAT	1916
LIBerty003557	AADAT	1208
LIBerty003677	AAVS1	1138
LIBerty002238	ABCA1	2240
LIBerty002239	ABCA1	772
LIBerty002240	ABCA1	789
LIBerty002450	ABCA8	1047
LIBerty002451	ABCA8	1278
LIBerty002452	ABCA8	1324
LIBerty001981	ABCC3	1082
LIBerty001982	ABCC3	1509
LIBerty001983	ABCC3	957
LIBerty002728	ABI3BP	864
LIBerty002729	ABI3BP	994
LIBerty002730	ABI3BP	807
LIBerty000169	ABLIM1	1071
LIBerty000170	ABLIM1	1088
LIBerty000171	ABLIM1	849
LIBerty001755	ABLIM1	1355
LIBerty001756	ABLIM1	1359
LIBerty001757	ABLIM1	1494
LIBerty002393	ABLIM1	1027
LIBerty002394	ABLIM1	1325
LIBerty002395	ABLIM1	2212
LIBerty003087	ACSF2	1085
LIBerty003088	ACSF2	1788
LIBerty003089	ACSF2	1391
LIBerty001429	ACSL1	1280
LIBerty001430	ACSL1	1343
LIBerty001431	ACSL1	1002
LIBerty001432	ACSL1	1485
LIBerty001433	ACSL1	1532
LIBerty001434	ACSL1	773
LIBerty001435	ACSL1	941
LIBerty001436	ACSL1	1215
LIBerty001437	ACSL1	1586
LIBerty001438	ACSL1	1652
LIBerty001439	ACSL1	1141
LIBerty001440	ACSL1	1287
LIBerty002791	ACSL5	1098
LIBerty002792	ACSL5	1274
LIBerty002793	ACSL5	1358
LIBerty003644	ACSL5	1413
LIBerty003645	ACSL5	1417
LIBerty003646	ACSL5	1015
LIBerty003647	ACSL5	1154
LIBerty003648	ACSL5	1217
LIBerty003649	ACSL5	1186
LIBerty000579	ACTA2	527
LIBerty000580	ACTA2	633
LIBerty000581	ACTA2	1110
LIBerty001563	ACTA2	1048
LIBerty001564	ACTA2	928
LIBerty001565	ACTA2	1004
LIBerty000237	ACTBL2	1349
LIBerty000238	ACTBL2	1434
LIBerty000239	ACTBL2	1361
LIBerty003225	ADAM19	1229
LIBerty003226	ADAM19	975
LIBerty003227	ADAM19	1046
LIBerty001990	ADAM9	1060
LIBerty001991	ADAM9	850
LIBerty001992	ADAM9	1748
LIBerty002417	ADAMTS1	1448
LIBerty002418	ADAMTS1	1074
LIBerty002419	ADAMTS1	988
LIBerty003329	ADAMTS15	1128
LIBerty003330	ADAMTS15	1528
LIBerty003331	ADAMTS15	780
LIBerty002426	ADAMTS5	1151
LIBerty002427	ADAMTS5	994
LIBerty002428	ADAMTS5	1050
LIBerty000309	ADAMTSL1	1146
LIBerty000310	ADAMTSL1	1032
LIBerty000311	ADAMTSL1	1004
LIBerty003674	ADAMTSL5	1057
LIBerty003675	ADAMTSL5	1238
LIBerty003676	ADAMTSL5	744
LIBerty000425	ADCY9	674
LIBerty000426	ADCY9	626
LIBerty000427	ADCY9	671
LIBerty000677	ADGRG1	1089
LIBerty000678	ADGRG1	2054
LIBerty000679	ADGRG1	1049
LIBerty000680	ADGRG1	785
LIBerty000681	ADGRG1	830
LIBerty000682	ADGRG1	813
LIBerty000683	ADGRG1	1223
LIBerty000684	ADGRG1	889
LIBerty000685	ADGRG1	1114
LIBerty001515	ADGRG1	1790
LIBerty001516	ADGRG1	1244
LIBerty001517	ADGRG1	1245
LIBerty002923	ADGRG6	1779
LIBerty002924	ADGRG6	985
LIBerty002925	ADGRG6	823
LIBerty002516	ADGRL2	889
LIBerty002517	ADGRL2	1169
LIBerty002518	ADGRL2	1273
LIBerty000431	ADM	703
LIBerty000432	ADM	1547
LIBerty000433	ADM	985
LIBerty000118	ADORA1	1070
LIBerty000119	ADORA1	982
LIBerty000120	ADORA1	1272
LIBerty003389	ADSSL1	1311
LIBerty003390	ADSSL1	1076
LIBerty003391	ADSSL1	1130
LIBerty003612	ADSSL1	413
LIBerty003613	ADSSL1	534
LIBerty000285	AHDC1	920
LIBerty000286	AHDC1	820
LIBerty000287	AHDC1	740
LIBerty003045	AHNAK	1481
LIBerty003046	AHNAK	1119
LIBerty003047	AHNAK	752
LIBerty003314	AHNAK2	709
LIBerty003315	AHNAK2	536
LIBerty003316	AHNAK2	1569
LIBerty001411	AIG1	1912
LIBerty001412	AIG1	756
LIBerty001413	AIG1	917
LIBerty002782	AIG1	1066
LIBerty002783	AIG1	816
LIBerty002784	AIG1	865
LIBerty000085	AK1	1050
LIBerty000086	AK1	1028
LIBerty000087	AK1	1147
LIBerty002175	AKAP12	1300
LIBerty002176	AKAP12	1036
LIBerty002177	AKAP12	1883
LIBerty003332	AKAP12	983
LIBerty003333	AKAP12	1169
LIBerty003334	AKAP12	852
LIBerty002035	AKAP6	1319
LIBerty002036	AKAP6	1486
LIBerty002037	AKAP6	1121
LIBerty001052	AKT3	1677
LIBerty001053	AKT3	492
LIBerty001054	AKT3	1182
LIBerty002226	AKT3	1195
LIBerty002227	AKT3	1137
LIBerty002228	AKT3	1553
LIBerty000121	ALDH3B1	1086
LIBerty000122	ALDH3B1	1091
LIBerty000123	ALDH3B1	1179
LIBerty000737	ALDH3B1	738
LIBerty000738	ALDH3B1	688
LIBerty000739	ALDH3B1	996
LIBerty003249	ALPK2	1191
LIBerty003250	ALPK2	1355
LIBerty003251	ALPK2	548
LIBerty000686	ANGPT1	2193
LIBerty000687	ANGPT1	962
LIBerty000688	ANGPT1	1909
LIBerty002486	ANGPTL2	1072
LIBerty002487	ANGPTL2	910
LIBerty002488	ANGPTL2	788
LIBerty002597	ANKRD1	1263
LIBerty002598	ANKRD1	1102
LIBerty002599	ANKRD1	1218
LIBerty000049	ANOS1	1678
LIBerty000050	ANOS1	1009
LIBerty000051	ANOS1	425
LIBerty000558	ANXA2	620
LIBerty000559	ANXA2	1333
LIBerty000560	ANXA2	850
LIBerty001325	AOC3	2186
LIBerty001326	AOC3	1119
LIBerty001327	AOC3	1119
LIBerty001972	AOC3	725
LIBerty001973	AOC3	1306
LIBerty001974	AOC3	1014
LIBerty001340	AP3B2	1696
LIBerty001341	AP3B2	1546
LIBerty001342	AP3B2	884
LIBerty000770	APBB2	1357
LIBerty000771	APBB2	1637
LIBerty000772	APBB2	1030
LIBerty000773	APBB2	1011
LIBerty000774	APBB2	1163
LIBerty000775	APBB2	1164
LIBerty002038	APBB2	949
LIBerty002039	APBB2	1202
LIBerty002040	APBB2	961
LIBerty002286	APC2	506
LIBerty002287	APC2	1040
LIBerty002288	APC2	876
LIBerty002827	APLN	786
LIBerty002828	APLN	411
LIBerty002829	APLN	874
LIBerty000004	APOC3	1374
LIBerty000005	APOC3	1081
LIBerty000006	APOC3	694
LIBerty003099	APOL6	906
LIBerty003100	APOL6	1466
LIBerty003101	APOL6	999
LIBerty000870	AQP1	1384
LIBerty000871	AQP1	1284
LIBerty000872	AQP1	1775
LIBerty000873	AQP1	1407
LIBerty000874	AQP1	805
LIBerty000875	AQP1	747
LIBerty000876	AQP1	1308
LIBerty000877	AQP1	1120
LIBerty000878	AQP1	843
LIBerty003582	AQP1	757
LIBerty003583	AQP1	2182
LIBerty003584	AQP1	850
LIBerty000582	ARFGAP3	882
LIBerty000583	ARFGAP3	1002
LIBerty000584	ARFGAP3	1396
LIBerty001358	ARHGAP27	1150
LIBerty001359	ARHGAP27	1774
LIBerty001360	ARHGAP27	1079
LIBerty003510	ARHGAP27	1054
LIBerty003511	ARHGAP27	802
LIBerty003512	ARHGAP27	1074
LIBerty003614	ARHGAP27	1064
LIBerty003615	ARHGAP27	837
LIBerty003616	ARHGAP27	1048
LIBerty002118	ARHGAP29	1645
LIBerty002119	ARHGAP29	1363
LIBerty002120	ARHGAP29	1922
LIBerty003120	ARHGAP42	1125
LIBerty003121	ARHGAP42	1221
LIBerty003122	ARHGAP42	1623
LIBerty003395	ARHGAP42	806
LIBerty003396	ARHGAP42	721
LIBerty003397	ARHGAP42	892
LIBerty000231	ARID3C	1593
LIBerty000232	ARID3C	1599
LIBerty000233	ARID3C	581
LIBerty001134	ARID5B	1664
LIBerty001135	ARID5B	1093
LIBerty001136	ARID5B	1657
LIBerty003138	ARID5B	1295
LIBerty003139	ARID5B	1212
LIBerty003140	ARID5B	1544
LIBerty002345	ARL6IP5	1479
LIBerty002346	ARL6IP5	910
LIBerty002347	ARL6IP5	1498
LIBerty002651	ARNT2	952
LIBerty002652	ARNT2	1014
LIBerty002653	ARNT2	641
LIBerty003570	ARRDC4	2213
LIBerty003571	ARRDC4	863
LIBerty003572	ARRDC4	1493
LIBerty000007	ARSB	1784
LIBerty000008	ARSB	1457
LIBerty000009	ARSB	1513
LIBerty003603	ARSB	994
LIBerty003604	ARSB	1370
LIBerty003605	ARSB	1843
LIBerty000205	ARSI	1289
LIBerty000206	ARSI	1666
LIBerty000207	ARSI	1009
LIBerty003057	ARSJ	1389
LIBerty003058	ARSJ	1570
LIBerty003059	ARSJ	1884
LIBerty003558	ASIC4	2208
LIBerty003559	ASIC4	1415
LIBerty003560	ASIC4	1107
LIBerty000758	ASPH	1196
LIBerty000759	ASPH	1063
LIBerty000760	ASPH	1588
LIBerty000761	ASPH	1208
LIBerty000762	ASPH	1212
LIBerty000763	ASPH	1430
LIBerty002845	ASPN	1247
LIBerty002846	ASPN	1469
LIBerty002847	ASPN	856
LIBerty000010	ASS1	1194
LIBerty000011	ASS1	1232
LIBerty000012	ASS1	1215
LIBerty003183	ATOH8	1663
LIBerty003184	ATOH8	1504
LIBerty003185	ATOH8	1308
LIBerty001566	ATP1B1	1099
LIBerty001567	ATP1B1	1515
LIBerty001568	ATP1B1	742
LIBerty001569	ATP2B2	1231
LIBerty001570	ATP2B2	378
LIBerty001571	ATP2B2	1182
LIBerty000471	ATXN1	549
LIBerty000472	ATXN1	969
LIBerty000473	ATXN1	1545
LIBerty002378	AVIL	1297
LIBerty002379	AVIL	1306
LIBerty002380	AVIL	1374
LIBerty000163	AWAT2	1083
LIBerty000164	AWAT2	1383
LIBerty000165	AWAT2	1027
LIBerty001343	AXL	1674
LIBerty001344	AXL	1385
LIBerty001345	AXL	873
LIBerty002995	AXL	1682
LIBerty002996	AXL	1388
LIBerty002997	AXL	628
LIBerty001978	B3GALT2	992
LIBerty001979	B3GALT2	719
LIBerty001980	B3GALT2	1678
LIBerty001055	BACE1	1497
LIBerty001056	BACE1	1334
LIBerty001057	BACE1	1381
LIBerty003326	BACE1	1032
LIBerty003327	BACE1	595
LIBerty003328	BACE1	998
LIBerty002041	BAD	725
LIBerty002042	BAD	461
LIBerty002043	BAD	1271
LIBerty000882	BAK1	78
LIBerty000883	BAK1	620
LIBerty000884	BAK1	67
LIBerty003320	BAX	1272
LIBerty003321	BAX	1541
LIBerty003322	BAX	1194
LIBerty000453	BBC3	2382
LIBerty000454	BBC3	713
LIBerty000455	BBC3	222
LIBerty002600	BBC3	272
LIBerty002601	BBC3	86
LIBerty002602	BBC3	471
LIBerty001232	BCAR3	1659
LIBerty001233	BCAR3	992
LIBerty001234	BCAR3	1031
LIBerty001235	BCAR3	1012
LIBerty001236	BCAR3	1049
LIBerty001237	BCAR3	1016
LIBerty001238	BCAR3	1209
LIBerty001239	BCAR3	1035
LIBerty001240	BCAR3	1587
LIBerty001951	BCAR3	1503
LIBerty001952	BCAR3	1455
LIBerty001953	BCAR3	1088
LIBerty001016	BCL2L11	706
LIBerty001017	BCL2L11	686
LIBerty001018	BCL2L11	74
LIBerty001572	BCL7B	1003
LIBerty001573	BCL7B	838
LIBerty001574	BCL7B	807
LIBerty000124	BDKRB1	1288
LIBerty000125	BDKRB1	1948
LIBerty000126	BDKRB1	1506
LIBerty000942	BID	938
LIBerty000943	BID	1286
LIBerty000944	BID	990
LIBerty001128	BID	1389
LIBerty001129	BID	985
LIBerty001130	BID	1365
LIBerty001131	BID	1072
LIBerty001132	BID	913
LIBerty001133	BID	793
LIBerty000127	BLVRA	1032
LIBerty000128	BLVRA	1166
LIBerty000129	BLVRA	557
LIBerty002313	BMP1	517
LIBerty002314	BMP1	1054
LIBerty002315	BMP1	623
LIBerty002962	BMP5	831
LIBerty002963	BMP5	1235
LIBerty002964	BMP5	1472
LIBerty001575	BMP7	690
LIBerty001576	BMP7	1621
LIBerty001577	BMP7	1159
LIBerty003219	BOC	992
LIBerty003220	BOC	1031
LIBerty003221	BOC	1269
LIBerty003168	BOK	978
LIBerty003169	BOK	1055
LIBerty003170	BOK	1174
LIBerty000570	BTBD19	1240
LIBerty000571	BTBD19	1614
LIBerty000572	BTBD19	1049
LIBerty001578	BTG1	1238
LIBerty001579	BTG1	1080
LIBerty001580	BTG1	1120
LIBerty000998	BVES	879
LIBerty000999	BVES	967
LIBerty001000	BVES	1254
LIBerty002432	BVES	1111
LIBerty002433	BVES	837
LIBerty002434	BVES	991
LIBerty003374	BVES	976
LIBerty003375	BVES	1204
LIBerty003376	BVES	1623
LIBerty000659	C12orf75	1508
LIBerty000660	C12orf75	781
LIBerty000661	C12orf75	813
LIBerty000303	C15orf59	1363
LIBerty000304	C15orf59	950
LIBerty000305	C15orf59	1065
LIBerty003105	C1QTNF1	719
LIBerty003106	C1QTNF1	718
LIBerty003107	C1QTNF1	1445
LIBerty003440	C1QTNF1	1352
LIBerty003441	C1QTNF1	1541
LIBerty003442	C1QTNF1	2127
LIBerty003597	C1QTNF1	1683
LIBerty003598	C1QTNF1	1141
LIBerty003599	C1QTNF1	1329
LIBerty001581	C1S	1457
LIBerty001582	C1S	477
LIBerty001583	C1S	1556
LIBerty000199	C20orf194	1554
LIBerty000200	C20orf194	1535
LIBerty000201	C20orf194	955
LIBerty003501	C20orf197	1345
LIBerty003502	C20orf197	1198
LIBerty003503	C20orf197	1073
LIBerty002474	C4A	1306
LIBerty002475	C4A	1130
LIBerty002476	C4A	1282
LIBerty001584	C5AR1	1075
LIBerty001585	C5AR1	1125
LIBerty001586	C5AR1	847
LIBerty003084	C7orf69	1357
LIBerty003085	C7orf69	712
LIBerty003086	C7orf69	1164
LIBerty003410	C8orf46	1081
LIBerty003411	C8orf46	1220
LIBerty003412	C8orf46	1564
LIBerty001058	CA12	1420
LIBerty001059	CA12	1841
LIBerty001060	CA12	1770
LIBerty000399	CABLES1	1250
LIBerty000400	CABLES1	667
LIBerty000401	CABLES1	1249
LIBerty001196	CABLES1	1703
LIBerty001197	CABLES1	1376
LIBerty001198	CABLES1	520
LIBerty003308	CABLES1	1794
LIBerty003309	CABLES1	530
LIBerty003310	CABLES1	1673
LIBerty003485	CACNA2D4	2460
LIBerty003486	CACNA2D4	1651
LIBerty003487	CACNA2D4	1033
LIBerty001966	CADPS	942
LIBerty001967	CADPS	1455
LIBerty001968	CADPS	1621
LIBerty003210	CALD1	1342
LIBerty003211	CALD1	1140
LIBerty003212	CALD1	922
LIBerty003213	CALD1	957
LIBerty003214	CALD1	1922
LIBerty003215	CALD1	1274
LIBerty000510	CALU	1678
LIBerty000511	CALU	1787
LIBerty000512	CALU	483
LIBerty003446	CAMK1D	856
LIBerty003447	CAMK1D	526
LIBerty003448	CAMK1D	859
LIBerty001065	CAMK2D	1765
LIBerty001066	CAMK2D	1316
LIBerty001067	CAMK2D	1192
LIBerty001068	CAMK2G	828
LIBerty001069	CAMK2G	753
LIBerty001070	CAMK2G	1002
LIBerty002708	CAMTA1	1200
LIBerty002709	CAMTA1	1336
LIBerty002710	CAMTA1	1031
LIBerty001181	CAPG	1076
LIBerty001182	CAPG	711
LIBerty001183	CAPG	1731
LIBerty001587	CAPG	1257
LIBerty001588	CAPG	896
LIBerty001589	CAPG	826
LIBerty000695	CAPN2	855
LIBerty000696	CAPN2	1629
LIBerty000697	CAPN2	1571
LIBerty001590	CAPN2	1864
LIBerty001591	CAPN2	1107
LIBerty001592	CAPN2	1154
LIBerty002609	CARD10	806
LIBerty002610	CARD10	825
LIBerty002611	CARD10	262
LIBerty000434	CASK	1294
LIBerty000435	CASK	750
LIBerty000436	CASK	1132
LIBerty000324	CAST	1373
LIBerty000325	CAST	1945
LIBerty000326	CAST	1192
LIBerty000885	CAST	1379
LIBerty000886	CAST	1764
LIBerty000887	CAST	1185
LIBerty001382	CAST	532
LIBerty001383	CAST	970
LIBerty001384	CAST	551
LIBerty001385	CAST	1431
LIBerty001386	CAST	1550
LIBerty003491	CAST	1338
LIBerty001071	CAV3	1232
LIBerty001072	CAV3	1737
LIBerty001073	CAV3	1151
LIBerty002498	CAVIN1	954
LIBerty002499	CAVIN1	1543
LIBerty002500	CAVIN1	1407
LIBerty002103	CAVIN2	1027
LIBerty002104	CAVIN2	1423
LIBerty002105	CAVIN2	1507
LIBerty003623	CCDC80	1408
LIBerty003624	CCDC80	1144
LIBerty003625	CCDC80	1374
LIBerty001877	CCL2	1695
LIBerty001878	CCL2	1138
LIBerty001879	CCL2	1159
LIBerty002112	CCPG1	1524
LIBerty002113	CCPG1	942
LIBerty002114	CCPG1	793
LIBerty002950	CCPG1	1356
LIBerty002951	CCPG1	1016
LIBerty002952	CCPG1	1114
LIBerty001521	CD24	804
LIBerty001522	CD24	2151
LIBerty001523	CD24	1016
LIBerty001524	CD24	1206
LIBerty001525	CD24	2383
LIBerty001526	CD24	1159
LIBerty002531	CD24	1529
LIBerty002532	CD24	1082
LIBerty002533	CD24	1563
LIBerty002579	CD274	1817
LIBerty002580	CD274	1199
LIBerty002581	CD274	1248
LIBerty001010	CD44	1798
LIBerty001011	CD44	1083
LIBerty001012	CD44	1435
LIBerty000109	CD59	1463
LIBerty000110	CD59	933
LIBerty000111	CD59	1183
LIBerty000447	CD59	1167
LIBerty000448	CD59	2008
LIBerty000449	CD59	1454
LIBerty000450	CD59	1293
LIBerty000451	CD59	995
LIBerty000452	CD59	1862
LIBerty001458	CDC25B	712
LIBerty001459	CDC25B	705
LIBerty001460	CDC25B	1493
LIBerty001461	CDC25B	1570
LIBerty001462	CDC25B	1079
LIBerty001463	CDC25B	1258
LIBerty002992	CDC25B	1158
LIBerty002993	CDC25B	911
LIBerty002994	CDC25B	1011
LIBerty002402	CDC42EP2	1074
LIBerty002403	CDC42EP2	407
LIBerty002404	CDC42EP2	923
LIBerty001259	CDC42EP3	737
LIBerty001260	CDC42EP3	614
LIBerty001261	CDC42EP3	868
LIBerty002357	CDC42EP3	1387
LIBerty002358	CDC42EP3	1373
LIBerty002359	CDC42EP3	1651
LIBerty002136	CDH15	1127
LIBerty002137	CDH15	940
LIBerty002138	CDH15	917
LIBerty001593	CDH3	1553
LIBerty001594	CDH3	1775
LIBerty001595	CDH3	1370
LIBerty002133	CDH6	1357
LIBerty002134	CDH6	706
LIBerty002135	CDH6	1202
LIBerty001301	CDK2AP2	886
LIBerty001302	CDK2AP2	1179
LIBerty001303	CDK2AP2	850
LIBerty002283	CDK2AP2	1647
LIBerty002284	CDK2AP2	1015
LIBerty002285	CDK2AP2	1235
LIBerty000662	CDK6	1090
LIBerty000663	CDK6	1421
LIBerty000664	CDK6	858
LIBerty001229	CDK6	1067
LIBerty001230	CDK6	1713
LIBerty001231	CDK6	1076
LIBerty001061	CDKN1A	806
LIBerty001062	CDKN1A	460
LIBerty001063	CDKN1A	495
LIBerty001064	CDKN1A	607
LIBerty001518	CDKN1A	913
LIBerty001519	CDKN1A	716
LIBerty001520	CDKN1A	932
LIBerty003258	CDKN1A	779
LIBerty003259	CDKN1A	783
LIBerty000428	CDKN1C	1083
LIBerty000429	CDKN1C	266
LIBerty000430	CDKN1C	1077
LIBerty002139	CDKN2B	1014
LIBerty002140	CDKN2B	1802
LIBerty002141	CDKN2B	1350
LIBerty002181	CEBPD	947
LIBerty002182	CEBPD	731
LIBerty002183	CEBPD	407
LIBerty001536	CELSR3	1090
LIBerty001537	CELSR3	1027
LIBerty001538	CELSR3	1089
LIBerty003350	CFAP53	1132
LIBerty003351	CFAP53	1387
LIBerty003352	CFAP53	641
LIBerty000040	CFI	1318
LIBerty000041	CFI	950
LIBerty000042	CFI	1236
LIBerty001157	CGA	1199
LIBerty001158	CGA	1211
LIBerty001159	CGA	1332
LIBerty000273	CHN1	1438
LIBerty000274	CHN1	950
LIBerty000275	CHN1	1697
LIBerty001043	CHN1	1521
LIBerty001044	CHN1	976
LIBerty001045	CHN1	1147
LIBerty001596	CHN1	1347
LIBerty001597	CHN1	1576
LIBerty001598	CHN1	1097
LIBerty000130	CHRM4	1110
LIBerty000131	CHRM4	1049
LIBerty000132	CHRM4	1161
LIBerty000797	CHRNA3	1766
LIBerty000798	CHRNA3	794
LIBerty000799	CHRNA3	845
LIBerty000833	CHST11	1524
LIBerty000834	CHST11	1541
LIBerty000835	CHST11	960
LIBerty002032	CHST3	508
LIBerty002033	CHST3	862
LIBerty002034	CHST3	1320
LIBerty003338	CIART	1483
LIBerty003339	CIART	868
LIBerty003340	CIART	884
LIBerty003425	CILP2	706
LIBerty003426	CILP2	1271
LIBerty003427	CILP2	728
LIBerty000879	CLDN19	1724
LIBerty000880	CLDN19	984
LIBerty000881	CLDN19	1276
LIBerty002106	CLIC3	1573
LIBerty002107	CLIC3	874
LIBerty002108	CLIC3	663
LIBerty003495	CNKSR3	676
LIBerty003496	CNKSR3	526
LIBerty003497	CNKSR3	604
LIBerty001175	CNTN1	1817
LIBerty001176	CNTN1	1395
LIBerty001177	CNTN1	1301
LIBerty001178	CNTN1	2202
LIBerty001179	CNTN1	1396
LIBerty001180	CNTN1	1102
LIBerty003513	CNTN1	1811
LIBerty003514	CNTN1	1157
LIBerty003515	CNTN1	1189
LIBerty000888	COL11A1	2035
LIBerty000889	COL11A1	888
LIBerty000890	COL11A1	528
LIBerty002047	COL12A1	1024
LIBerty002048	COL12A1	1191
LIBerty002049	COL12A1	1088
LIBerty000013	COL1A2	817
LIBerty000014	COL1A2	1118
LIBerty000015	COL1A2	968
LIBerty000016	COL3A1	1329
LIBerty000017	COL3A1	991
LIBerty000018	COL3A1	1033
LIBerty001599	COL4A1	891
LIBerty001600	COL4A1	984
LIBerty001601	COL4A1	1269
LIBerty001602	COL4A2	1029
LIBerty001603	COL4A2	1450
LIBerty001604	COL4A2	716
LIBerty000019	COL5A1	945
LIBerty000020	COL5A1	970
LIBerty000021	COL5A1	853
LIBerty000070	COL5A2	983
LIBerty000071	COL5A2	717
LIBerty000072	COL5A2	657
LIBerty002761	COL5A3	1031
LIBerty002762	COL5A3	887
LIBerty002763	COL5A3	848
LIBerty001605	COL6A1	472
LIBerty001606	COL6A1	316
LIBerty001607	COL6A1	174
LIBerty001608	COL6A2	456
LIBerty001609	COL6A2	844
LIBerty001610	COL6A2	493
LIBerty003255	COL6A3	1205
LIBerty003256	COL6A3	1379
LIBerty003257	COL6A3	1165
LIBerty001334	COL6A5	1005
LIBerty001335	COL6A5	1544
LIBerty001336	COL6A5	1810
LIBerty000022	COL7A1	774
LIBerty000023	COL7A1	1418
LIBerty000024	COL7A1	1019
LIBerty001611	COL8A1	1381
LIBerty001612	COL8A1	1027
LIBerty001613	COL8A1	625
LIBerty002184	COL8A2	1256
LIBerty002185	COL8A2	1407
LIBerty002186	COL8A2	1188
LIBerty003290	COLEC12	987
LIBerty003291	COLEC12	637
LIBerty003292	COLEC12	1309
LIBerty002806	COPZ2	674
LIBerty002807	COPZ2	1345
LIBerty002808	COPZ2	1197
LIBerty000404	CORO1C	1871
LIBerty000405	CORO1C	972
LIBerty000406	CORO1C	972
LIBerty001322	CORO1C	1283
LIBerty001323	CORO1C	618
LIBerty001324	CORO1C	708
LIBerty002594	CORO1C	899
LIBerty002595	CORO1C	1240
LIBerty002596	CORO1C	1151
LIBerty001617	CPA2	933
LIBerty001618	CPA2	1478
LIBerty001619	CPA2	1183
LIBerty001620	CPA3	1361
LIBerty001621	CPA3	1326
LIBerty001622	CPA3	1406
LIBerty002803	CPA4	1072
LIBerty002804	CPA4	1784
LIBerty002805	CPA4	1307
LIBerty000456	CPA5	1511
LIBerty000457	CPA5	2071
LIBerty000458	CPA5	1161
LIBerty001623	CPM	1177
LIBerty001624	CPM	1372
LIBerty001625	CPM	1615
LIBerty003588	CPM	1086
LIBerty003589	CPM	1135
LIBerty003590	CPM	1051
LIBerty002050	CRABP1	1142
LIBerty002051	CRABP1	1016
LIBerty002052	CRABP1	1013
LIBerty001001	CRABP2	937
LIBerty001002	CRABP2	846
LIBerty001003	CRABP2	1180
LIBerty001626	CRABP2	1598
LIBerty001627	CRABP2	1291
LIBerty001628	CRABP2	785
LIBerty003246	CREB3L1	1718
LIBerty003247	CREB3L1	1468
LIBerty003248	CREB3L1	1071
LIBerty003573	CREB3L2	1553
LIBerty003574	CREB3L2	1464
LIBerty003575	CREB3L2	1524
LIBerty002809	CRIM1	2144
LIBerty002810	CRIM1	1026
LIBerty002811	CRIM1	655
LIBerty000225	CRMP1	1150
LIBerty000226	CRMP1	1246
LIBerty000227	CRMP1	826
LIBerty001470	CRMP1	588
LIBerty001471	CRMP1	769
LIBerty001472	CRMP1	1277
LIBerty001473	CRMP1	693
LIBerty001474	CRMP1	1042
LIBerty001475	CRMP1	953
LIBerty001527	CRMP1	1786
LIBerty001528	CRMP1	703
LIBerty001529	CRMP1	939
LIBerty001494	CRYAB	705
LIBerty001495	CRYAB	910
LIBerty001496	CRYAB	1229
LIBerty001497	CRYAB	840
LIBerty001498	CRYAB	1420
LIBerty001499	CRYAB	1340
LIBerty002603	CSDC2	1879
LIBerty002604	CSDC2	2014
LIBerty002605	CSDC2	1129
LIBerty003473	CSF1	961
LIBerty003474	CSF1	1185
LIBerty003475	CSF1	1000
LIBerty001632	CSPG4	1455
LIBerty001633	CSPG4	881
LIBerty001634	CSPG4	1012
LIBerty001530	CSRP2	1058
LIBerty001531	CSRP2	966
LIBerty001532	CSRP2	1150
LIBerty001467	CST3	987
LIBerty001468	CST3	1445
LIBerty001469	CST3	643
LIBerty001635	CTGF	1080
LIBerty001636	CTGF	722
LIBerty001637	CTGF	1168
LIBerty001211	CTSL	1134
LIBerty001212	CTSL	1534
LIBerty001213	CTSL	744
LIBerty001328	CXCL12	1030
LIBerty001329	CXCL12	580
LIBerty001330	CXCL12	609
LIBerty002130	CXCL14	1124
LIBerty002131	CXCL14	896
LIBerty002132	CXCL14	605
LIBerty001208	CYBRD1	2481
LIBerty001209	CYBRD1	958
LIBerty001210	CYBRD1	823
LIBerty003075	CYBRD1	490
LIBerty003076	CYBRD1	1714
LIBerty003077	CYBRD1	1686
LIBerty000321	CYLD	818
LIBerty000322	CYLD	926
LIBerty000323	CYLD	1946
LIBerty002711	CYLD	899
LIBerty002712	CYLD	1405
LIBerty000492	CYP4F11	1583
LIBerty000493	CYP4F11	1677
LIBerty000494	CYP4F11	1008
LIBerty001557	CYR61	1338
LIBerty001558	CYR61	1727
LIBerty001559	CYR61	1963
LIBerty000294	CYS1	1666
LIBerty000295	CYS1	1008
LIBerty000296	CYS1	1299
LIBerty003678	Ctrl_0001	819
LIBerty003679	Ctrl_0002	1456
LIBerty003680	Ctrl_0003	1409
LIBerty003681	Ctrl_0004	1629
LIBerty003682	Ctrl_0005	1635
LIBerty003683	Ctrl_0006	1266
LIBerty003684	Ctrl_0007	1189
LIBerty003685	Ctrl_0008	1005
LIBerty003686	Ctrl_0009	1283
LIBerty003687	Ctrl_0010	1282
LIBerty003688	Ctrl_0011	1376
LIBerty003689	Ctrl_0012	1335
LIBerty003690	Ctrl_0013	975
LIBerty003691	Ctrl_0014	1142
LIBerty003692	Ctrl_0015	1220
LIBerty003693	Ctrl_0016	953
LIBerty003694	Ctrl_0017	1452
LIBerty003695	Ctrl_0018	1547
LIBerty003696	Ctrl_0019	952
LIBerty003697	Ctrl_0020	741
LIBerty003698	Ctrl_0021	1440
LIBerty003699	Ctrl_0022	1290
LIBerty003700	Ctrl_0023	1267
LIBerty003701	Ctrl_0024	1098
LIBerty003702	Ctrl_0025	1336
LIBerty003703	Ctrl_0026	1303
LIBerty003704	Ctrl_0027	1095
LIBerty003705	Ctrl_0028	1334
LIBerty003706	Ctrl_0029	1886
LIBerty003707	Ctrl_0030	1250
LIBerty003708	Ctrl_0031	1027
LIBerty003709	Ctrl_0032	1389
LIBerty003710	Ctrl_0033	1231
LIBerty003711	Ctrl_0034	1428
LIBerty003712	Ctrl_0035	1484
LIBerty003713	Ctrl_0036	1615
LIBerty003714	Ctrl_0037	1740
LIBerty003715	Ctrl_0038	984
LIBerty003716	Ctrl_0039	1391
LIBerty003717	Ctrl_0040	1209
LIBerty003718	Ctrl_0041	990
LIBerty003719	Ctrl_0042	1601
LIBerty003720	Ctrl_0043	1553
LIBerty003721	Ctrl_0044	1155
LIBerty003722	Ctrl_0045	1353
LIBerty003723	Ctrl_0046	1152
LIBerty003724	Ctrl_0047	1438
LIBerty003725	Ctrl_0048	1217
LIBerty003726	Ctrl_0049	1266
LIBerty003727	Ctrl_0050	1286
LIBerty003728	Ctrl_0051	1237
LIBerty003729	Ctrl_0052	1408
LIBerty003730	Ctrl_0053	1337
LIBerty003731	Ctrl_0054	1721
LIBerty003732	Ctrl_0055	1351
LIBerty003733	Ctrl_0056	1371
LIBerty003734	Ctrl_0057	1534
LIBerty003735	Ctrl_0058	1177
LIBerty003736	Ctrl_0059	1213
LIBerty003737	Ctrl_0060	932
LIBerty003738	Ctrl_0061	1213
LIBerty003739	Ctrl_0062	1123
LIBerty003740	Ctrl_0063	1649
LIBerty003741	Ctrl_0064	1776
LIBerty003742	Ctrl_0065	1036
LIBerty003743	Ctrl_0066	1455
LIBerty003744	Ctrl_0067	1449
LIBerty003745	Ctrl_0068	1617
LIBerty003746	Ctrl_0069	1279
LIBerty003747	Ctrl_0070	1545
LIBerty003748	Ctrl_0071	1096
LIBerty003749	Ctrl_0072	1261
LIBerty003750	Ctrl_0073	1097
LIBerty003751	Ctrl_0074	1066
LIBerty003752	Ctrl_0075	1232
LIBerty003753	Ctrl_0076	1433
LIBerty003754	Ctrl_0077	1082
LIBerty003755	Ctrl_0078	1439
LIBerty003756	Ctrl_0079	1651
LIBerty003757	Ctrl_0080	1254
LIBerty003758	Ctrl_0081	1773
LIBerty003759	Ctrl_0082	1456
LIBerty003760	Ctrl_0083	1364
LIBerty003761	Ctrl_0084	1768
LIBerty003762	Ctrl_0085	1527
LIBerty003763	Ctrl_0086	1520
LIBerty003764	Ctrl_0087	1473
LIBerty003765	Ctrl_0088	1466
LIBerty003766	Ctrl_0089	1731
LIBerty003767	Ctrl_0090	1326
LIBerty003768	Ctrl_0091	1568
LIBerty003769	Ctrl_0092	1024
LIBerty003770	Ctrl_0093	1453
LIBerty003771	Ctrl_0094	1042
LIBerty003772	Ctrl_0095	1256
LIBerty003773	Ctrl_0096	1325
LIBerty003774	Ctrl_0097	601
LIBerty003775	Ctrl_0098	1040
LIBerty003776	Ctrl_0099	905
LIBerty003777	Ctrl_0100	1003
LIBerty002818	DACT1	1066
LIBerty002819	DACT1	865
LIBerty002820	DACT1	792
LIBerty000848	DAG1	927
LIBerty000849	DAG1	1092
LIBerty000850	DAG1	1167
LIBerty000851	DAG1	1339
LIBerty000852	DAG1	842
LIBerty000853	DAG1	919
LIBerty003504	DCBLD1	1264
LIBerty003505	DCBLD1	1214
LIBerty003506	DCBLD1	600
LIBerty000306	DCLK2	902
LIBerty000307	DCLK2	1146
LIBerty000308	DCLK2	668
LIBerty001638	DCN	1255
LIBerty001639	DCN	1346
LIBerty001640	DCN	1312
LIBerty003302	DCN	1277
LIBerty003303	DCN	1161
LIBerty003304	DCN	1401
LIBerty003305	DCN	1459
LIBerty003306	DCN	2120
LIBerty003307	DCN	1277
LIBerty001641	DCTD	1004
LIBerty001642	DCTD	806
LIBerty001643	DCTD	736
LIBerty000537	DDAH1	1183
LIBerty000538	DDAH1	533
LIBerty000539	DDAH1	851
LIBerty002495	DDAH1	1164
LIBerty002496	DDAH1	1086
LIBerty002497	DDAH1	1014
LIBerty000133	DDC	1499
LIBerty000134	DDC	1203
LIBerty000135	DDC	705
LIBerty000363	DDC	1178
LIBerty000364	DDC	1279
LIBerty000365	DDC	1740
LIBerty001957	DDO	1928
LIBerty001958	DDO	1291
LIBerty001959	DDO	1150
LIBerty000219	DDX60L	1220
LIBerty000220	DDX60L	668
LIBerty000221	DDX60L	1155
LIBerty002758	DENND2A	1193
LIBerty002759	DENND2A	924
LIBerty002760	DENND2A	1435
LIBerty001644	DES	1320
LIBerty001645	DES	1780
LIBerty001646	DES	1266
LIBerty000136	DIO2	1208
LIBerty000137	DIO2	1321
LIBerty000138	DIO2	1168
LIBerty001101	DIO2	1889
LIBerty001102	DIO2	675
LIBerty001103	DIO2	1451
LIBerty002564	DIO2	1588
LIBerty002565	DIO2	1641
LIBerty002566	DIO2	1289
LIBerty003189	DISP1	1145
LIBerty003190	DISP1	610
LIBerty003191	DISP1	654
LIBerty002501	DKK1	750
LIBerty002502	DKK1	948
LIBerty002503	DKK1	508
LIBerty000243	DKK3	1160
LIBerty000244	DKK3	573
LIBerty000245	DKK3	894
LIBerty002537	DKK3	1048
LIBerty002538	DKK3	962
LIBerty002539	DKK3	1414
LIBerty002770	DKK3	1077
LIBerty002771	DKK3	1142
LIBerty002772	DKK3	626
LIBerty000333	DLGAP4	1067
LIBerty000334	DLGAP4	877
LIBerty000335	DLGAP4	950
LIBerty002663	DLGAP4	1234
LIBerty002664	DLGAP4	1624
LIBerty002665	DLGAP4	1238
LIBerty003564	DLGAP4	1587
LIBerty003565	DLGAP4	878
LIBerty003566	DLGAP4	488
LIBerty001993	DLK1	1097
LIBerty001994	DLK1	714
LIBerty001995	DLK1	1103
LIBerty000543	DNAJB5	632
LIBerty000544	DNAJB5	707
LIBerty000545	DNAJB5	792
LIBerty002507	DNAJB5	1299
LIBerty002508	DNAJB5	1909
LIBerty002509	DNAJB5	752
LIBerty002534	DNAJC15	1236
LIBerty002535	DNAJC15	1199
LIBerty002536	DNAJC15	2359
LIBerty002327	DNAJC3	917
LIBerty002328	DNAJC3	739
LIBerty002329	DNAJC3	1052
LIBerty003078	DOCK5	530
LIBerty003079	DOCK5	1343
LIBerty003080	DOCK5	451
LIBerty000498	DOCK9	1844
LIBerty000499	DOCK9	1461
LIBerty000500	DOCK9	1309
LIBerty002716	DOCK9	586
LIBerty002717	DOCK9	587
LIBerty002718	DOCK9	920
LIBerty002354	DRAP1	957
LIBerty002355	DRAP1	789
LIBerty002356	DRAP1	689
LIBerty003594	DRAXIN	1174
LIBerty003595	DRAXIN	549
LIBerty003596	DRAXIN	1077
LIBerty000357	DSE	1614
LIBerty000358	DSE	1123
LIBerty000359	DSE	1416
LIBerty002552	DSE	1201
LIBerty002553	DSE	762
LIBerty002554	DSE	1306
LIBerty003129	DSEL	877
LIBerty003130	DSEL	773
LIBerty003131	DSEL	771
LIBerty003341	DUSP10	1631
LIBerty003342	DUSP10	1407
LIBerty003343	DUSP10	701
LIBerty003344	DUSP10	852
LIBerty003345	DUSP10	1102
LIBerty003346	DUSP10	890
LIBerty000348	DUSP27	1078
LIBerty000349	DUSP27	1335
LIBerty000350	DUSP27	1562
LIBerty002053	DUSP5	1081
LIBerty002054	DUSP5	1070
LIBerty002055	DUSP5	483
LIBerty001013	ECM1	1639
LIBerty001014	ECM1	1446
LIBerty001015	ECM1	1396
LIBerty001346	EDIL3	979
LIBerty001347	EDIL3	426
LIBerty001348	EDIL3	798
LIBerty001650	EDN1	1486
LIBerty001651	EDN1	1738
LIBerty001652	EDN1	1329
LIBerty001653	EDN2	2049
LIBerty001654	EDN2	1208
LIBerty001655	EDN2	547
LIBerty000025	EDNRB	1963
LIBerty000026	EDNRB	1235
LIBerty000027	EDNRB	1124
LIBerty001007	EDNRB	1475
LIBerty001008	EDNRB	1215
LIBerty001009	EDNRB	864
LIBerty002011	EDNRB	1443
LIBerty002012	EDNRB	1160
LIBerty002013	EDNRB	1257
LIBerty000605	EFCAB2	1643
LIBerty000606	EFCAB2	902
LIBerty000607	EFCAB2	1182
LIBerty003150	EFCAB2	1185
LIBerty003151	EFCAB2	1131
LIBerty003152	EFCAB2	1507
LIBerty000297	EFEMP1	2159
LIBerty000298	EFEMP1	1159
LIBerty000299	EFEMP1	980
LIBerty002615	EHD2	1118
LIBerty002616	EHD2	896
LIBerty002617	EHD2	1289
LIBerty002612	EHD3	1467
LIBerty002613	EHD3	1164
LIBerty002614	EHD3	1516
LIBerty002121	EIF2AK3	1518
LIBerty002122	EIF2AK3	855
LIBerty002123	EIF2AK3	1053
LIBerty000812	ELAVL2	965
LIBerty000813	ELAVL2	522
LIBerty000814	ELAVL2	328
LIBerty000815	ELAVL2	1244
LIBerty000816	ELAVL2	953
LIBerty000817	ELAVL2	472
LIBerty002056	ELAVL2	1472
LIBerty002057	ELAVL2	1467
LIBerty002058	ELAVL2	1400
LIBerty000614	ELAVL4	1286
LIBerty000615	ELAVL4	1356
LIBerty000616	ELAVL4	1046
LIBerty000617	ELAVL4	1655
LIBerty000618	ELAVL4	940
LIBerty000619	ELAVL4	1204
LIBerty000620	ELAVL4	889
LIBerty000621	ELAVL4	1337
LIBerty000622	ELAVL4	1721
LIBerty000623	ELAVL4	970
LIBerty000624	ELAVL4	1655
LIBerty000625	ELAVL4	2227
LIBerty002483	ELL2	1273
LIBerty002484	ELL2	1132
LIBerty002485	ELL2	1078
LIBerty001187	ELOVL1	1195
LIBerty001188	ELOVL1	1390
LIBerty001189	ELOVL1	925
LIBerty003033	ELOVL1	784
LIBerty003034	ELOVL1	1082
LIBerty003035	ELOVL1	1530
LIBerty003010	ELSPBP1	1502
LIBerty003011	ELSPBP1	846
LIBerty003012	ELSPBP1	1541
LIBerty002797	EMCN	1493
LIBerty002798	EMCN	1523
LIBerty002799	EMCN	1641
LIBerty003296	EMID1	1057
LIBerty003297	EMID1	1356
LIBerty003298	EMID1	1153
LIBerty001539	EMP1	1569
LIBerty001540	EMP1	1390
LIBerty001541	EMP1	1485
LIBerty001199	ENC1	1215
LIBerty001200	ENC1	1122
LIBerty001201	ENC1	319
LIBerty000489	ENTPD4	1107
LIBerty000490	ENTPD4	1628
LIBerty000491	ENTPD4	725
LIBerty002911	ENTPD7	1349
LIBerty002912	ENTPD7	1329
LIBerty002913	ENTPD7	1073
LIBerty001542	EPAS1	825
LIBerty001543	EPAS1	955
LIBerty001544	EPAS1	523
LIBerty002830	EPHB2	1133
LIBerty002831	EPHB2	551
LIBerty002832	EPHB2	610
LIBerty003222	EPSTI1	2047
LIBerty003223	EPSTI1	992
LIBerty003224	EPSTI1	1132
LIBerty000312	ERAP1	994
LIBerty000313	ERAP1	1186
LIBerty000314	ERAP1	1329
LIBerty000954	ERAP1	1116
LIBerty000955	ERAP1	1832
LIBerty000956	ERAP1	1643
LIBerty000504	ERAP2	1672
LIBerty000505	ERAP2	1305
LIBerty000506	ERAP2	1028
LIBerty002893	ERRFI1	850
LIBerty002894	ERRFI1	660
LIBerty002895	ERRFI1	1109
LIBerty000546	EVA1A	605
LIBerty000547	EVA1A	1140
LIBerty000548	EVA1A	1357
LIBerty003132	EVA1A	1154
LIBerty003133	EVA1A	2045
LIBerty003134	EVA1A	1693
LIBerty002582	EVI2A	1120
LIBerty002583	EVI2A	1649
LIBerty002584	EVI2A	1289
LIBerty002059	EXTL1	1503
LIBerty002060	EXTL1	1111
LIBerty002061	EXTL1	1014
LIBerty001464	EYA1	1441
LIBerty001465	EYA1	1623
LIBerty001466	EYA1	1754
LIBerty003464	EYA1	1210
LIBerty003465	EYA1	1596
LIBerty003466	EYA1	1023
LIBerty003467	EYA1	1556
LIBerty003468	EYA1	1664
LIBerty003469	EYA1	748
LIBerty003470	EYA4	1083
LIBerty003471	EYA4	1169
LIBerty003472	EYA4	434
LIBerty001656	F2R	945
LIBerty001657	F2R	1118
LIBerty001658	F2R	1122
LIBerty002190	F2RL1	900
LIBerty002191	F2RL1	897
LIBerty002192	F2RL1	1157
LIBerty002014	FABP3	1195
LIBerty002015	FABP3	1556
LIBerty002016	FABP3	1120
LIBerty001545	FABP4	1297
LIBerty001546	FABP4	962
LIBerty001547	FABP4	1477
LIBerty002989	FADS3	763
LIBerty002990	FADS3	1047
LIBerty002991	FADS3	937
LIBerty002842	FAM20A	1035
LIBerty002843	FAM20A	1413
LIBerty002844	FAM20A	720
LIBerty001408	FAM214A	1992
LIBerty001409	FAM214A	1523
LIBerty001410	FAM214A	1273
LIBerty002905	FAM214A	1275
LIBerty002906	FAM214A	1779
LIBerty002907	FAM214A	829
LIBerty002654	FAM3C	1171
LIBerty002655	FAM3C	1413
LIBerty002656	FAM3C	893
LIBerty001113	FAM47E-STBD1	1680
LIBerty001114	FAM47E-STBD1	1189
LIBerty001115	FAM47E-STBD1	954
LIBerty001148	FAM69A	629
LIBerty001149	FAM69A	1361
LIBerty001150	FAM69A	2091
LIBerty001151	FAM69A	1490
LIBerty001152	FAM69A	1502
LIBerty001153	FAM69A	1054
LIBerty002062	FAP	1267
LIBerty002063	FAP	1452
LIBerty002064	FAP	1202
LIBerty001447	FARP1	1261
LIBerty001448	FARP1	924
LIBerty001449	FARP1	1396
LIBerty002271	FARP1	1583
LIBerty002272	FARP1	1098
LIBerty002273	FARP1	403
LIBerty000028	FBN1	1067
LIBerty000029	FBN1	837
LIBerty000030	FBN1	1090
LIBerty001659	FBN2	936
LIBerty001660	FBN2	620
LIBerty001661	FBN2	1117
LIBerty002405	FERMT2	1125
LIBerty002406	FERMT2	619
LIBerty002407	FERMT2	497
LIBerty002065	FGF5	1244
LIBerty002066	FGF5	969
LIBerty002067	FGF5	1276
LIBerty001662	FGF7	1190
LIBerty001663	FGF7	1203
LIBerty001664	FGF7	1234
LIBerty001665	FGF9	873
LIBerty001666	FGF9	973
LIBerty001667	FGF9	925
LIBerty000626	FGFR2	1475
LIBerty000627	FGFR2	1323
LIBerty000628	FGFR2	1221
LIBerty000629	FGFR2	2020
LIBerty000630	FGFR2	1011
LIBerty000631	FGFR2	1139
LIBerty000632	FGFR2	1140
LIBerty000633	FGFR2	978
LIBerty000634	FGFR2	1336
LIBerty003039	FGFR2	199
LIBerty003040	FGFR2	976
LIBerty003041	FGFR2	1411
LIBerty000713	FHL1	986
LIBerty000714	FHL1	1436
LIBerty000715	FHL1	1047
LIBerty000716	FHL1	1428
LIBerty000717	FHL1	1293
LIBerty000718	FHL1	782
LIBerty000719	FHL1	1440
LIBerty000720	FHL1	1351
LIBerty000721	FHL1	1310
LIBerty000722	FHL1	1312
LIBerty000723	FHL1	974
LIBerty000724	FHL1	1084
LIBerty000725	FHL1	856
LIBerty000726	FHL1	374
LIBerty000727	FHL1	1127
LIBerty000806	FHL1	1118
LIBerty000807	FHL1	935
LIBerty000808	FHL1	1432
LIBerty000327	FILIP1L	1230
LIBerty000328	FILIP1L	1638
LIBerty000329	FILIP1L	1590
LIBerty002657	FILIP1L	1846
LIBerty002658	FILIP1L	573
LIBerty002659	FILIP1L	947
LIBerty001387	FKBP9	1287
LIBerty001388	FKBP9	1192
LIBerty001389	FKBP9	1480
LIBerty001390	FKBP9	1530
LIBerty001391	FKBP9	949
LIBerty001392	FKBP9	1383
LIBerty000462	FLNC	632
LIBerty000463	FLNC	1025
LIBerty000464	FLNC	692
LIBerty001668	FLT1	994
LIBerty001669	FLT1	932
LIBerty001670	FLT1	496
LIBerty001671	FN1	878
LIBerty001672	FN1	2056
LIBerty001673	FN1	533
LIBerty000552	FNDC3B	689
LIBerty000553	FNDC3B	481
LIBerty000554	FNDC3B	722
LIBerty003030	FNDC3B	1140
LIBerty003031	FNDC3B	682
LIBerty003032	FNDC3B	2095
LIBerty000139	FOLR1	1609
LIBerty000140	FOLR1	1123
LIBerty000141	FOLR1	857
LIBerty002821	FOLR1	1514
LIBerty002822	FOLR1	1173
LIBerty002823	FOLR1	1962
LIBerty002824	FOLR1	1369
LIBerty002825	FOLR1	1065
LIBerty002826	FOLR1	1178
LIBerty002193	FOSL2	895
LIBerty002194	FOSL2	528
LIBerty002195	FOSL2	587
LIBerty001548	FOXC1	1428
LIBerty001549	FOXC1	558
LIBerty001550	FOXC1	1109
LIBerty002068	FOXD1	1257
LIBerty002069	FOXD1	617
LIBerty002070	FOXD1	837
LIBerty003641	FOXM1	1479
LIBerty003642	FOXM1	928
LIBerty003643	FOXM1	1239
LIBerty002017	FOXS1	912
LIBerty002018	FOXS1	1178
LIBerty002019	FOXS1	1133
LIBerty000785	FRAS1	874
LIBerty000786	FRAS1	844
LIBerty000787	FRAS1	1123
LIBerty000857	FREM1	1348
LIBerty000858	FREM1	1049
LIBerty000859	FREM1	851
LIBerty003347	FREM1	1003
LIBerty003348	FREM1	1097
LIBerty003349	FREM1	1322
LIBerty003671	FREM2	983
LIBerty003672	FREM2	971
LIBerty003673	FREM2	2070
LIBerty002696	FRMD4B	1282
LIBerty002697	FRMD4B	1702
LIBerty002698	FRMD4B	757
LIBerty000330	FRMD6	1706
LIBerty000331	FRMD6	946
LIBerty000332	FRMD6	2079
LIBerty001247	FRMD6	1096
LIBerty001248	FRMD6	1113
LIBerty001249	FRMD6	1246
LIBerty003392	FRMD6	799
LIBerty003393	FRMD6	988
LIBerty003394	FRMD6	1023
LIBerty002669	FRMPD1	923
LIBerty002670	FRMPD1	819
LIBerty002671	FRMPD1	870
LIBerty002336	FST	932
LIBerty002337	FST	551
LIBerty002338	FST	962
LIBerty002438	FSTL1	717
LIBerty002439	FSTL1	1638
LIBerty002440	FSTL1	767
LIBerty001674	FYN	926
LIBerty001675	FYN	1044
LIBerty001676	FYN	1372
LIBerty003419	FYN	1182
LIBerty003420	FYN	1084
LIBerty003421	FYN	1527
LIBerty003422	FYN	1497
LIBerty003423	FYN	1766
LIBerty003424	FYN	1438
LIBerty001677	GAB1	935
LIBerty001678	GAB1	1736
LIBerty001679	GAB1	787
LIBerty002513	GAB2	868
LIBerty002514	GAB2	1117
LIBerty002515	GAB2	1095
LIBerty003278	GAB2	750
LIBerty003279	GAB2	690
LIBerty003280	GAB2	974
LIBerty002755	GADD45B	1093
LIBerty002756	GADD45B	642
LIBerty002757	GADD45B	159
LIBerty000378	GAGE10	1095
LIBerty000379	GAGE10	1932
LIBerty000380	GAGE10	858
LIBerty002935	GALNT1	1486
LIBerty002936	GALNT1	1198
LIBerty002937	GALNT1	1095
LIBerty003591	GALNT10	510
LIBerty003592	GALNT10	699
LIBerty003593	GALNT10	1174
LIBerty001680	GAP43	1423
LIBerty001681	GAP43	1567
LIBerty001682	GAP43	1131
LIBerty000513	GAS7	1795
LIBerty000514	GAS7	1726
LIBerty000515	GAS7	720
LIBerty001954	GAS7	1767
LIBerty001955	GAS7	1360
LIBerty001956	GAS7	1202
LIBerty003632	GAS7	1391
LIBerty003633	GAS7	1728
LIBerty003634	GAS7	1352
LIBerty003635	GAS7	757
LIBerty003636	GAS7	1227
LIBerty003637	GAS7	616
LIBerty001683	GATA3	1525
LIBerty001684	GATA3	1315
LIBerty001685	GATA3	943
LIBerty002977	GATAD1	1092
LIBerty002978	GATAD1	1150
LIBerty002979	GATAD1	1183
LIBerty000031	GBE1	1719
LIBerty000032	GBE1	1364
LIBerty000033	GBE1	1381
LIBerty000995	GBF1	1094
LIBerty000996	GBF1	1333
LIBerty000997	GBF1	1082
LIBerty002020	GBP2	1554
LIBerty002021	GBP2	1049
LIBerty002022	GBP2	1361
LIBerty002869	GBP3	1174
LIBerty002870	GBP3	1068
LIBerty002871	GBP3	1157
LIBerty000665	GFRA1	470
LIBerty000666	GFRA1	1049
LIBerty000667	GFRA1	1203
LIBerty002196	GFRA1	984
LIBerty002197	GFRA1	1938
LIBerty002198	GFRA1	1877
LIBerty003371	GFRA1	1329
LIBerty003372	GFRA1	2086
LIBerty003373	GFRA1	985
LIBerty000034	GHR	1556
LIBerty000035	GHR	889
LIBerty000036	GHR	962
LIBerty001077	GHR	1360
LIBerty001078	GHR	1279
LIBerty001079	GHR	939
LIBerty001080	GHR	743
LIBerty001081	GHR	1214
LIBerty001082	GHR	1447
LIBerty001083	GHR	1663
LIBerty001084	GHR	746
LIBerty001085	GHR	681
LIBerty001086	GHR	1365
LIBerty001087	GHR	1563
LIBerty001088	GHR	1518
LIBerty001089	GHR	1380
LIBerty001090	GHR	1508
LIBerty001091	GHR	1036
LIBerty001092	GHR	1531
LIBerty001093	GHR	1120
LIBerty001094	GHR	1831
LIBerty001095	GHR	1023
LIBerty001096	GHR	1423
LIBerty001097	GHR	970
LIBerty001098	GHR	1123
LIBerty001099	GHR	1352
LIBerty001100	GHR	1035
LIBerty003323	GINM1	1407
LIBerty003324	GINM1	913
LIBerty003325	GINM1	1155
LIBerty003377	GLIS1	1280
LIBerty003378	GLIS1	1340
LIBerty003379	GLIS1	1493
LIBerty002375	GLRA3	1129
LIBerty002376	GLRA3	1392
LIBerty002377	GLRA3	1103
LIBerty001184	GLS	728
LIBerty001185	GLS	372
LIBerty001186	GLS	1557
LIBerty001190	GNAI1	933
LIBerty001191	GNAI1	1447
LIBerty001192	GNAI1	1150
LIBerty001686	GNAI1	1118
LIBerty001687	GNAI1	700
LIBerty001688	GNAI1	628
LIBerty002887	GNG12	746
LIBerty002888	GNG12	1204
LIBerty002889	GNG12	974
LIBerty002779	GOLT1B	1075
LIBerty002780	GOLT1B	1517
LIBerty002781	GOLT1B	1203
LIBerty001689	GPC1	698
LIBerty001690	GPC1	326
LIBerty001691	GPC1	711
LIBerty001799	GPNMB	1319
LIBerty001800	GPNMB	1417
LIBerty001801	GPNMB	1618
LIBerty002549	GPR132	1074
LIBerty002550	GPR132	1326
LIBerty002551	GPR132	852
LIBerty001304	GPR176	1665
LIBerty001305	GPR176	1153
LIBerty001306	GPR176	694
LIBerty001307	GPR176	1443
LIBerty001308	GPR176	1529
LIBerty001309	GPR176	1053
LIBerty002142	GPR183	1067
LIBerty002143	GPR183	1173
LIBerty002144	GPR183	1098
LIBerty002199	GPR20	1597
LIBerty002200	GPR20	1027
LIBerty002201	GPR20	1419
LIBerty002202	GPR37	1094
LIBerty002203	GPR37	1146
LIBerty002204	GPR37	788
LIBerty000608	GPR63	1394
LIBerty000609	GPR63	710
LIBerty000610	GPR63	1629
LIBerty000854	GPR68	1301
LIBerty000855	GPR68	1731
LIBerty000856	GPR68	784
LIBerty001948	GPR68	1322
LIBerty001949	GPR68	1824
LIBerty001950	GPR68	2394
LIBerty002005	GPRC5A	1311
LIBerty002006	GPRC5A	1305
LIBerty002007	GPRC5A	1098
LIBerty002881	GPRC5C	1335
LIBerty002882	GPRC5C	817
LIBerty002883	GPRC5C	1119
LIBerty002998	GPRC5C	1536
LIBerty002999	GPRC5C	1688
LIBerty003000	GPRC5C	1104
LIBerty003585	GPRIN3	980
LIBerty003586	GPRIN3	1507
LIBerty003587	GPRIN3	1228
LIBerty001692	GPX3	1509
LIBerty001693	GPX3	1401
LIBerty001694	GPX3	1498
LIBerty001444	GRID2	1077
LIBerty001445	GRID2	879
LIBerty001446	GRID2	1152
LIBerty003293	GRIN3A	1515
LIBerty003294	GRIN3A	764
LIBerty003295	GRIN3A	1271
LIBerty000037	GSN	1488
LIBerty000038	GSN	1187
LIBerty000039	GSN	885
LIBerty000465	GSN	1336
LIBerty000466	GSN	1029
LIBerty000467	GSN	1098
LIBerty001217	GSN	1675
LIBerty001218	GSN	1762
LIBerty001219	GSN	1442
LIBerty001220	GSN	1153
LIBerty001221	GSN	1164
LIBerty001222	GSN	1366
LIBerty003498	GTF2IRD2	1274
LIBerty003499	GTF2IRD2	924
LIBerty003500	GTF2IRD2	894
LIBerty002800	GULP1	1337
LIBerty002801	GULP1	1786
LIBerty002802	GULP1	1472
LIBerty001512	HAGHL	1507
LIBerty001513	HAGHL	1301
LIBerty001514	HAGHL	1083
LIBerty003147	HAGHL	1094
LIBerty003148	HAGHL	1001
LIBerty003149	HAGHL	1134
LIBerty001629	HAPLN1	1271
LIBerty001630	HAPLN1	532
LIBerty001631	HAPLN1	607
LIBerty001647	HBEGF	997
LIBerty001648	HBEGF	832
LIBerty001649	HBEGF	424
LIBerty002591	HEBP2	1333
LIBerty002592	HEBP2	1108
LIBerty002593	HEBP2	1021
LIBerty002947	HEG1	775
LIBerty002948	HEG1	697
LIBerty002949	HEG1	503
LIBerty000103	HGF	1209
LIBerty000104	HGF	1643
LIBerty000105	HGF	624
LIBerty003066	HHIPL2	1183
LIBerty003067	HHIPL2	1264
LIBerty003068	HHIPL2	1642
LIBerty000375	HIC1	1130
LIBerty000376	HIC1	592
LIBerty000377	HIC1	730
LIBerty002369	HIC1	1101
LIBerty002370	HIC1	1410
LIBerty002371	HIC1	1178
LIBerty001695	HMOX1	1190
LIBerty001696	HMOX1	1355
LIBerty001697	HMOX1	1198
LIBerty003156	HOOK3	876
LIBerty003157	HOOK3	1258
LIBerty003158	HOOK3	587
LIBerty001698	HOXB2	1392
LIBerty001699	HOXB2	760
LIBerty001700	HOXB2	857
LIBerty001987	HRK	1124
LIBerty001988	HRK	700
LIBerty001989	HRK	182
LIBerty003111	HUWE1	2031
LIBerty003112	HUWE1	987
LIBerty003113	HUWE1	1387
LIBerty003540	ID1	1648
LIBerty003541	ID1	723
LIBerty003542	ID1	978
LIBerty001482	IFI27	1969
LIBerty001483	IFI27	1412
LIBerty001484	IFI27	1140
LIBerty001485	IFI27	1384
LIBerty001486	IFI27	1237
LIBerty001487	IFI27	1004
LIBerty000097	IGFBP3	1103
LIBerty000098	IGFBP3	1048
LIBerty000099	IGFBP3	154
LIBerty000100	IGFBP5	813
LIBerty000101	IGFBP5	1281
LIBerty000102	IGFBP5	1315
LIBerty001704	IGFBP6	250
LIBerty001705	IGFBP6	1784
LIBerty001706	IGFBP6	1290
LIBerty001554	IGFBP7	863
LIBerty001555	IGFBP7	901
LIBerty001556	IGFBP7	455
LIBerty000755	IGFN1	1265
LIBerty000756	IGFN1	1736
LIBerty000757	IGFN1	1284
LIBerty000115	IL11	1053
LIBerty000116	IL11	1508
LIBerty000117	IL11	1134
LIBerty001560	IL13RA1	1027
LIBerty001561	IL13RA1	1118
LIBerty001562	IL13RA1	963
LIBerty000112	IL13RA2	1589
LIBerty000113	IL13RA2	635
LIBerty000114	IL13RA2	1179
LIBerty002839	IL17RD	1054
LIBerty002840	IL17RD	936
LIBerty002841	IL17RD	1231
LIBerty000094	IL1B	1124
LIBerty000095	IL1B	1016
LIBerty000096	IL1B	435
LIBerty000142	IL1R1	673
LIBerty000143	IL1R1	1037
LIBerty000144	IL1R1	1325
LIBerty001476	IL1R1	1539
LIBerty001477	IL1R1	1080
LIBerty001478	IL1R1	1473
LIBerty000211	IL32	1216
LIBerty000212	IL32	654
LIBerty000213	IL32	2062
LIBerty000214	IL32	1035
LIBerty000215	IL32	617
LIBerty000216	IL32	799
LIBerty000217	IL32	538
LIBerty000218	IL32	1214
LIBerty002026	IL32	855
LIBerty002027	IL32	961
LIBerty002028	IL32	938
LIBerty000073	IL4R	1640
LIBerty000074	IL4R	886
LIBerty000075	IL4R	719
LIBerty000091	IL6R	1300
LIBerty000092	IL6R	1205
LIBerty000093	IL6R	1247
LIBerty001707	IL6ST	1294
LIBerty001708	IL6ST	735
LIBerty001709	IL6ST	1781
LIBerty001710	IL7R	880
LIBerty001711	IL7R	1140
LIBerty001712	IL7R	1123
LIBerty003174	INA	773
LIBerty003175	INA	1036
LIBerty003176	INA	1708
LIBerty000951	IQCJ-SCHIP1	1272
LIBerty000952	IQCJ-SCHIP1	1046
LIBerty000953	IQCJ-SCHIP1	1520
LIBerty001713	IRF2	1140
LIBerty001714	IRF2	1225
LIBerty001715	IRF2	1340
LIBerty001716	ISL1	1082
LIBerty001717	ISL1	953
LIBerty001718	ISL1	929
LIBerty002244	ISLR	1732
LIBerty002245	ISLR	1295
LIBerty002246	ISLR	1054
LIBerty003638	ISLR	1348
LIBerty003639	ISLR	1666
LIBerty003640	ISLR	494
LIBerty003549	ITGA1	2182
LIBerty003550	ITGA1	1405
LIBerty003551	ITGA1	483
LIBerty000178	ITGA11	897
LIBerty000179	ITGA11	1001
LIBerty000180	ITGA11	831
LIBerty002235	ITGA3	866
LIBerty002236	ITGA3	943
LIBerty002237	ITGA3	804
LIBerty001719	ITGA5	1228
LIBerty001720	ITGA5	896
LIBerty001721	ITGA5	884
LIBerty000653	ITGA7	884
LIBerty000654	ITGA7	1106
LIBerty000655	ITGA7	1399
LIBerty001722	ITGA7	861
LIBerty001723	ITGA7	1067
LIBerty001724	ITGA7	775
LIBerty000043	ITGB3	1216
LIBerty000044	ITGB3	1151
LIBerty000045	ITGB3	1529
LIBerty001725	ITGB5	1325
LIBerty001726	ITGB5	786
LIBerty001727	ITGB5	1354
LIBerty001361	ITGB6	1250
LIBerty001362	ITGB6	1560
LIBerty001363	ITGB6	1387
LIBerty001286	ITGBL1	758
LIBerty001287	ITGBL1	903
LIBerty001288	ITGBL1	359
LIBerty001289	ITGBL1	1345
LIBerty001290	ITGBL1	2340
LIBerty001291	ITGBL1	1156
LIBerty000288	ITPRIPL2	1197
LIBerty000289	ITPRIPL2	1423
LIBerty000290	ITPRIPL2	484
LIBerty000046	JAG1	800
LIBerty000047	JAG1	766
LIBerty000048	JAG1	524
LIBerty002920	JPH2	1212
LIBerty002921	JPH2	845
LIBerty002922	JPH2	1472
LIBerty003284	KCNE4	1068
LIBerty003285	KCNE4	1185
LIBerty003286	KCNE4	1189
LIBerty001728	KCNN4	2881
LIBerty001729	KCNN4	1893
LIBerty001730	KCNN4	990
LIBerty002621	KIAA0355	1677
LIBerty002622	KIAA0355	632
LIBerty002623	KIAA0355	816
LIBerty002624	KIAA0408	1284
LIBerty002625	KIAA0408	1041
LIBerty002626	KIAA0408	1074
LIBerty002713	KIF13B	1743
LIBerty002714	KIF13B	457
LIBerty002715	KIF13B	714
LIBerty002071	KIF5C	1616
LIBerty002072	KIF5C	834
LIBerty002073	KIF5C	883
LIBerty002860	KIRREL1	1776
LIBerty002861	KIRREL1	827
LIBerty002862	KIRREL1	759
LIBerty001731	KISS1	1302
LIBerty001732	KISS1	1643
LIBerty001733	KISS1	955
LIBerty002029	KLF4	746
LIBerty002030	KLF4	1432
LIBerty002031	KLF4	597
LIBerty003252	KLHL4	1167
LIBerty003253	KLHL4	1143
LIBerty003254	KLHL4	1567
LIBerty000088	KRT14	1085
LIBerty000089	KRT14	1258
LIBerty000090	KRT14	829
LIBerty002247	KRT16	1252
LIBerty002248	KRT16	766
LIBerty002249	KRT16	1152
LIBerty000360	KRT80	1566
LIBerty000361	KRT80	1911
LIBerty000362	KRT80	875
LIBerty001734	KRT81	1205
LIBerty001735	KRT81	1174
LIBerty001736	KRT81	998
LIBerty000764	KRTAP2-3	1490
LIBerty000765	KRTAP2-3	1381
LIBerty000766	KRTAP2-3	2268
LIBerty000076	L1CAM	1306
LIBerty000077	L1CAM	756
LIBerty000078	L1CAM	1658
LIBerty001331	L1CAM	646
LIBerty001332	L1CAM	784
LIBerty001333	L1CAM	849
LIBerty003042	L1CAM	913
LIBerty003043	L1CAM	929
LIBerty003044	L1CAM	1080
LIBerty003186	LACTB	1644
LIBerty003187	LACTB	1341
LIBerty003188	LACTB	876
LIBerty001737	LAMA4	1053
LIBerty001738	LAMA4	1252
LIBerty001739	LAMA4	1309
LIBerty002250	LAMA5	1155
LIBerty002251	LAMA5	723
LIBerty002252	LAMA5	965
LIBerty001740	LAMB2	1459
LIBerty001741	LAMB2	1333
LIBerty001742	LAMB2	848
LIBerty001743	LAMC1	720
LIBerty001744	LAMC1	665
LIBerty001745	LAMC1	966
LIBerty001746	LAMP2	1804
LIBerty001747	LAMP2	1346
LIBerty001748	LAMP2	1290
LIBerty000345	LDB3	1137
LIBerty000346	LDB3	807
LIBerty000347	LDB3	1256
LIBerty000818	LDB3	948
LIBerty000819	LDB3	1131
LIBerty000820	LDB3	1649
LIBerty002435	LDB3	1563
LIBerty002436	LDB3	863
LIBerty002437	LDB3	1325
LIBerty000172	LDLRAD4	511
LIBerty000173	LDLRAD4	1321
LIBerty000174	LDLRAD4	1137
LIBerty001313	LDLRAD4	1634
LIBerty001314	LDLRAD4	1144
LIBerty001315	LDLRAD4	846
LIBerty001316	LDLRAD4	963
LIBerty001317	LDLRAD4	1985
LIBerty001318	LDLRAD4	1319
LIBerty003543	LDLRAD4	1809
LIBerty003544	LDLRAD4	952
LIBerty003545	LDLRAD4	663
LIBerty003546	LDLRAD4	1272
LIBerty003547	LDLRAD4	828
LIBerty003548	LDLRAD4	375
LIBerty001916	LEFTY2	1136
LIBerty001917	LEFTY2	1373
LIBerty001918	LEFTY2	926
LIBerty001749	LGALS1	1460
LIBerty001750	LGALS1	1049
LIBerty001751	LGALS1	1195
LIBerty002878	LGR4	1151
LIBerty002879	LGR4	1179
LIBerty002880	LGR4	657
LIBerty001752	LIF	2033
LIBerty001753	LIF	1085
LIBerty001754	LIF	1304
LIBerty000416	LIMA1	1564
LIBerty000417	LIMA1	1178
LIBerty000418	LIMA1	1046
LIBerty000419	LIMA1	836
LIBerty000420	LIMA1	1137
LIBerty000421	LIMA1	1967
LIBerty001122	LIMA1	1678
LIBerty001123	LIMA1	1313
LIBerty001124	LIMA1	791
LIBerty001119	LINC01621	2199
LIBerty001120	LINC01621	1306
LIBerty001121	LINC01621	1436
LIBerty000564	LITAF	1979
LIBerty000565	LITAF	799
LIBerty000566	LITAF	768
LIBerty002124	LITAF	1122
LIBerty002125	LITAF	1276
LIBerty002126	LITAF	956
LIBerty001256	LMO1	1239
LIBerty001257	LMO1	663
LIBerty001258	LMO1	1457
LIBerty001758	LMO1	1197
LIBerty001759	LMO1	1288
LIBerty001760	LMO1	1382
LIBerty002205	LMO7	1847
LIBerty002206	LMO7	1006
LIBerty002207	LMO7	1956
LIBerty002764	LMO7	1431
LIBerty002765	LMO7	792
LIBerty002766	LMO7	845
LIBerty001214	LMO7DN	1037
LIBerty001215	LMO7DN	1032
LIBerty001216	LMO7DN	1703
LIBerty002492	LMOD1	1372
LIBerty002493	LMOD1	1360
LIBerty002494	LMOD1	1561
LIBerty000863	LOX	1006
LIBerty000864	LOX	1490
LIBerty000865	LOX	1574
LIBerty001761	LOX	1177
LIBerty001762	LOX	1098
LIBerty001763	LOX	769
LIBerty002253	LOXL1	913
LIBerty002254	LOXL1	1111
LIBerty002255	LOXL1	1522
LIBerty001764	LOXL2	1060
LIBerty001765	LOXL2	860
LIBerty001766	LOXL2	1353
LIBerty003144	LOXL4	1020
LIBerty003145	LOXL4	600
LIBerty003146	LOXL4	563
LIBerty001241	LPIN1	1685
LIBerty001242	LPIN1	1114
LIBerty001243	LPIN1	1051
LIBerty001244	LPIN1	1523
LIBerty001245	LPIN1	1164
LIBerty001246	LPIN1	1180
LIBerty003362	LPIN1	990
LIBerty003363	LPIN1	1075
LIBerty003364	LPIN1	1153
LIBerty000800	LPP	1351
LIBerty000801	LPP	1246
LIBerty000802	LPP	971
LIBerty000803	LPP	1129
LIBerty000804	LPP	1306
LIBerty000805	LPP	643
LIBerty002256	LPP	2365
LIBerty002257	LPP	1233
LIBerty002258	LPP	2367
LIBerty000561	LRIG3	1015
LIBerty000562	LRIG3	958
LIBerty000563	LRIG3	1534
LIBerty003443	LRIG3	1171
LIBerty003444	LRIG3	787
LIBerty003445	LRIG3	1346
LIBerty002570	LRP10	1358
LIBerty002571	LRP10	1678
LIBerty002572	LRP10	1319
LIBerty000549	LRRC15	1764
LIBerty000550	LRRC15	527
LIBerty000551	LRRC15	1047
LIBerty002274	LRRC17	1786
LIBerty002275	LRRC17	1079
LIBerty002276	LRRC17	1268
LIBerty000486	LRRC32	1317
LIBerty000487	LRRC32	1231
LIBerty000488	LRRC32	1204
LIBerty002241	LRRC32	1182
LIBerty002242	LRRC32	1276
LIBerty002243	LRRC32	958
LIBerty000267	LRRC66	1855
LIBerty000268	LRRC66	1440
LIBerty000269	LRRC66	1081
LIBerty000540	LRRC8B	1157
LIBerty000541	LRRC8B	1053
LIBerty000542	LRRC8B	769
LIBerty002719	LRRC8B	1184
LIBerty002720	LRRC8B	1486
LIBerty002721	LRRC8B	1039
LIBerty003653	LRRN4CL	1499
LIBerty003654	LRRN4CL	1180
LIBerty003655	LRRN4CL	1073
LIBerty000794	LTBP1	1995
LIBerty000795	LTBP1	1020
LIBerty000796	LTBP1	1275
LIBerty003662	LTBP1	1147
LIBerty003663	LTBP1	913
LIBerty003664	LTBP1	680
LIBerty000079	LTBP2	985
LIBerty000080	LTBP2	1220
LIBerty000081	LTBP2	972
LIBerty001767	LUM	1428
LIBerty001768	LUM	1117
LIBerty001769	LUM	1553
LIBerty003650	LURAP1L	1145
LIBerty003651	LURAP1L	1111
LIBerty003652	LURAP1L	1599
LIBerty000413	LYN	1294
LIBerty000414	LYN	888
LIBerty000415	LYN	1819
LIBerty000939	LYPD6	1091
LIBerty000940	LYPD6	1044
LIBerty000941	LYPD6	1893
LIBerty003579	LYPD6	1525
LIBerty003580	LYPD6	1193
LIBerty003581	LYPD6	1007
LIBerty003534	LYPD6B	2440
LIBerty003535	LYPD6B	1210
LIBerty003536	LYPD6B	1327
LIBerty003159	MAML2	1045
LIBerty003160	MAML2	1635
LIBerty003161	MAML2	1056
LIBerty000845	MAMLD1	1265
LIBerty000846	MAMLD1	825
LIBerty000847	MAMLD1	957
LIBerty002232	MAMLD1	1088
LIBerty002233	MAMLD1	499
LIBerty002234	MAMLD1	875
LIBerty002289	MAN1A1	870
LIBerty002290	MAN1A1	876
LIBerty002291	MAN1A1	1178
LIBerty002914	MAN1C1	1225
LIBerty002915	MAN1C1	674
LIBerty002916	MAN1C1	1530
LIBerty002292	MANBA	1564
LIBerty002293	MANBA	931
LIBerty002294	MANBA	1545
LIBerty000300	MAP2	1402
LIBerty000301	MAP2	911
LIBerty000302	MAP2	772
LIBerty003117	MAP2	1377
LIBerty003118	MAP2	1707
LIBerty003119	MAP2	1269
[truncated: 1,777 more rows]

## Sheet: Control_avg_GuideCounts
LIBerty000001	A2M	1282.5
LIBerty000002	A2M	1349.5
LIBerty000003	A2M	578.5
LIBerty001426	AADAT	1746.5
LIBerty001427	AADAT	1026
LIBerty001428	AADAT	832.5
LIBerty002788	AADAT	716.5
LIBerty002789	AADAT	1251.5
LIBerty002790	AADAT	762
LIBerty003555	AADAT	1151
LIBerty003556	AADAT	1912
LIBerty003557	AADAT	1208
LIBerty003677	AAVS1	1169.5
LIBerty002238	ABCA1	2286.5
LIBerty002239	ABCA1	760
LIBerty002240	ABCA1	813
LIBerty002450	ABCA8	1056.5
LIBerty002451	ABCA8	1318.5
LIBerty002452	ABCA8	1358.5
LIBerty001981	ABCC3	1151
LIBerty001982	ABCC3	1500
LIBerty001983	ABCC3	1003.5
LIBerty002728	ABI3BP	885
LIBerty002729	ABI3BP	1018
LIBerty002730	ABI3BP	797
LIBerty000169	ABLIM1	1080
LIBerty000170	ABLIM1	1134.5
LIBerty000171	ABLIM1	833.5
LIBerty001755	ABLIM1	1380
LIBerty001756	ABLIM1	1347.5
LIBerty001757	ABLIM1	1519
LIBerty002393	ABLIM1	1033
LIBerty002394	ABLIM1	1340.5
LIBerty002395	ABLIM1	2210.5
LIBerty003087	ACSF2	1108
LIBerty003088	ACSF2	1848
LIBerty003089	ACSF2	1434
LIBerty001429	ACSL1	1264
LIBerty001430	ACSL1	1344
LIBerty001431	ACSL1	1012.5
LIBerty001432	ACSL1	1561.5
LIBerty001433	ACSL1	1572
LIBerty001434	ACSL1	810.5
LIBerty001435	ACSL1	906
LIBerty001436	ACSL1	1186.5
LIBerty001437	ACSL1	1587.5
LIBerty001438	ACSL1	1633
LIBerty001439	ACSL1	1131.5
LIBerty001440	ACSL1	1335.5
LIBerty002791	ACSL5	1136.5
LIBerty002792	ACSL5	1265.5
LIBerty002793	ACSL5	1352.5
LIBerty003644	ACSL5	1417.5
LIBerty003645	ACSL5	1459.5
LIBerty003646	ACSL5	1019
LIBerty003647	ACSL5	1179.5
LIBerty003648	ACSL5	1229.5
LIBerty003649	ACSL5	1238
LIBerty000579	ACTA2	522
LIBerty000580	ACTA2	629.5
LIBerty000581	ACTA2	1137.5
LIBerty001563	ACTA2	1107
LIBerty001564	ACTA2	939
LIBerty001565	ACTA2	1006.5
LIBerty000237	ACTBL2	1358.5
LIBerty000238	ACTBL2	1448.5
LIBerty000239	ACTBL2	1360.5
LIBerty003225	ADAM19	1256.5
LIBerty003226	ADAM19	1007.5
LIBerty003227	ADAM19	1035
LIBerty001990	ADAM9	1077
LIBerty001991	ADAM9	819
LIBerty001992	ADAM9	1784
LIBerty002417	ADAMTS1	1505
LIBerty002418	ADAMTS1	1062.5
LIBerty002419	ADAMTS1	951.5
LIBerty003329	ADAMTS15	1147
LIBerty003330	ADAMTS15	1540.5
LIBerty003331	ADAMTS15	742.5
LIBerty002426	ADAMTS5	1178.5
LIBerty002427	ADAMTS5	1034.5
LIBerty002428	ADAMTS5	1048
LIBerty000309	ADAMTSL1	1164.5
LIBerty000310	ADAMTSL1	1072.5
LIBerty000311	ADAMTSL1	1068.5
LIBerty003674	ADAMTSL5	1091.5
LIBerty003675	ADAMTSL5	1209.5
LIBerty003676	ADAMTSL5	746
LIBerty000425	ADCY9	668
LIBerty000426	ADCY9	592.5
LIBerty000427	ADCY9	716
LIBerty000677	ADGRG1	1114.5
LIBerty000678	ADGRG1	2068
LIBerty000679	ADGRG1	1042.5
LIBerty000680	ADGRG1	787
LIBerty000681	ADGRG1	845
LIBerty000682	ADGRG1	819
LIBerty000683	ADGRG1	1220
LIBerty000684	ADGRG1	933.5
LIBerty000685	ADGRG1	1086
LIBerty001515	ADGRG1	1845
LIBerty001516	ADGRG1	1241
LIBerty001517	ADGRG1	1250
LIBerty002923	ADGRG6	1780
LIBerty002924	ADGRG6	977.5
LIBerty002925	ADGRG6	897.5
LIBerty002516	ADGRL2	905
LIBerty002517	ADGRL2	1181.5
LIBerty002518	ADGRL2	1265
LIBerty000431	ADM	705.5
LIBerty000432	ADM	1599
LIBerty000433	ADM	1022
LIBerty000118	ADORA1	1115.5
LIBerty000119	ADORA1	994
LIBerty000120	ADORA1	1235
LIBerty003389	ADSSL1	1309.5
LIBerty003390	ADSSL1	1054
LIBerty003391	ADSSL1	1145.5
LIBerty003612	ADSSL1	413
LIBerty003613	ADSSL1	515
LIBerty000285	AHDC1	848
LIBerty000286	AHDC1	826
LIBerty000287	AHDC1	759.5
LIBerty003045	AHNAK	1456.5
LIBerty003046	AHNAK	1045
LIBerty003047	AHNAK	724
LIBerty003314	AHNAK2	724
LIBerty003315	AHNAK2	530.5
LIBerty003316	AHNAK2	1583.5
LIBerty001411	AIG1	1948.5
LIBerty001412	AIG1	742
LIBerty001413	AIG1	896.5
LIBerty002782	AIG1	1068.5
LIBerty002783	AIG1	793
LIBerty002784	AIG1	868
LIBerty000085	AK1	1037.5
LIBerty000086	AK1	1052.5
LIBerty000087	AK1	1160.5
LIBerty002175	AKAP12	1288
LIBerty002176	AKAP12	1039
LIBerty002177	AKAP12	1946.5
LIBerty003332	AKAP12	1012
LIBerty003333	AKAP12	1170.5
LIBerty003334	AKAP12	889.5
LIBerty002035	AKAP6	1332.5
LIBerty002036	AKAP6	1513
LIBerty002037	AKAP6	1108.5
LIBerty001052	AKT3	1663.5
LIBerty001053	AKT3	484.5
LIBerty001054	AKT3	1172.5
LIBerty002226	AKT3	1227
LIBerty002227	AKT3	1175.5
LIBerty002228	AKT3	1599
LIBerty000121	ALDH3B1	1041
LIBerty000122	ALDH3B1	1087.5
LIBerty000123	ALDH3B1	1177.5
LIBerty000737	ALDH3B1	716.5
LIBerty000738	ALDH3B1	683
LIBerty000739	ALDH3B1	971
LIBerty003249	ALPK2	1180.5
LIBerty003250	ALPK2	1340.5
LIBerty003251	ALPK2	613
LIBerty000686	ANGPT1	2214.5
LIBerty000687	ANGPT1	941.5
LIBerty000688	ANGPT1	1957.5
LIBerty002486	ANGPTL2	1036.5
LIBerty002487	ANGPTL2	907.5
LIBerty002488	ANGPTL2	824.5
LIBerty002597	ANKRD1	1309
LIBerty002598	ANKRD1	1070.5
LIBerty002599	ANKRD1	1260.5
LIBerty000049	ANOS1	1754.5
LIBerty000050	ANOS1	1010
LIBerty000051	ANOS1	396.5
LIBerty000558	ANXA2	618
LIBerty000559	ANXA2	1331
LIBerty000560	ANXA2	846.5
LIBerty001325	AOC3	2202
LIBerty001326	AOC3	1125.5
LIBerty001327	AOC3	1151.5
LIBerty001972	AOC3	680
LIBerty001973	AOC3	1279.5
LIBerty001974	AOC3	1016.5
LIBerty001340	AP3B2	1794.5
LIBerty001341	AP3B2	1547.5
LIBerty001342	AP3B2	887
LIBerty000770	APBB2	1378.5
LIBerty000771	APBB2	1634
LIBerty000772	APBB2	945.5
LIBerty000773	APBB2	1049
LIBerty000774	APBB2	1169
LIBerty000775	APBB2	1222.5
LIBerty002038	APBB2	946.5
LIBerty002039	APBB2	1242.5
LIBerty002040	APBB2	910.5
LIBerty002286	APC2	497
LIBerty002287	APC2	1036
LIBerty002288	APC2	872
LIBerty002827	APLN	807.5
LIBerty002828	APLN	382
LIBerty002829	APLN	859
LIBerty000004	APOC3	1394.5
LIBerty000005	APOC3	1120
LIBerty000006	APOC3	675
LIBerty003099	APOL6	1014
LIBerty003100	APOL6	1453
LIBerty003101	APOL6	999
LIBerty000870	AQP1	1407.5
LIBerty000871	AQP1	1262.5
LIBerty000872	AQP1	1738
LIBerty000873	AQP1	1504.5
LIBerty000874	AQP1	784.5
LIBerty000875	AQP1	763.5
LIBerty000876	AQP1	1310.5
LIBerty000877	AQP1	1115.5
LIBerty000878	AQP1	854.5
LIBerty003582	AQP1	752
LIBerty003583	AQP1	2177.5
LIBerty003584	AQP1	839
LIBerty000582	ARFGAP3	890
LIBerty000583	ARFGAP3	1014.5
LIBerty000584	ARFGAP3	1376.5
LIBerty001358	ARHGAP27	1154
LIBerty001359	ARHGAP27	1774
LIBerty001360	ARHGAP27	1090
LIBerty003510	ARHGAP27	1092.5
LIBerty003511	ARHGAP27	797
LIBerty003512	ARHGAP27	1095.5
LIBerty003614	ARHGAP27	992
LIBerty003615	ARHGAP27	834.5
LIBerty003616	ARHGAP27	1026
LIBerty002118	ARHGAP29	1683
LIBerty002119	ARHGAP29	1352
LIBerty002120	ARHGAP29	1938.5
LIBerty003120	ARHGAP42	1139
LIBerty003121	ARHGAP42	1225.5
LIBerty003122	ARHGAP42	1675.5
LIBerty003395	ARHGAP42	804
LIBerty003396	ARHGAP42	759
LIBerty003397	ARHGAP42	854.5
LIBerty000231	ARID3C	1586
LIBerty000232	ARID3C	1632
LIBerty000233	ARID3C	590.5
LIBerty001134	ARID5B	1656
LIBerty001135	ARID5B	1150.5
LIBerty001136	ARID5B	1653
LIBerty003138	ARID5B	1331
LIBerty003139	ARID5B	1278.5
LIBerty003140	ARID5B	1556.5
LIBerty002345	ARL6IP5	1474.5
LIBerty002346	ARL6IP5	954
LIBerty002347	ARL6IP5	1496.5
LIBerty002651	ARNT2	946.5
LIBerty002652	ARNT2	1025.5
LIBerty002653	ARNT2	645.5
LIBerty003570	ARRDC4	2244
LIBerty003571	ARRDC4	852
LIBerty003572	ARRDC4	1553
LIBerty000007	ARSB	1759.5
LIBerty000008	ARSB	1413
LIBerty000009	ARSB	1488
LIBerty003603	ARSB	1007.5
LIBerty003604	ARSB	1355.5
LIBerty003605	ARSB	1901.5
LIBerty000205	ARSI	1237.5
LIBerty000206	ARSI	1659.5
LIBerty000207	ARSI	1020
LIBerty003057	ARSJ	1396
LIBerty003058	ARSJ	1608
LIBerty003059	ARSJ	1923.5
LIBerty003558	ASIC4	2212.5
LIBerty003559	ASIC4	1410.5
LIBerty003560	ASIC4	1094.5
LIBerty000758	ASPH	1201.5
LIBerty000759	ASPH	1115
LIBerty000760	ASPH	1594.5
LIBerty000761	ASPH	1201
LIBerty000762	ASPH	1206.5
LIBerty000763	ASPH	1395
LIBerty002845	ASPN	1251.5
LIBerty002846	ASPN	1521
LIBerty002847	ASPN	887
LIBerty000010	ASS1	1261
LIBerty000011	ASS1	1194
LIBerty000012	ASS1	1265
LIBerty003183	ATOH8	1687.5
LIBerty003184	ATOH8	1559.5
LIBerty003185	ATOH8	1348.5
LIBerty001566	ATP1B1	1077.5
LIBerty001567	ATP1B1	1519
LIBerty001568	ATP1B1	726
LIBerty001569	ATP2B2	1197
LIBerty001570	ATP2B2	381.5
LIBerty001571	ATP2B2	1221.5
LIBerty000471	ATXN1	515.5
LIBerty000472	ATXN1	964.5
LIBerty000473	ATXN1	1555.5
LIBerty002378	AVIL	1272
LIBerty002379	AVIL	1312
LIBerty002380	AVIL	1350
LIBerty000163	AWAT2	1079
LIBerty000164	AWAT2	1360
LIBerty000165	AWAT2	1030
LIBerty001343	AXL	1659
LIBerty001344	AXL	1363.5
LIBerty001345	AXL	885
LIBerty002995	AXL	1681.5
LIBerty002996	AXL	1387.5
LIBerty002997	AXL	635.5
LIBerty001978	B3GALT2	997
LIBerty001979	B3GALT2	729.5
LIBerty001980	B3GALT2	1692.5
LIBerty001055	BACE1	1452.5
LIBerty001056	BACE1	1402
LIBerty001057	BACE1	1342.5
LIBerty003326	BACE1	1035.5
LIBerty003327	BACE1	597
LIBerty003328	BACE1	1025
LIBerty002041	BAD	661.5
LIBerty002042	BAD	480
LIBerty002043	BAD	1291.5
LIBerty000882	BAK1	68.5
LIBerty000883	BAK1	648
LIBerty000884	BAK1	45.5
LIBerty003320	BAX	1217
LIBerty003321	BAX	1514
LIBerty003322	BAX	1190
LIBerty000453	BBC3	2393.5
LIBerty000454	BBC3	599.5
LIBerty000455	BBC3	191.5
LIBerty002600	BBC3	258.5
LIBerty002601	BBC3	57
LIBerty002602	BBC3	426.5
LIBerty001232	BCAR3	1649.5
LIBerty001233	BCAR3	1010
LIBerty001234	BCAR3	1085.5
LIBerty001235	BCAR3	1021
LIBerty001236	BCAR3	999.5
LIBerty001237	BCAR3	1042
LIBerty001238	BCAR3	1179.5
LIBerty001239	BCAR3	1039.5
LIBerty001240	BCAR3	1608.5
LIBerty001951	BCAR3	1495.5
LIBerty001952	BCAR3	1552.5
LIBerty001953	BCAR3	1124.5
LIBerty001016	BCL2L11	811.5
LIBerty001017	BCL2L11	611.5
LIBerty001018	BCL2L11	62
LIBerty001572	BCL7B	1013
LIBerty001573	BCL7B	875.5
LIBerty001574	BCL7B	803.5
LIBerty000124	BDKRB1	1304.5
LIBerty000125	BDKRB1	2017.5
LIBerty000126	BDKRB1	1516
LIBerty000942	BID	967.5
LIBerty000943	BID	1322.5
LIBerty000944	BID	965
LIBerty001128	BID	1364
LIBerty001129	BID	1007.5
LIBerty001130	BID	1370
LIBerty001131	BID	1103
LIBerty001132	BID	951
LIBerty001133	BID	739.5
LIBerty000127	BLVRA	994
LIBerty000128	BLVRA	1193.5
LIBerty000129	BLVRA	543
LIBerty002313	BMP1	471.5
LIBerty002314	BMP1	1049.5
LIBerty002315	BMP1	606
LIBerty002962	BMP5	791
LIBerty002963	BMP5	1212
LIBerty002964	BMP5	1542.5
LIBerty001575	BMP7	665
LIBerty001576	BMP7	1722
LIBerty001577	BMP7	1171
LIBerty003219	BOC	962.5
LIBerty003220	BOC	1031.5
LIBerty003221	BOC	1324.5
LIBerty003168	BOK	987
LIBerty003169	BOK	1042
LIBerty003170	BOK	1217
LIBerty000570	BTBD19	1249.5
LIBerty000571	BTBD19	1615.5
LIBerty000572	BTBD19	1043.5
LIBerty001578	BTG1	1318.5
LIBerty001579	BTG1	1066.5
LIBerty001580	BTG1	1129
LIBerty000998	BVES	911.5
LIBerty000999	BVES	988
LIBerty001000	BVES	1284.5
LIBerty002432	BVES	1183.5
LIBerty002433	BVES	821.5
LIBerty002434	BVES	995
LIBerty003374	BVES	965
LIBerty003375	BVES	1215
LIBerty003376	BVES	1582
LIBerty000659	C12orf75	1530
LIBerty000660	C12orf75	763.5
LIBerty000661	C12orf75	816
LIBerty000303	C15orf59	1350
LIBerty000304	C15orf59	961.5
LIBerty000305	C15orf59	1090
LIBerty003105	C1QTNF1	696
LIBerty003106	C1QTNF1	741.5
LIBerty003107	C1QTNF1	1416.5
LIBerty003440	C1QTNF1	1379.5
LIBerty003441	C1QTNF1	1554.5
LIBerty003442	C1QTNF1	2170.5
LIBerty003597	C1QTNF1	1669.5
LIBerty003598	C1QTNF1	1142.5
LIBerty003599	C1QTNF1	1325.5
LIBerty001581	C1S	1482
LIBerty001582	C1S	411.5
LIBerty001583	C1S	1647
LIBerty000199	C20orf194	1552
LIBerty000200	C20orf194	1523.5
LIBerty000201	C20orf194	936.5
LIBerty003501	C20orf197	1333.5
LIBerty003502	C20orf197	1262
LIBerty003503	C20orf197	1091
LIBerty002474	C4A	1322.5
LIBerty002475	C4A	1117.5
LIBerty002476	C4A	1242.5
LIBerty001584	C5AR1	1060.5
LIBerty001585	C5AR1	1110
LIBerty001586	C5AR1	846.5
LIBerty003084	C7orf69	1378
LIBerty003085	C7orf69	740.5
LIBerty003086	C7orf69	1216
LIBerty003410	C8orf46	1067
LIBerty003411	C8orf46	1229
LIBerty003412	C8orf46	1517
LIBerty001058	CA12	1281.5
LIBerty001059	CA12	1800
LIBerty001060	CA12	1777
LIBerty000399	CABLES1	1328.5
LIBerty000400	CABLES1	648.5
LIBerty000401	CABLES1	1273
LIBerty001196	CABLES1	1698.5
LIBerty001197	CABLES1	1389.5
LIBerty001198	CABLES1	533.5
LIBerty003308	CABLES1	1786
LIBerty003309	CABLES1	540.5
LIBerty003310	CABLES1	1677
LIBerty003485	CACNA2D4	2421
LIBerty003486	CACNA2D4	1676
LIBerty003487	CACNA2D4	1052
LIBerty001966	CADPS	1002
LIBerty001967	CADPS	1515
LIBerty001968	CADPS	1613
LIBerty003210	CALD1	1356.5
LIBerty003211	CALD1	1165
LIBerty003212	CALD1	955.5
LIBerty003213	CALD1	961
LIBerty003214	CALD1	1951.5
LIBerty003215	CALD1	1278
LIBerty000510	CALU	1656.5
LIBerty000511	CALU	1804.5
LIBerty000512	CALU	443
LIBerty003446	CAMK1D	833.5
LIBerty003447	CAMK1D	524
LIBerty003448	CAMK1D	879
LIBerty001065	CAMK2D	1749
LIBerty001066	CAMK2D	1287
LIBerty001067	CAMK2D	1233.5
LIBerty001068	CAMK2G	832
LIBerty001069	CAMK2G	791.5
LIBerty001070	CAMK2G	1018
LIBerty002708	CAMTA1	1238
LIBerty002709	CAMTA1	1333
LIBerty002710	CAMTA1	1074.5
LIBerty001181	CAPG	1061.5
LIBerty001182	CAPG	755.5
LIBerty001183	CAPG	1763
LIBerty001587	CAPG	1285.5
LIBerty001588	CAPG	854.5
LIBerty001589	CAPG	861.5
LIBerty000695	CAPN2	865.5
LIBerty000696	CAPN2	1666
LIBerty000697	CAPN2	1600.5
LIBerty001590	CAPN2	1930
LIBerty001591	CAPN2	1102
LIBerty001592	CAPN2	1148.5
LIBerty002609	CARD10	814.5
LIBerty002610	CARD10	802.5
LIBerty002611	CARD10	274
LIBerty000434	CASK	1275.5
LIBerty000435	CASK	723
LIBerty000436	CASK	1141.5
LIBerty000324	CAST	1442.5
LIBerty000325	CAST	2021.5
LIBerty000326	CAST	1216
LIBerty000885	CAST	1372.5
LIBerty000886	CAST	1812
LIBerty000887	CAST	1198.5
LIBerty001382	CAST	534.5
LIBerty001383	CAST	984.5
LIBerty001384	CAST	567.5
LIBerty001385	CAST	1441.5
LIBerty001386	CAST	1553
LIBerty003491	CAST	1329.5
LIBerty001071	CAV3	1218.5
LIBerty001072	CAV3	1780.5
LIBerty001073	CAV3	1173
LIBerty002498	CAVIN1	905.5
LIBerty002499	CAVIN1	1524.5
LIBerty002500	CAVIN1	1407
LIBerty002103	CAVIN2	1022
LIBerty002104	CAVIN2	1408
LIBerty002105	CAVIN2	1532
LIBerty003623	CCDC80	1420
LIBerty003624	CCDC80	1210.5
LIBerty003625	CCDC80	1355.5
LIBerty001877	CCL2	1743.5
LIBerty001878	CCL2	1177.5
LIBerty001879	CCL2	1119.5
LIBerty002112	CCPG1	1541
LIBerty002113	CCPG1	981
LIBerty002114	CCPG1	799
LIBerty002950	CCPG1	1419.5
LIBerty002951	CCPG1	1049.5
LIBerty002952	CCPG1	1090.5
LIBerty001521	CD24	858.5
LIBerty001522	CD24	2161.5
LIBerty001523	CD24	1064
LIBerty001524	CD24	1252.5
LIBerty001525	CD24	2327.5
LIBerty001526	CD24	1149.5
LIBerty002531	CD24	1512.5
LIBerty002532	CD24	1027.5
LIBerty002533	CD24	1565
LIBerty002579	CD274	1802.5
LIBerty002580	CD274	1199.5
LIBerty002581	CD274	1281.5
LIBerty001010	CD44	1687
LIBerty001011	CD44	1118.5
LIBerty001012	CD44	1419
LIBerty000109	CD59	1534
LIBerty000110	CD59	850.5
LIBerty000111	CD59	1167
LIBerty000447	CD59	1183.5
LIBerty000448	CD59	2041.5
LIBerty000449	CD59	1414.5
LIBerty000450	CD59	1293.5
LIBerty000451	CD59	999.5
LIBerty000452	CD59	1798
LIBerty001458	CDC25B	733.5
LIBerty001459	CDC25B	677
LIBerty001460	CDC25B	1511.5
LIBerty001461	CDC25B	1561
LIBerty001462	CDC25B	1106
LIBerty001463	CDC25B	1248.5
LIBerty002992	CDC25B	1169
LIBerty002993	CDC25B	838.5
LIBerty002994	CDC25B	1004
LIBerty002402	CDC42EP2	1104
LIBerty002403	CDC42EP2	328.5
LIBerty002404	CDC42EP2	955
LIBerty001259	CDC42EP3	687
LIBerty001260	CDC42EP3	586.5
LIBerty001261	CDC42EP3	844.5
LIBerty002357	CDC42EP3	1356
LIBerty002358	CDC42EP3	1437
LIBerty002359	CDC42EP3	1649
LIBerty002136	CDH15	1141.5
LIBerty002137	CDH15	977
LIBerty002138	CDH15	865.5
LIBerty001593	CDH3	1522
LIBerty001594	CDH3	1751
LIBerty001595	CDH3	1382
LIBerty002133	CDH6	1412
LIBerty002134	CDH6	704.5
LIBerty002135	CDH6	1198
LIBerty001301	CDK2AP2	915.5
LIBerty001302	CDK2AP2	1161.5
LIBerty001303	CDK2AP2	883.5
LIBerty002283	CDK2AP2	1661.5
LIBerty002284	CDK2AP2	972.5
LIBerty002285	CDK2AP2	1283.5
LIBerty000662	CDK6	1134.5
LIBerty000663	CDK6	1451.5
LIBerty000664	CDK6	863
LIBerty001229	CDK6	1095.5
LIBerty001230	CDK6	1649.5
LIBerty001231	CDK6	1115.5
LIBerty001061	CDKN1A	801
LIBerty001062	CDKN1A	416
LIBerty001063	CDKN1A	467
LIBerty001064	CDKN1A	570.5
LIBerty001518	CDKN1A	954.5
LIBerty001519	CDKN1A	689
LIBerty001520	CDKN1A	960.5
LIBerty003258	CDKN1A	812
LIBerty003259	CDKN1A	795.5
LIBerty000428	CDKN1C	1041.5
LIBerty000429	CDKN1C	238
LIBerty000430	CDKN1C	1033.5
LIBerty002139	CDKN2B	1084.5
LIBerty002140	CDKN2B	1861
LIBerty002141	CDKN2B	1374.5
LIBerty002181	CEBPD	958.5
LIBerty002182	CEBPD	737
LIBerty002183	CEBPD	404
LIBerty001536	CELSR3	1112
LIBerty001537	CELSR3	1070
LIBerty001538	CELSR3	1075.5
LIBerty003350	CFAP53	1132.5
LIBerty003351	CFAP53	1361.5
LIBerty003352	CFAP53	691
LIBerty000040	CFI	1331.5
LIBerty000041	CFI	1010.5
LIBerty000042	CFI	1230
LIBerty001157	CGA	1205
LIBerty001158	CGA	1266.5
LIBerty001159	CGA	1341
LIBerty000273	CHN1	1440.5
LIBerty000274	CHN1	972
LIBerty000275	CHN1	1696
LIBerty001043	CHN1	1519
LIBerty001044	CHN1	929
LIBerty001045	CHN1	1146.5
LIBerty001596	CHN1	1342.5
LIBerty001597	CHN1	1617
LIBerty001598	CHN1	1100
LIBerty000130	CHRM4	1083
LIBerty000131	CHRM4	1116
LIBerty000132	CHRM4	1142
LIBerty000797	CHRNA3	1764
LIBerty000798	CHRNA3	799.5
LIBerty000799	CHRNA3	848.5
LIBerty000833	CHST11	1536
LIBerty000834	CHST11	1539
LIBerty000835	CHST11	955.5
LIBerty002032	CHST3	513
LIBerty002033	CHST3	870
LIBerty002034	CHST3	1317
LIBerty003338	CIART	1507
LIBerty003339	CIART	865.5
LIBerty003340	CIART	863.5
LIBerty003425	CILP2	663
LIBerty003426	CILP2	1287
LIBerty003427	CILP2	723.5
LIBerty000879	CLDN19	1763.5
LIBerty000880	CLDN19	958
LIBerty000881	CLDN19	1266.5
LIBerty002106	CLIC3	1597.5
LIBerty002107	CLIC3	951.5
LIBerty002108	CLIC3	673
LIBerty003495	CNKSR3	707
LIBerty003496	CNKSR3	437.5
LIBerty003497	CNKSR3	623.5
LIBerty001175	CNTN1	1812
LIBerty001176	CNTN1	1440.5
LIBerty001177	CNTN1	1256
LIBerty001178	CNTN1	2273.5
LIBerty001179	CNTN1	1412.5
LIBerty001180	CNTN1	1081
LIBerty003513	CNTN1	1817.5
LIBerty003514	CNTN1	1153
LIBerty003515	CNTN1	1167
LIBerty000888	COL11A1	2030
LIBerty000889	COL11A1	905.5
LIBerty000890	COL11A1	531.5
LIBerty002047	COL12A1	1046.5
LIBerty002048	COL12A1	1196
LIBerty002049	COL12A1	1047.5
LIBerty000013	COL1A2	798.5
LIBerty000014	COL1A2	1163
LIBerty000015	COL1A2	978
LIBerty000016	COL3A1	1356
LIBerty000017	COL3A1	1022
LIBerty000018	COL3A1	988.5
LIBerty001599	COL4A1	888.5
LIBerty001600	COL4A1	959
LIBerty001601	COL4A1	1252.5
LIBerty001602	COL4A2	1040
LIBerty001603	COL4A2	1452.5
LIBerty001604	COL4A2	702
LIBerty000019	COL5A1	920.5
LIBerty000020	COL5A1	964
LIBerty000021	COL5A1	830
LIBerty000070	COL5A2	988
LIBerty000071	COL5A2	699
LIBerty000072	COL5A2	678.5
LIBerty002761	COL5A3	1027
LIBerty002762	COL5A3	858
LIBerty002763	COL5A3	865
LIBerty001605	COL6A1	504.5
LIBerty001606	COL6A1	322.5
LIBerty001607	COL6A1	195.5
LIBerty001608	COL6A2	451
LIBerty001609	COL6A2	879
LIBerty001610	COL6A2	451.5
LIBerty003255	COL6A3	1191
LIBerty003256	COL6A3	1384
LIBerty003257	COL6A3	1150.5
LIBerty001334	COL6A5	994.5
LIBerty001335	COL6A5	1534
LIBerty001336	COL6A5	1853.5
LIBerty000022	COL7A1	782.5
LIBerty000023	COL7A1	1388.5
LIBerty000024	COL7A1	1057.5
LIBerty001611	COL8A1	1379.5
LIBerty001612	COL8A1	1017
LIBerty001613	COL8A1	608
LIBerty002184	COL8A2	1233
LIBerty002185	COL8A2	1358.5
LIBerty002186	COL8A2	1238
LIBerty003290	COLEC12	997.5
LIBerty003291	COLEC12	631.5
LIBerty003292	COLEC12	1355
LIBerty002806	COPZ2	660
LIBerty002807	COPZ2	1387.5
LIBerty002808	COPZ2	1258
LIBerty000404	CORO1C	1852
LIBerty000405	CORO1C	1002
LIBerty000406	CORO1C	1005.5
LIBerty001322	CORO1C	1287
LIBerty001323	CORO1C	619.5
LIBerty001324	CORO1C	694.5
LIBerty002594	CORO1C	904
LIBerty002595	CORO1C	1220.5
LIBerty002596	CORO1C	1192
LIBerty001617	CPA2	943.5
LIBerty001618	CPA2	1508
LIBerty001619	CPA2	1171
LIBerty001620	CPA3	1376
LIBerty001621	CPA3	1364.5
LIBerty001622	CPA3	1385.5
LIBerty002803	CPA4	1059.5
LIBerty002804	CPA4	1861
LIBerty002805	CPA4	1352.5
LIBerty000456	CPA5	1577.5
LIBerty000457	CPA5	2095
LIBerty000458	CPA5	1173.5
LIBerty001623	CPM	1200.5
LIBerty001624	CPM	1356
LIBerty001625	CPM	1600.5
LIBerty003588	CPM	1132
LIBerty003589	CPM	1137.5
LIBerty003590	CPM	1094
LIBerty002050	CRABP1	1101
LIBerty002051	CRABP1	990.5
LIBerty002052	CRABP1	1012.5
LIBerty001001	CRABP2	965
LIBerty001002	CRABP2	864
LIBerty001003	CRABP2	1130
LIBerty001626	CRABP2	1572
LIBerty001627	CRABP2	1283.5
LIBerty001628	CRABP2	798
LIBerty003246	CREB3L1	1854.5
LIBerty003247	CREB3L1	1486
LIBerty003248	CREB3L1	1067.5
LIBerty003573	CREB3L2	1594.5
LIBerty003574	CREB3L2	1499.5
LIBerty003575	CREB3L2	1523.5
LIBerty002809	CRIM1	2147.5
LIBerty002810	CRIM1	1068.5
LIBerty002811	CRIM1	641.5
LIBerty000225	CRMP1	1108.5
LIBerty000226	CRMP1	1192
LIBerty000227	CRMP1	826
LIBerty001470	CRMP1	542.5
LIBerty001471	CRMP1	753.5
LIBerty001472	CRMP1	1229.5
LIBerty001473	CRMP1	658
LIBerty001474	CRMP1	1003
LIBerty001475	CRMP1	914.5
LIBerty001527	CRMP1	1829.5
LIBerty001528	CRMP1	669
LIBerty001529	CRMP1	915.5
LIBerty001494	CRYAB	693.5
LIBerty001495	CRYAB	888
LIBerty001496	CRYAB	1233.5
LIBerty001497	CRYAB	861.5
LIBerty001498	CRYAB	1327
LIBerty001499	CRYAB	1302
LIBerty002603	CSDC2	1887.5
LIBerty002604	CSDC2	1946
LIBerty002605	CSDC2	1142
LIBerty003473	CSF1	963.5
LIBerty003474	CSF1	1151
LIBerty003475	CSF1	1018.5
LIBerty001632	CSPG4	1502.5
LIBerty001633	CSPG4	883.5
LIBerty001634	CSPG4	985.5
LIBerty001530	CSRP2	1051.5
LIBerty001531	CSRP2	965.5
LIBerty001532	CSRP2	1108
LIBerty001467	CST3	1000.5
LIBerty001468	CST3	1422
LIBerty001469	CST3	645.5
LIBerty001635	CTGF	1127
LIBerty001636	CTGF	715
LIBerty001637	CTGF	1171
LIBerty001211	CTSL	1188.5
LIBerty001212	CTSL	1544.5
LIBerty001213	CTSL	768
LIBerty001328	CXCL12	1017.5
LIBerty001329	CXCL12	585
LIBerty001330	CXCL12	593
LIBerty002130	CXCL14	1143.5
LIBerty002131	CXCL14	902
LIBerty002132	CXCL14	622.5
LIBerty001208	CYBRD1	2544.5
LIBerty001209	CYBRD1	941
LIBerty001210	CYBRD1	812.5
LIBerty003075	CYBRD1	519.5
LIBerty003076	CYBRD1	1668.5
LIBerty003077	CYBRD1	1687
LIBerty000321	CYLD	829.5
LIBerty000322	CYLD	921
LIBerty000323	CYLD	1963.5
LIBerty002711	CYLD	874
LIBerty002712	CYLD	1449.5
LIBerty000492	CYP4F11	1563
LIBerty000493	CYP4F11	1718.5
LIBerty000494	CYP4F11	1038.5
LIBerty001557	CYR61	1338
LIBerty001558	CYR61	1774.5
LIBerty001559	CYR61	1962.5
LIBerty000294	CYS1	1724
LIBerty000295	CYS1	988.5
LIBerty000296	CYS1	1308.5
LIBerty003678	Ctrl_0001	821.5
LIBerty003679	Ctrl_0002	1469
LIBerty003680	Ctrl_0003	1423
LIBerty003681	Ctrl_0004	1675
LIBerty003682	Ctrl_0005	1644
LIBerty003683	Ctrl_0006	1247.5
LIBerty003684	Ctrl_0007	1253
LIBerty003685	Ctrl_0008	1021
LIBerty003686	Ctrl_0009	1261
LIBerty003687	Ctrl_0010	1281
LIBerty003688	Ctrl_0011	1390
LIBerty003689	Ctrl_0012	1338
LIBerty003690	Ctrl_0013	998.5
LIBerty003691	Ctrl_0014	1143
LIBerty003692	Ctrl_0015	1210
LIBerty003693	Ctrl_0016	952
LIBerty003694	Ctrl_0017	1451
LIBerty003695	Ctrl_0018	1569
LIBerty003696	Ctrl_0019	958.5
LIBerty003697	Ctrl_0020	779.5
LIBerty003698	Ctrl_0021	1472.5
LIBerty003699	Ctrl_0022	1343
LIBerty003700	Ctrl_0023	1251
LIBerty003701	Ctrl_0024	1097
LIBerty003702	Ctrl_0025	1331.5
LIBerty003703	Ctrl_0026	1283.5
LIBerty003704	Ctrl_0027	1126.5
LIBerty003705	Ctrl_0028	1339.5
LIBerty003706	Ctrl_0029	1881
LIBerty003707	Ctrl_0030	1309.5
LIBerty003708	Ctrl_0031	1047
LIBerty003709	Ctrl_0032	1436
LIBerty003710	Ctrl_0033	1241.5
LIBerty003711	Ctrl_0034	1421
LIBerty003712	Ctrl_0035	1540.5
LIBerty003713	Ctrl_0036	1687.5
LIBerty003714	Ctrl_0037	1771
LIBerty003715	Ctrl_0038	968
LIBerty003716	Ctrl_0039	1413
LIBerty003717	Ctrl_0040	1243.5
LIBerty003718	Ctrl_0041	996.5
LIBerty003719	Ctrl_0042	1663
LIBerty003720	Ctrl_0043	1626
LIBerty003721	Ctrl_0044	1161.5
LIBerty003722	Ctrl_0045	1300
LIBerty003723	Ctrl_0046	1143.5
LIBerty003724	Ctrl_0047	1433
LIBerty003725	Ctrl_0048	1250.5
LIBerty003726	Ctrl_0049	1272.5
LIBerty003727	Ctrl_0050	1282
LIBerty003728	Ctrl_0051	1234.5
LIBerty003729	Ctrl_0052	1453.5
LIBerty003730	Ctrl_0053	1348
LIBerty003731	Ctrl_0054	1793.5
LIBerty003732	Ctrl_0055	1406
LIBerty003733	Ctrl_0056	1399.5
LIBerty003734	Ctrl_0057	1567.5
LIBerty003735	Ctrl_0058	1176
LIBerty003736	Ctrl_0059	1275
LIBerty003737	Ctrl_0060	966.5
LIBerty003738	Ctrl_0061	1234.5
LIBerty003739	Ctrl_0062	1145.5
LIBerty003740	Ctrl_0063	1630
LIBerty003741	Ctrl_0064	1804
LIBerty003742	Ctrl_0065	1014
LIBerty003743	Ctrl_0066	1467
LIBerty003744	Ctrl_0067	1417
LIBerty003745	Ctrl_0068	1575
LIBerty003746	Ctrl_0069	1308.5
LIBerty003747	Ctrl_0070	1573.5
LIBerty003748	Ctrl_0071	1093.5
LIBerty003749	Ctrl_0072	1310
LIBerty003750	Ctrl_0073	1096
LIBerty003751	Ctrl_0074	1036.5
LIBerty003752	Ctrl_0075	1229.5
LIBerty003753	Ctrl_0076	1461
LIBerty003754	Ctrl_0077	1125.5
LIBerty003755	Ctrl_0078	1401
LIBerty003756	Ctrl_0079	1640
LIBerty003757	Ctrl_0080	1290
LIBerty003758	Ctrl_0081	1796
LIBerty003759	Ctrl_0082	1491.5
LIBerty003760	Ctrl_0083	1425
LIBerty003761	Ctrl_0084	1695.5
LIBerty003762	Ctrl_0085	1553
LIBerty003763	Ctrl_0086	1539
LIBerty003764	Ctrl_0087	1472.5
LIBerty003765	Ctrl_0088	1534
LIBerty003766	Ctrl_0089	1749.5
LIBerty003767	Ctrl_0090	1269.5
LIBerty003768	Ctrl_0091	1603
LIBerty003769	Ctrl_0092	1025.5
LIBerty003770	Ctrl_0093	1423.5
LIBerty003771	Ctrl_0094	1044.5
LIBerty003772	Ctrl_0095	1240
LIBerty003773	Ctrl_0096	1378
LIBerty003774	Ctrl_0097	590.5
LIBerty003775	Ctrl_0098	1075.5
LIBerty003776	Ctrl_0099	914.5
LIBerty003777	Ctrl_0100	996
LIBerty002818	DACT1	1141
LIBerty002819	DACT1	901
LIBerty002820	DACT1	779
LIBerty000848	DAG1	919
LIBerty000849	DAG1	1103.5
LIBerty000850	DAG1	1140.5
LIBerty000851	DAG1	1324.5
LIBerty000852	DAG1	873.5
LIBerty000853	DAG1	923.5
LIBerty003504	DCBLD1	1270.5
LIBerty003505	DCBLD1	1282
LIBerty003506	DCBLD1	565.5
LIBerty000306	DCLK2	905
LIBerty000307	DCLK2	1141.5
LIBerty000308	DCLK2	754
LIBerty001638	DCN	1288
LIBerty001639	DCN	1300.5
LIBerty001640	DCN	1310
LIBerty003302	DCN	1339
LIBerty003303	DCN	1167.5
LIBerty003304	DCN	1433.5
LIBerty003305	DCN	1492.5
LIBerty003306	DCN	2166
LIBerty003307	DCN	1285.5
LIBerty001641	DCTD	1031
LIBerty001642	DCTD	769
LIBerty001643	DCTD	763
LIBerty000537	DDAH1	1221
LIBerty000538	DDAH1	544.5
LIBerty000539	DDAH1	855.5
LIBerty002495	DDAH1	1145.5
LIBerty002496	DDAH1	1092
LIBerty002497	DDAH1	1000
LIBerty000133	DDC	1494
LIBerty000134	DDC	1170
LIBerty000135	DDC	673
LIBerty000363	DDC	1233.5
LIBerty000364	DDC	1293
LIBerty000365	DDC	1774
LIBerty001957	DDO	1989.5
LIBerty001958	DDO	1329
LIBerty001959	DDO	1202
LIBerty000219	DDX60L	1222.5
LIBerty000220	DDX60L	690
LIBerty000221	DDX60L	1180.5
LIBerty002758	DENND2A	1174
LIBerty002759	DENND2A	948
LIBerty002760	DENND2A	1481
LIBerty001644	DES	1299.5
LIBerty001645	DES	1783.5
LIBerty001646	DES	1303.5
LIBerty000136	DIO2	1248
LIBerty000137	DIO2	1413.5
LIBerty000138	DIO2	1176.5
LIBerty001101	DIO2	1869
LIBerty001102	DIO2	674
LIBerty001103	DIO2	1469
LIBerty002564	DIO2	1650.5
LIBerty002565	DIO2	1681.5
LIBerty002566	DIO2	1298
LIBerty003189	DISP1	1171
LIBerty003190	DISP1	608
LIBerty003191	DISP1	752.5
LIBerty002501	DKK1	734
LIBerty002502	DKK1	975
LIBerty002503	DKK1	529
LIBerty000243	DKK3	1175
LIBerty000244	DKK3	586.5
LIBerty000245	DKK3	867
LIBerty002537	DKK3	1039
LIBerty002538	DKK3	992.5
LIBerty002539	DKK3	1432
LIBerty002770	DKK3	1050
LIBerty002771	DKK3	1189
LIBerty002772	DKK3	636
LIBerty000333	DLGAP4	1028.5
LIBerty000334	DLGAP4	876.5
LIBerty000335	DLGAP4	964.5
LIBerty002663	DLGAP4	1258
LIBerty002664	DLGAP4	1696
LIBerty002665	DLGAP4	1251
LIBerty003564	DLGAP4	1636.5
LIBerty003565	DLGAP4	886
LIBerty003566	DLGAP4	493
LIBerty001993	DLK1	1100.5
LIBerty001994	DLK1	724
LIBerty001995	DLK1	1112
LIBerty000543	DNAJB5	632
LIBerty000544	DNAJB5	719.5
LIBerty000545	DNAJB5	793.5
LIBerty002507	DNAJB5	1282
LIBerty002508	DNAJB5	1926
LIBerty002509	DNAJB5	732
LIBerty002534	DNAJC15	1252
LIBerty002535	DNAJC15	1218.5
LIBerty002536	DNAJC15	2393
LIBerty002327	DNAJC3	939
LIBerty002328	DNAJC3	755
LIBerty002329	DNAJC3	1029.5
LIBerty003078	DOCK5	571.5
LIBerty003079	DOCK5	1337
LIBerty003080	DOCK5	488
LIBerty000498	DOCK9	1902.5
LIBerty000499	DOCK9	1445
LIBerty000500	DOCK9	1318.5
LIBerty002716	DOCK9	560
LIBerty002717	DOCK9	592
LIBerty002718	DOCK9	952.5
LIBerty002354	DRAP1	981
LIBerty002355	DRAP1	779.5
LIBerty002356	DRAP1	666.5
LIBerty003594	DRAXIN	1163
LIBerty003595	DRAXIN	522
LIBerty003596	DRAXIN	1055
LIBerty000357	DSE	1675.5
LIBerty000358	DSE	1156
LIBerty000359	DSE	1417
LIBerty002552	DSE	1159
LIBerty002553	DSE	796
LIBerty002554	DSE	1339
LIBerty003129	DSEL	870
LIBerty003130	DSEL	770
LIBerty003131	DSEL	745
LIBerty003341	DUSP10	1671
LIBerty003342	DUSP10	1461
LIBerty003343	DUSP10	699
LIBerty003344	DUSP10	854.5
LIBerty003345	DUSP10	1096.5
LIBerty003346	DUSP10	890.5
LIBerty000348	DUSP27	1059
LIBerty000349	DUSP27	1264
LIBerty000350	DUSP27	1616
LIBerty002053	DUSP5	1073.5
LIBerty002054	DUSP5	1072.5
LIBerty002055	DUSP5	455.5
LIBerty001013	ECM1	1661.5
LIBerty001014	ECM1	1554
LIBerty001015	ECM1	1393
LIBerty001346	EDIL3	949.5
LIBerty001347	EDIL3	375
LIBerty001348	EDIL3	846.5
LIBerty001650	EDN1	1482.5
LIBerty001651	EDN1	1733.5
LIBerty001652	EDN1	1370
LIBerty001653	EDN2	2082.5
LIBerty001654	EDN2	1175
LIBerty001655	EDN2	529
LIBerty000025	EDNRB	1988.5
LIBerty000026	EDNRB	1245
LIBerty000027	EDNRB	1112
LIBerty001007	EDNRB	1536.5
LIBerty001008	EDNRB	1167.5
LIBerty001009	EDNRB	873
LIBerty002011	EDNRB	1452
LIBerty002012	EDNRB	1093
LIBerty002013	EDNRB	1273.5
LIBerty000605	EFCAB2	1669
LIBerty000606	EFCAB2	913.5
LIBerty000607	EFCAB2	1204
LIBerty003150	EFCAB2	1217.5
LIBerty003151	EFCAB2	1127
LIBerty003152	EFCAB2	1497
LIBerty000297	EFEMP1	2128.5
LIBerty000298	EFEMP1	1115
LIBerty000299	EFEMP1	977
LIBerty002615	EHD2	1117
LIBerty002616	EHD2	889.5
LIBerty002617	EHD2	1304.5
LIBerty002612	EHD3	1523
LIBerty002613	EHD3	1150
LIBerty002614	EHD3	1518.5
LIBerty002121	EIF2AK3	1551
LIBerty002122	EIF2AK3	830
LIBerty002123	EIF2AK3	1053
LIBerty000812	ELAVL2	955
LIBerty000813	ELAVL2	509.5
LIBerty000814	ELAVL2	302
LIBerty000815	ELAVL2	1303.5
LIBerty000816	ELAVL2	924
LIBerty000817	ELAVL2	456
LIBerty002056	ELAVL2	1443
LIBerty002057	ELAVL2	1511
LIBerty002058	ELAVL2	1413.5
LIBerty000614	ELAVL4	1281.5
LIBerty000615	ELAVL4	1360.5
LIBerty000616	ELAVL4	1043.5
LIBerty000617	ELAVL4	1630.5
LIBerty000618	ELAVL4	952.5
LIBerty000619	ELAVL4	1210
LIBerty000620	ELAVL4	910.5
LIBerty000621	ELAVL4	1369.5
LIBerty000622	ELAVL4	1723
LIBerty000623	ELAVL4	988
LIBerty000624	ELAVL4	1735
LIBerty000625	ELAVL4	2219.5
LIBerty002483	ELL2	1293.5
LIBerty002484	ELL2	1099
LIBerty002485	ELL2	1090
LIBerty001187	ELOVL1	1245.5
LIBerty001188	ELOVL1	1447.5
LIBerty001189	ELOVL1	996
LIBerty003033	ELOVL1	759
LIBerty003034	ELOVL1	1090
LIBerty003035	ELOVL1	1497.5
LIBerty003010	ELSPBP1	1528
LIBerty003011	ELSPBP1	870
LIBerty003012	ELSPBP1	1510.5
LIBerty002797	EMCN	1486
LIBerty002798	EMCN	1564
LIBerty002799	EMCN	1632
LIBerty003296	EMID1	1041.5
LIBerty003297	EMID1	1287
LIBerty003298	EMID1	1199.5
LIBerty001539	EMP1	1561
LIBerty001540	EMP1	1347.5
LIBerty001541	EMP1	1570.5
LIBerty001199	ENC1	1249
LIBerty001200	ENC1	1114.5
LIBerty001201	ENC1	307
LIBerty000489	ENTPD4	1098
LIBerty000490	ENTPD4	1609
LIBerty000491	ENTPD4	718
LIBerty002911	ENTPD7	1332
LIBerty002912	ENTPD7	1382.5
LIBerty002913	ENTPD7	1081
LIBerty001542	EPAS1	822
LIBerty001543	EPAS1	951
LIBerty001544	EPAS1	546.5
LIBerty002830	EPHB2	1114.5
LIBerty002831	EPHB2	543
LIBerty002832	EPHB2	650
LIBerty003222	EPSTI1	2079.5
LIBerty003223	EPSTI1	998
LIBerty003224	EPSTI1	1144
LIBerty000312	ERAP1	1021.5
LIBerty000313	ERAP1	1215.5
LIBerty000314	ERAP1	1263
LIBerty000954	ERAP1	1140
LIBerty000955	ERAP1	1820
LIBerty000956	ERAP1	1684
LIBerty000504	ERAP2	1753.5
LIBerty000505	ERAP2	1386
LIBerty000506	ERAP2	1093.5
LIBerty002893	ERRFI1	860.5
LIBerty002894	ERRFI1	648.5
LIBerty002895	ERRFI1	1102
LIBerty000546	EVA1A	589.5
LIBerty000547	EVA1A	1193
LIBerty000548	EVA1A	1381
LIBerty003132	EVA1A	1205
LIBerty003133	EVA1A	2035.5
LIBerty003134	EVA1A	1719
LIBerty002582	EVI2A	1221
LIBerty002583	EVI2A	1722
LIBerty002584	EVI2A	1387
LIBerty002059	EXTL1	1512
LIBerty002060	EXTL1	1092.5
LIBerty002061	EXTL1	1021
LIBerty001464	EYA1	1472.5
LIBerty001465	EYA1	1654
LIBerty001466	EYA1	1802
LIBerty003464	EYA1	1179
LIBerty003465	EYA1	1583.5
LIBerty003466	EYA1	1042
LIBerty003467	EYA1	1582
LIBerty003468	EYA1	1692.5
LIBerty003469	EYA1	748
LIBerty003470	EYA4	1123.5
LIBerty003471	EYA4	1161.5
LIBerty003472	EYA4	416.5
LIBerty001656	F2R	922.5
LIBerty001657	F2R	1123
LIBerty001658	F2R	1129.5
LIBerty002190	F2RL1	922
LIBerty002191	F2RL1	904
LIBerty002192	F2RL1	1168.5
LIBerty002014	FABP3	1202.5
LIBerty002015	FABP3	1545.5
LIBerty002016	FABP3	1138.5
LIBerty001545	FABP4	1351
LIBerty001546	FABP4	942.5
LIBerty001547	FABP4	1544
LIBerty002989	FADS3	738
LIBerty002990	FADS3	1115.5
LIBerty002991	FADS3	892.5
LIBerty002842	FAM20A	1066.5
LIBerty002843	FAM20A	1431.5
LIBerty002844	FAM20A	754.5
LIBerty001408	FAM214A	2061
LIBerty001409	FAM214A	1510.5
LIBerty001410	FAM214A	1288
LIBerty002905	FAM214A	1329
LIBerty002906	FAM214A	1784
LIBerty002907	FAM214A	868.5
LIBerty002654	FAM3C	1125
LIBerty002655	FAM3C	1461
LIBerty002656	FAM3C	873.5
LIBerty001113	FAM47E-STBD1	1659
LIBerty001114	FAM47E-STBD1	1218.5
LIBerty001115	FAM47E-STBD1	972.5
LIBerty001148	FAM69A	642.5
LIBerty001149	FAM69A	1333
LIBerty001150	FAM69A	2080.5
LIBerty001151	FAM69A	1502.5
LIBerty001152	FAM69A	1536
LIBerty001153	FAM69A	1095.5
LIBerty002062	FAP	1242.5
LIBerty002063	FAP	1461.5
LIBerty002064	FAP	1279.5
LIBerty001447	FARP1	1314.5
LIBerty001448	FARP1	952.5
LIBerty001449	FARP1	1399.5
LIBerty002271	FARP1	1581
LIBerty002272	FARP1	1138.5
LIBerty002273	FARP1	423.5
LIBerty000028	FBN1	1025
LIBerty000029	FBN1	825.5
LIBerty000030	FBN1	1049.5
LIBerty001659	FBN2	923
LIBerty001660	FBN2	609
LIBerty001661	FBN2	1076.5
LIBerty002405	FERMT2	1154
LIBerty002406	FERMT2	583.5
LIBerty002407	FERMT2	481
LIBerty002065	FGF5	1256
LIBerty002066	FGF5	954
LIBerty002067	FGF5	1231
LIBerty001662	FGF7	1235.5
LIBerty001663	FGF7	1212
LIBerty001664	FGF7	1244
LIBerty001665	FGF9	876.5
LIBerty001666	FGF9	963
LIBerty001667	FGF9	939
LIBerty000626	FGFR2	1505
LIBerty000627	FGFR2	1353.5
LIBerty000628	FGFR2	1218
LIBerty000629	FGFR2	2076.5
LIBerty000630	FGFR2	1079
LIBerty000631	FGFR2	1143
LIBerty000632	FGFR2	1131.5
LIBerty000633	FGFR2	1003.5
LIBerty000634	FGFR2	1347
LIBerty003039	FGFR2	194.5
LIBerty003040	FGFR2	964
LIBerty003041	FGFR2	1413.5
LIBerty000713	FHL1	1004.5
LIBerty000714	FHL1	1433.5
LIBerty000715	FHL1	1119
LIBerty000716	FHL1	1391.5
LIBerty000717	FHL1	1322
LIBerty000718	FHL1	778
LIBerty000719	FHL1	1400.5
LIBerty000720	FHL1	1408
LIBerty000721	FHL1	1407
LIBerty000722	FHL1	1305
LIBerty000723	FHL1	984.5
LIBerty000724	FHL1	1027
LIBerty000725	FHL1	899.5
LIBerty000726	FHL1	334
LIBerty000727	FHL1	1180
LIBerty000806	FHL1	1103
LIBerty000807	FHL1	922
LIBerty000808	FHL1	1434
LIBerty000327	FILIP1L	1201
LIBerty000328	FILIP1L	1592
LIBerty000329	FILIP1L	1609
LIBerty002657	FILIP1L	1833.5
LIBerty002658	FILIP1L	633
LIBerty002659	FILIP1L	977.5
LIBerty001387	FKBP9	1251.5
LIBerty001388	FKBP9	1196
LIBerty001389	FKBP9	1489
LIBerty001390	FKBP9	1609
LIBerty001391	FKBP9	944
LIBerty001392	FKBP9	1362
LIBerty000462	FLNC	620
LIBerty000463	FLNC	1042
LIBerty000464	FLNC	687.5
LIBerty001668	FLT1	1029
LIBerty001669	FLT1	943.5
LIBerty001670	FLT1	492.5
LIBerty001671	FN1	877.5
LIBerty001672	FN1	2034.5
LIBerty001673	FN1	533.5
LIBerty000552	FNDC3B	680.5
LIBerty000553	FNDC3B	422.5
LIBerty000554	FNDC3B	753
LIBerty003030	FNDC3B	1155.5
LIBerty003031	FNDC3B	703
LIBerty003032	FNDC3B	2089.5
LIBerty000139	FOLR1	1625.5
LIBerty000140	FOLR1	1148
LIBerty000141	FOLR1	850
LIBerty002821	FOLR1	1565
LIBerty002822	FOLR1	1184.5
LIBerty002823	FOLR1	1977
LIBerty002824	FOLR1	1347
LIBerty002825	FOLR1	1133.5
LIBerty002826	FOLR1	1149
LIBerty002193	FOSL2	873
LIBerty002194	FOSL2	520
LIBerty002195	FOSL2	575
LIBerty001548	FOXC1	1340
LIBerty001549	FOXC1	550
LIBerty001550	FOXC1	1127.5
LIBerty002068	FOXD1	1263.5
LIBerty002069	FOXD1	599
LIBerty002070	FOXD1	832.5
LIBerty003641	FOXM1	1495.5
LIBerty003642	FOXM1	869
LIBerty003643	FOXM1	1247
LIBerty002017	FOXS1	975
LIBerty002018	FOXS1	1189.5
LIBerty002019	FOXS1	1217
LIBerty000785	FRAS1	900.5
LIBerty000786	FRAS1	830
LIBerty000787	FRAS1	1119.5
LIBerty000857	FREM1	1394
LIBerty000858	FREM1	1042
LIBerty000859	FREM1	893
LIBerty003347	FREM1	1000.5
LIBerty003348	FREM1	1044
LIBerty003349	FREM1	1347
LIBerty003671	FREM2	1004
LIBerty003672	FREM2	1009.5
LIBerty003673	FREM2	2103.5
LIBerty002696	FRMD4B	1283.5
LIBerty002697	FRMD4B	1732.5
LIBerty002698	FRMD4B	744
LIBerty000330	FRMD6	1711
LIBerty000331	FRMD6	932
LIBerty000332	FRMD6	2100
LIBerty001247	FRMD6	1098
LIBerty001248	FRMD6	1153.5
LIBerty001249	FRMD6	1237
LIBerty003392	FRMD6	765
LIBerty003393	FRMD6	998.5
LIBerty003394	FRMD6	1046
LIBerty002669	FRMPD1	923.5
LIBerty002670	FRMPD1	820
LIBerty002671	FRMPD1	835
LIBerty002336	FST	926
LIBerty002337	FST	555
LIBerty002338	FST	960.5
LIBerty002438	FSTL1	722
LIBerty002439	FSTL1	1588
LIBerty002440	FSTL1	779
LIBerty001674	FYN	870.5
LIBerty001675	FYN	1072.5
LIBerty001676	FYN	1369
LIBerty003419	FYN	1173.5
LIBerty003420	FYN	1099.5
LIBerty003421	FYN	1488
LIBerty003422	FYN	1511.5
LIBerty003423	FYN	1705
LIBerty003424	FYN	1439.5
LIBerty001677	GAB1	956
LIBerty001678	GAB1	1673.5
LIBerty001679	GAB1	791
LIBerty002513	GAB2	889.5
LIBerty002514	GAB2	1174
LIBerty002515	GAB2	1083
LIBerty003278	GAB2	742
LIBerty003279	GAB2	651.5
LIBerty003280	GAB2	969.5
LIBerty002755	GADD45B	1095.5
LIBerty002756	GADD45B	626.5
LIBerty002757	GADD45B	145
LIBerty000378	GAGE10	1119
LIBerty000379	GAGE10	1981
LIBerty000380	GAGE10	841
LIBerty002935	GALNT1	1501.5
LIBerty002936	GALNT1	1232
LIBerty002937	GALNT1	1123.5
LIBerty003591	GALNT10	506
LIBerty003592	GALNT10	750.5
LIBerty003593	GALNT10	1123.5
LIBerty001680	GAP43	1480
LIBerty001681	GAP43	1587.5
LIBerty001682	GAP43	1141
LIBerty000513	GAS7	1744.5
LIBerty000514	GAS7	1802
LIBerty000515	GAS7	806
LIBerty001954	GAS7	1756.5
LIBerty001955	GAS7	1325.5
LIBerty001956	GAS7	1233
LIBerty003632	GAS7	1429.5
LIBerty003633	GAS7	1751.5
LIBerty003634	GAS7	1324.5
LIBerty003635	GAS7	840.5
LIBerty003636	GAS7	1234.5
LIBerty003637	GAS7	633
LIBerty001683	GATA3	1511.5
LIBerty001684	GATA3	1323.5
LIBerty001685	GATA3	982
LIBerty002977	GATAD1	1131
LIBerty002978	GATAD1	1148.5
LIBerty002979	GATAD1	1185
LIBerty000031	GBE1	1766
LIBerty000032	GBE1	1407
LIBerty000033	GBE1	1399.5
LIBerty000995	GBF1	1127.5
LIBerty000996	GBF1	1403.5
LIBerty000997	GBF1	1125.5
LIBerty002020	GBP2	1569.5
LIBerty002021	GBP2	1086.5
LIBerty002022	GBP2	1419.5
LIBerty002869	GBP3	1180.5
LIBerty002870	GBP3	1108.5
LIBerty002871	GBP3	1156
LIBerty000665	GFRA1	507.5
LIBerty000666	GFRA1	1038.5
LIBerty000667	GFRA1	1281.5
LIBerty002196	GFRA1	1011
LIBerty002197	GFRA1	1918.5
LIBerty002198	GFRA1	1884.5
LIBerty003371	GFRA1	1337
LIBerty003372	GFRA1	2050
LIBerty003373	GFRA1	971.5
LIBerty000034	GHR	1580.5
LIBerty000035	GHR	899.5
LIBerty000036	GHR	944
LIBerty001077	GHR	1381.5
LIBerty001078	GHR	1305
LIBerty001079	GHR	965.5
LIBerty001080	GHR	733
LIBerty001081	GHR	1285
LIBerty001082	GHR	1489
LIBerty001083	GHR	1605.5
LIBerty001084	GHR	756.5
LIBerty001085	GHR	688.5
LIBerty001086	GHR	1367.5
LIBerty001087	GHR	1528.5
LIBerty001088	GHR	1476.5
LIBerty001089	GHR	1360.5
LIBerty001090	GHR	1512
LIBerty001091	GHR	1087.5
LIBerty001092	GHR	1522.5
LIBerty001093	GHR	1079.5
LIBerty001094	GHR	1859.5
LIBerty001095	GHR	1043.5
LIBerty001096	GHR	1414
LIBerty001097	GHR	956.5
LIBerty001098	GHR	1141
LIBerty001099	GHR	1329
LIBerty001100	GHR	1045.5
LIBerty003323	GINM1	1433
LIBerty003324	GINM1	912.5
LIBerty003325	GINM1	1212.5
LIBerty003377	GLIS1	1304.5
LIBerty003378	GLIS1	1322
LIBerty003379	GLIS1	1476.5
LIBerty002375	GLRA3	1104
LIBerty002376	GLRA3	1423.5
LIBerty002377	GLRA3	1136
LIBerty001184	GLS	710.5
LIBerty001185	GLS	371.5
LIBerty001186	GLS	1612.5
LIBerty001190	GNAI1	970
LIBerty001191	GNAI1	1442.5
LIBerty001192	GNAI1	1137
LIBerty001686	GNAI1	1150.5
LIBerty001687	GNAI1	713
LIBerty001688	GNAI1	638.5
LIBerty002887	GNG12	719.5
LIBerty002888	GNG12	1152.5
LIBerty002889	GNG12	997.5
LIBerty002779	GOLT1B	1096.5
LIBerty002780	GOLT1B	1541.5
LIBerty002781	GOLT1B	1225
LIBerty001689	GPC1	662.5
LIBerty001690	GPC1	304.5
LIBerty001691	GPC1	741.5
LIBerty001799	GPNMB	1315
LIBerty001800	GPNMB	1461
LIBerty001801	GPNMB	1675
LIBerty002549	GPR132	1033
LIBerty002550	GPR132	1441
LIBerty002551	GPR132	853
LIBerty001304	GPR176	1662.5
LIBerty001305	GPR176	1132
LIBerty001306	GPR176	653
LIBerty001307	GPR176	1411.5
LIBerty001308	GPR176	1545
LIBerty001309	GPR176	1017
LIBerty002142	GPR183	1094.5
LIBerty002143	GPR183	1222.5
LIBerty002144	GPR183	1163
LIBerty002199	GPR20	1602.5
LIBerty002200	GPR20	1041.5
LIBerty002201	GPR20	1445
LIBerty002202	GPR37	1069.5
LIBerty002203	GPR37	1145.5
LIBerty002204	GPR37	785.5
LIBerty000608	GPR63	1421
LIBerty000609	GPR63	676
LIBerty000610	GPR63	1635
LIBerty000854	GPR68	1301
LIBerty000855	GPR68	1722
LIBerty000856	GPR68	848
LIBerty001948	GPR68	1351
LIBerty001949	GPR68	1775
LIBerty001950	GPR68	2447
LIBerty002005	GPRC5A	1408
LIBerty002006	GPRC5A	1366
LIBerty002007	GPRC5A	1113.5
LIBerty002881	GPRC5C	1318.5
LIBerty002882	GPRC5C	818.5
LIBerty002883	GPRC5C	1134
LIBerty002998	GPRC5C	1613.5
LIBerty002999	GPRC5C	1661.5
LIBerty003000	GPRC5C	1158.5
LIBerty003585	GPRIN3	989.5
LIBerty003586	GPRIN3	1540.5
LIBerty003587	GPRIN3	1242
LIBerty001692	GPX3	1516
LIBerty001693	GPX3	1413
LIBerty001694	GPX3	1484.5
LIBerty001444	GRID2	1080.5
LIBerty001445	GRID2	879
LIBerty001446	GRID2	1128
LIBerty003293	GRIN3A	1493
LIBerty003294	GRIN3A	814
LIBerty003295	GRIN3A	1245.5
LIBerty000037	GSN	1486
LIBerty000038	GSN	1216
LIBerty000039	GSN	916.5
LIBerty000465	GSN	1382.5
LIBerty000466	GSN	1041.5
LIBerty000467	GSN	1081.5
LIBerty001217	GSN	1662
LIBerty001218	GSN	1765.5
LIBerty001219	GSN	1484.5
LIBerty001220	GSN	1199
LIBerty001221	GSN	1167.5
LIBerty001222	GSN	1352
LIBerty003498	GTF2IRD2	1253
LIBerty003499	GTF2IRD2	883.5
LIBerty003500	GTF2IRD2	935
LIBerty002800	GULP1	1360.5
LIBerty002801	GULP1	1793.5
LIBerty002802	GULP1	1434.5
LIBerty001512	HAGHL	1502
LIBerty001513	HAGHL	1328.5
LIBerty001514	HAGHL	1090
LIBerty003147	HAGHL	1076.5
LIBerty003148	HAGHL	1040
LIBerty003149	HAGHL	1086.5
LIBerty001629	HAPLN1	1260.5
LIBerty001630	HAPLN1	536
LIBerty001631	HAPLN1	629
LIBerty001647	HBEGF	995.5
LIBerty001648	HBEGF	812.5
LIBerty001649	HBEGF	391.5
LIBerty002591	HEBP2	1379.5
LIBerty002592	HEBP2	1152
LIBerty002593	HEBP2	1025.5
LIBerty002947	HEG1	745
LIBerty002948	HEG1	705
LIBerty002949	HEG1	491.5
LIBerty000103	HGF	1221.5
LIBerty000104	HGF	1624
LIBerty000105	HGF	627.5
LIBerty003066	HHIPL2	1222.5
LIBerty003067	HHIPL2	1245.5
LIBerty003068	HHIPL2	1706.5
LIBerty000375	HIC1	1142
LIBerty000376	HIC1	519
LIBerty000377	HIC1	713.5
LIBerty002369	HIC1	1098
LIBerty002370	HIC1	1375.5
LIBerty002371	HIC1	1218.5
LIBerty001695	HMOX1	1245
LIBerty001696	HMOX1	1380.5
LIBerty001697	HMOX1	1218.5
LIBerty003156	HOOK3	862
LIBerty003157	HOOK3	1286
LIBerty003158	HOOK3	530
LIBerty001698	HOXB2	1369.5
LIBerty001699	HOXB2	775.5
LIBerty001700	HOXB2	856.5
LIBerty001987	HRK	1127
LIBerty001988	HRK	693.5
LIBerty001989	HRK	135.5
LIBerty003111	HUWE1	2084.5
LIBerty003112	HUWE1	963.5
LIBerty003113	HUWE1	1362.5
LIBerty003540	ID1	1662
LIBerty003541	ID1	694.5
LIBerty003542	ID1	1002
LIBerty001482	IFI27	1958
LIBerty001483	IFI27	1428
LIBerty001484	IFI27	1204
LIBerty001485	IFI27	1411
LIBerty001486	IFI27	1200
LIBerty001487	IFI27	1012
LIBerty000097	IGFBP3	1182.5
LIBerty000098	IGFBP3	1039
LIBerty000099	IGFBP3	144
LIBerty000100	IGFBP5	822
LIBerty000101	IGFBP5	1289.5
LIBerty000102	IGFBP5	1306.5
LIBerty001704	IGFBP6	203
LIBerty001705	IGFBP6	1810.5
LIBerty001706	IGFBP6	1320.5
LIBerty001554	IGFBP7	875.5
LIBerty001555	IGFBP7	941.5
LIBerty001556	IGFBP7	500.5
LIBerty000755	IGFN1	1242
LIBerty000756	IGFN1	1807.5
LIBerty000757	IGFN1	1270.5
LIBerty000115	IL11	1092
LIBerty000116	IL11	1604.5
LIBerty000117	IL11	1213.5
LIBerty001560	IL13RA1	1038
LIBerty001561	IL13RA1	1122.5
LIBerty001562	IL13RA1	937.5
LIBerty000112	IL13RA2	1564.5
LIBerty000113	IL13RA2	643
LIBerty000114	IL13RA2	1156.5
LIBerty002839	IL17RD	1051.5
LIBerty002840	IL17RD	927
LIBerty002841	IL17RD	1218.5
LIBerty000094	IL1B	1213.5
LIBerty000095	IL1B	1025
LIBerty000096	IL1B	447
LIBerty000142	IL1R1	694
LIBerty000143	IL1R1	1002.5
LIBerty000144	IL1R1	1351.5
LIBerty001476	IL1R1	1564.5
LIBerty001477	IL1R1	1066.5
LIBerty001478	IL1R1	1523
LIBerty000211	IL32	1203.5
LIBerty000212	IL32	657
LIBerty000213	IL32	2065
LIBerty000214	IL32	1024.5
LIBerty000215	IL32	600
LIBerty000216	IL32	808.5
LIBerty000217	IL32	523
LIBerty000218	IL32	1200
LIBerty002026	IL32	873
LIBerty002027	IL32	996
LIBerty002028	IL32	948.5
LIBerty000073	IL4R	1648
LIBerty000074	IL4R	833
LIBerty000075	IL4R	707.5
LIBerty000091	IL6R	1290.5
LIBerty000092	IL6R	1234
LIBerty000093	IL6R	1228.5
LIBerty001707	IL6ST	1359.5
LIBerty001708	IL6ST	755.5
LIBerty001709	IL6ST	1770
LIBerty001710	IL7R	873.5
LIBerty001711	IL7R	1140.5
LIBerty001712	IL7R	1146
LIBerty003174	INA	760.5
LIBerty003175	INA	1037
LIBerty003176	INA	1713.5
LIBerty000951	IQCJ-SCHIP1	1278
LIBerty000952	IQCJ-SCHIP1	1099.5
LIBerty000953	IQCJ-SCHIP1	1487
LIBerty001713	IRF2	1100
LIBerty001714	IRF2	1258.5
LIBerty001715	IRF2	1320
LIBerty001716	ISL1	1198
LIBerty001717	ISL1	982
LIBerty001718	ISL1	959.5
LIBerty002244	ISLR	1762
LIBerty002245	ISLR	1297.5
LIBerty002246	ISLR	1039.5
LIBerty003638	ISLR	1433
LIBerty003639	ISLR	1609.5
LIBerty003640	ISLR	487.5
LIBerty003549	ITGA1	2188
LIBerty003550	ITGA1	1429
LIBerty003551	ITGA1	492.5
LIBerty000178	ITGA11	889.5
LIBerty000179	ITGA11	1012.5
LIBerty000180	ITGA11	846
LIBerty002235	ITGA3	888.5
LIBerty002236	ITGA3	949
LIBerty002237	ITGA3	794
LIBerty001719	ITGA5	1246.5
LIBerty001720	ITGA5	927
LIBerty001721	ITGA5	903
LIBerty000653	ITGA7	930.5
LIBerty000654	ITGA7	1119
LIBerty000655	ITGA7	1407.5
LIBerty001722	ITGA7	874.5
LIBerty001723	ITGA7	1073
LIBerty001724	ITGA7	781
LIBerty000043	ITGB3	1212.5
LIBerty000044	ITGB3	1172
LIBerty000045	ITGB3	1534
LIBerty001725	ITGB5	1347
LIBerty001726	ITGB5	830.5
LIBerty001727	ITGB5	1325
LIBerty001361	ITGB6	1292.5
LIBerty001362	ITGB6	1582
LIBerty001363	ITGB6	1435.5
LIBerty001286	ITGBL1	751
LIBerty001287	ITGBL1	933
LIBerty001288	ITGBL1	381.5
LIBerty001289	ITGBL1	1374.5
LIBerty001290	ITGBL1	2345.5
LIBerty001291	ITGBL1	1207.5
LIBerty000288	ITPRIPL2	1241.5
LIBerty000289	ITPRIPL2	1382
LIBerty000290	ITPRIPL2	479.5
LIBerty000046	JAG1	834.5
LIBerty000047	JAG1	756.5
LIBerty000048	JAG1	528.5
LIBerty002920	JPH2	1206
LIBerty002921	JPH2	864
LIBerty002922	JPH2	1483
LIBerty003284	KCNE4	1070
LIBerty003285	KCNE4	1289
LIBerty003286	KCNE4	1204.5
LIBerty001728	KCNN4	2864
LIBerty001729	KCNN4	1860.5
LIBerty001730	KCNN4	990
LIBerty002621	KIAA0355	1713.5
LIBerty002622	KIAA0355	643
LIBerty002623	KIAA0355	812
LIBerty002624	KIAA0408	1263.5
LIBerty002625	KIAA0408	1095
LIBerty002626	KIAA0408	1087.5
LIBerty002713	KIF13B	1743.5
LIBerty002714	KIF13B	457
LIBerty002715	KIF13B	700
LIBerty002071	KIF5C	1629
LIBerty002072	KIF5C	869.5
LIBerty002073	KIF5C	906
LIBerty002860	KIRREL1	1783
LIBerty002861	KIRREL1	781.5
LIBerty002862	KIRREL1	750.5
LIBerty001731	KISS1	1279.5
LIBerty001732	KISS1	1642
LIBerty001733	KISS1	991
LIBerty002029	KLF4	730
LIBerty002030	KLF4	1455
LIBerty002031	KLF4	577.5
LIBerty003252	KLHL4	1174.5
LIBerty003253	KLHL4	1205.5
LIBerty003254	KLHL4	1603.5
LIBerty000088	KRT14	1093.5
LIBerty000089	KRT14	1276.5
LIBerty000090	KRT14	867
LIBerty002247	KRT16	1267.5
LIBerty002248	KRT16	790.5
LIBerty002249	KRT16	1109.5
LIBerty000360	KRT80	1580.5
LIBerty000361	KRT80	1894
LIBerty000362	KRT80	891
LIBerty001734	KRT81	1170.5
LIBerty001735	KRT81	1184
LIBerty001736	KRT81	977
LIBerty000764	KRTAP2-3	1497
LIBerty000765	KRTAP2-3	1415.5
LIBerty000766	KRTAP2-3	2226
LIBerty000076	L1CAM	1336
LIBerty000077	L1CAM	763
LIBerty000078	L1CAM	1642
LIBerty001331	L1CAM	642.5
LIBerty001332	L1CAM	774.5
LIBerty001333	L1CAM	832
LIBerty003042	L1CAM	895.5
LIBerty003043	L1CAM	969
LIBerty003044	L1CAM	1068.5
LIBerty003186	LACTB	1684
LIBerty003187	LACTB	1408
LIBerty003188	LACTB	866.5
LIBerty001737	LAMA4	1023.5
LIBerty001738	LAMA4	1283.5
LIBerty001739	LAMA4	1312
LIBerty002250	LAMA5	1127.5
LIBerty002251	LAMA5	736.5
LIBerty002252	LAMA5	971
LIBerty001740	LAMB2	1431
LIBerty001741	LAMB2	1321
LIBerty001742	LAMB2	877
LIBerty001743	LAMC1	702
LIBerty001744	LAMC1	732
LIBerty001745	LAMC1	944.5
LIBerty001746	LAMP2	1841.5
LIBerty001747	LAMP2	1361
LIBerty001748	LAMP2	1318.5
LIBerty000345	LDB3	1126
LIBerty000346	LDB3	784.5
LIBerty000347	LDB3	1303
LIBerty000818	LDB3	955
LIBerty000819	LDB3	1181
LIBerty000820	LDB3	1755.5
LIBerty002435	LDB3	1619.5
LIBerty002436	LDB3	900.5
LIBerty002437	LDB3	1346
LIBerty000172	LDLRAD4	501
LIBerty000173	LDLRAD4	1373
LIBerty000174	LDLRAD4	1153.5
LIBerty001313	LDLRAD4	1627.5
LIBerty001314	LDLRAD4	1210
LIBerty001315	LDLRAD4	863.5
LIBerty001316	LDLRAD4	943.5
LIBerty001317	LDLRAD4	1980.5
LIBerty001318	LDLRAD4	1292
LIBerty003543	LDLRAD4	1849
LIBerty003544	LDLRAD4	974
LIBerty003545	LDLRAD4	686.5
LIBerty003546	LDLRAD4	1248
LIBerty003547	LDLRAD4	821
LIBerty003548	LDLRAD4	379
LIBerty001916	LEFTY2	1128
LIBerty001917	LEFTY2	1331.5
LIBerty001918	LEFTY2	902
LIBerty001749	LGALS1	1429.5
LIBerty001750	LGALS1	1067.5
LIBerty001751	LGALS1	1215.5
LIBerty002878	LGR4	1164
LIBerty002879	LGR4	1161
LIBerty002880	LGR4	652
LIBerty001752	LIF	2070
LIBerty001753	LIF	1086
LIBerty001754	LIF	1303
LIBerty000416	LIMA1	1512.5
LIBerty000417	LIMA1	1193
LIBerty000418	LIMA1	1077.5
LIBerty000419	LIMA1	840.5
LIBerty000420	LIMA1	1109.5
LIBerty000421	LIMA1	1953
LIBerty001122	LIMA1	1726.5
LIBerty001123	LIMA1	1310.5
LIBerty001124	LIMA1	821.5
LIBerty001119	LINC01621	2214
LIBerty001120	LINC01621	1369.5
LIBerty001121	LINC01621	1429
LIBerty000564	LITAF	1957
LIBerty000565	LITAF	795.5
LIBerty000566	LITAF	759
LIBerty002124	LITAF	1105.5
LIBerty002125	LITAF	1211.5
LIBerty002126	LITAF	941
LIBerty001256	LMO1	1275
LIBerty001257	LMO1	654
LIBerty001258	LMO1	1416
LIBerty001758	LMO1	1192.5
LIBerty001759	LMO1	1382
LIBerty001760	LMO1	1414
LIBerty002205	LMO7	1866.5
LIBerty002206	LMO7	1017.5
LIBerty002207	LMO7	1996.5
LIBerty002764	LMO7	1400
LIBerty002765	LMO7	821
LIBerty002766	LMO7	857.5
LIBerty001214	LMO7DN	1072
LIBerty001215	LMO7DN	1043
LIBerty001216	LMO7DN	1791
LIBerty002492	LMOD1	1408
LIBerty002493	LMOD1	1384.5
LIBerty002494	LMOD1	1612
LIBerty000863	LOX	1050.5
LIBerty000864	LOX	1550.5
LIBerty000865	LOX	1624.5
LIBerty001761	LOX	1207
LIBerty001762	LOX	1178
LIBerty001763	LOX	767.5
LIBerty002253	LOXL1	966
LIBerty002254	LOXL1	1091.5
LIBerty002255	LOXL1	1500.5
LIBerty001764	LOXL2	1088
LIBerty001765	LOXL2	844
LIBerty001766	LOXL2	1374
LIBerty003144	LOXL4	1049
LIBerty003145	LOXL4	538.5
LIBerty003146	LOXL4	560
LIBerty001241	LPIN1	1701
LIBerty001242	LPIN1	1080
LIBerty001243	LPIN1	1038
LIBerty001244	LPIN1	1514
LIBerty001245	LPIN1	1188
LIBerty001246	LPIN1	1165
LIBerty003362	LPIN1	992
LIBerty003363	LPIN1	1111.5
LIBerty003364	LPIN1	1154
LIBerty000800	LPP	1382
LIBerty000801	LPP	1232
LIBerty000802	LPP	938
LIBerty000803	LPP	1143.5
LIBerty000804	LPP	1325.5
LIBerty000805	LPP	641.5
LIBerty002256	LPP	2431
LIBerty002257	LPP	1255.5
LIBerty002258	LPP	2421.5
LIBerty000561	LRIG3	1041
LIBerty000562	LRIG3	988.5
LIBerty000563	LRIG3	1529
LIBerty003443	LRIG3	1181.5
LIBerty003444	LRIG3	728
LIBerty003445	LRIG3	1326.5
LIBerty002570	LRP10	1398
LIBerty002571	LRP10	1763.5
LIBerty002572	LRP10	1321
LIBerty000549	LRRC15	1777
LIBerty000550	LRRC15	494.5
LIBerty000551	LRRC15	1088
LIBerty002274	LRRC17	1809
LIBerty002275	LRRC17	1017
LIBerty002276	LRRC17	1268.5
LIBerty000486	LRRC32	1312
LIBerty000487	LRRC32	1240
LIBerty000488	LRRC32	1242.5
LIBerty002241	LRRC32	1171.5
LIBerty002242	LRRC32	1291
LIBerty002243	LRRC32	981.5
LIBerty000267	LRRC66	1857.5
LIBerty000268	LRRC66	1457
LIBerty000269	LRRC66	1024
LIBerty000540	LRRC8B	1067
LIBerty000541	LRRC8B	1081.5
LIBerty000542	LRRC8B	790.5
LIBerty002719	LRRC8B	1192
LIBerty002720	LRRC8B	1531.5
LIBerty002721	LRRC8B	1024.5
LIBerty003653	LRRN4CL	1496.5
LIBerty003654	LRRN4CL	1173
LIBerty003655	LRRN4CL	1079.5
LIBerty000794	LTBP1	1992
LIBerty000795	LTBP1	1064
LIBerty000796	LTBP1	1304.5
LIBerty003662	LTBP1	1162.5
LIBerty003663	LTBP1	884.5
LIBerty003664	LTBP1	655
LIBerty000079	LTBP2	997
LIBerty000080	LTBP2	1305.5
LIBerty000081	LTBP2	987.5
LIBerty001767	LUM	1437.5
LIBerty001768	LUM	1158.5
LIBerty001769	LUM	1512
LIBerty003650	LURAP1L	1216
LIBerty003651	LURAP1L	1148.5
LIBerty003652	LURAP1L	1633.5
LIBerty000413	LYN	1291.5
LIBerty000414	LYN	858.5
LIBerty000415	LYN	1764.5
LIBerty000939	LYPD6	1066.5
LIBerty000940	LYPD6	1050.5
LIBerty000941	LYPD6	1894
LIBerty003579	LYPD6	1523
LIBerty003580	LYPD6	1218
LIBerty003581	LYPD6	1081.5
LIBerty003534	LYPD6B	2496.5
LIBerty003535	LYPD6B	1210
LIBerty003536	LYPD6B	1276
LIBerty003159	MAML2	1047
LIBerty003160	MAML2	1610.5
LIBerty003161	MAML2	1020.5
LIBerty000845	MAMLD1	1300
LIBerty000846	MAMLD1	815
LIBerty000847	MAMLD1	1019
LIBerty002232	MAMLD1	1075.5
LIBerty002233	MAMLD1	513
LIBerty002234	MAMLD1	887
LIBerty002289	MAN1A1	885
LIBerty002290	MAN1A1	830.5
LIBerty002291	MAN1A1	1227.5
LIBerty002914	MAN1C1	1227.5
LIBerty002915	MAN1C1	651
LIBerty002916	MAN1C1	1533.5
LIBerty002292	MANBA	1574
LIBerty002293	MANBA	933
LIBerty002294	MANBA	1635
LIBerty000300	MAP2	1380
LIBerty000301	MAP2	899.5
LIBerty000302	MAP2	747.5
LIBerty003117	MAP2	1360
LIBerty003118	MAP2	1705.5
LIBerty003119	MAP2	1251
[truncated: 1,777 more rows]

## Sheet: T1_1_GuideCounts
LIBerty000001	A2M	1626
LIBerty000002	A2M	1989
LIBerty000003	A2M	220
LIBerty001426	AADAT	2641
LIBerty001427	AADAT	1298
LIBerty001428	AADAT	785
LIBerty002788	AADAT	475
LIBerty002789	AADAT	1756
LIBerty002790	AADAT	417
LIBerty003555	AADAT	1282
LIBerty003556	AADAT	1508
LIBerty003557	AADAT	1553
LIBerty003677	AAVS1	984
LIBerty002238	ABCA1	3335
LIBerty002239	ABCA1	432
LIBerty002240	ABCA1	1099
LIBerty002450	ABCA8	1414
LIBerty002451	ABCA8	1849
LIBerty002452	ABCA8	2150
LIBerty001981	ABCC3	1684
LIBerty001982	ABCC3	1782
LIBerty001983	ABCC3	1141
LIBerty002728	ABI3BP	1169
LIBerty002729	ABI3BP	1317
LIBerty002730	ABI3BP	783
LIBerty000169	ABLIM1	487
LIBerty000170	ABLIM1	1477
LIBerty000171	ABLIM1	724
LIBerty001755	ABLIM1	1185
LIBerty001756	ABLIM1	1647
LIBerty001757	ABLIM1	1805
LIBerty002393	ABLIM1	349
LIBerty002394	ABLIM1	1215
LIBerty002395	ABLIM1	2940
LIBerty003087	ACSF2	1096
LIBerty003088	ACSF2	2811
LIBerty003089	ACSF2	1486
LIBerty001429	ACSL1	823
LIBerty001430	ACSL1	1312
LIBerty001431	ACSL1	567
LIBerty001432	ACSL1	1661
LIBerty001433	ACSL1	1075
LIBerty001434	ACSL1	178
LIBerty001435	ACSL1	756
LIBerty001436	ACSL1	1266
LIBerty001437	ACSL1	1561
LIBerty001438	ACSL1	2480
LIBerty001439	ACSL1	583
LIBerty001440	ACSL1	2088
LIBerty002791	ACSL5	1576
LIBerty002792	ACSL5	1338
LIBerty002793	ACSL5	708
LIBerty003644	ACSL5	1551
LIBerty003645	ACSL5	1386
LIBerty003646	ACSL5	1110
LIBerty003647	ACSL5	653
LIBerty003648	ACSL5	841
LIBerty003649	ACSL5	699
LIBerty000579	ACTA2	633
LIBerty000580	ACTA2	287
LIBerty000581	ACTA2	987
LIBerty001563	ACTA2	642
LIBerty001564	ACTA2	601
LIBerty001565	ACTA2	597
LIBerty000237	ACTBL2	1084
LIBerty000238	ACTBL2	1579
LIBerty000239	ACTBL2	1364
LIBerty003225	ADAM19	1982
LIBerty003226	ADAM19	729
LIBerty003227	ADAM19	1115
LIBerty001990	ADAM9	816
LIBerty001991	ADAM9	719
LIBerty001992	ADAM9	1660
LIBerty002417	ADAMTS1	1258
LIBerty002418	ADAMTS1	1410
LIBerty002419	ADAMTS1	525
LIBerty003329	ADAMTS15	1201
LIBerty003330	ADAMTS15	1631
LIBerty003331	ADAMTS15	471
LIBerty002426	ADAMTS5	1464
LIBerty002427	ADAMTS5	885
LIBerty002428	ADAMTS5	609
LIBerty000309	ADAMTSL1	773
LIBerty000310	ADAMTSL1	1060
LIBerty000311	ADAMTSL1	999
LIBerty003674	ADAMTSL5	784
LIBerty003675	ADAMTSL5	779
LIBerty003676	ADAMTSL5	256
LIBerty000425	ADCY9	91
LIBerty000426	ADCY9	276
LIBerty000427	ADCY9	501
LIBerty000677	ADGRG1	1531
LIBerty000678	ADGRG1	2168
LIBerty000679	ADGRG1	694
LIBerty000680	ADGRG1	1059
LIBerty000681	ADGRG1	430
LIBerty000682	ADGRG1	1104
LIBerty000683	ADGRG1	730
LIBerty000684	ADGRG1	720
LIBerty000685	ADGRG1	1442
LIBerty001515	ADGRG1	2264
LIBerty001516	ADGRG1	650
LIBerty001517	ADGRG1	2389
LIBerty002923	ADGRG6	795
LIBerty002924	ADGRG6	993
LIBerty002925	ADGRG6	766
LIBerty002516	ADGRL2	1283
LIBerty002517	ADGRL2	1730
LIBerty002518	ADGRL2	1791
LIBerty000431	ADM	300
LIBerty000432	ADM	1072
LIBerty000433	ADM	1433
LIBerty000118	ADORA1	1407
LIBerty000119	ADORA1	586
LIBerty000120	ADORA1	1410
LIBerty003389	ADSSL1	1758
LIBerty003390	ADSSL1	970
LIBerty003391	ADSSL1	493
LIBerty003612	ADSSL1	29
LIBerty003613	ADSSL1	233
LIBerty000285	AHDC1	105
LIBerty000286	AHDC1	1031
LIBerty000287	AHDC1	1424
LIBerty003045	AHNAK	607
LIBerty003046	AHNAK	269
LIBerty003047	AHNAK	481
LIBerty003314	AHNAK2	648
LIBerty003315	AHNAK2	857
LIBerty003316	AHNAK2	2083
LIBerty001411	AIG1	2521
LIBerty001412	AIG1	611
LIBerty001413	AIG1	942
LIBerty002782	AIG1	1316
LIBerty002783	AIG1	421
LIBerty002784	AIG1	638
LIBerty000085	AK1	1169
LIBerty000086	AK1	778
LIBerty000087	AK1	1616
LIBerty002175	AKAP12	1536
LIBerty002176	AKAP12	667
LIBerty002177	AKAP12	3156
LIBerty003332	AKAP12	1313
LIBerty003333	AKAP12	1688
LIBerty003334	AKAP12	626
LIBerty002035	AKAP6	1691
LIBerty002036	AKAP6	2172
LIBerty002037	AKAP6	1747
LIBerty001052	AKT3	1399
LIBerty001053	AKT3	105
LIBerty001054	AKT3	472
LIBerty002226	AKT3	1615
LIBerty002227	AKT3	707
LIBerty002228	AKT3	1890
LIBerty000121	ALDH3B1	458
LIBerty000122	ALDH3B1	821
LIBerty000123	ALDH3B1	1526
LIBerty000737	ALDH3B1	443
LIBerty000738	ALDH3B1	1065
LIBerty000739	ALDH3B1	933
LIBerty003249	ALPK2	871
LIBerty003250	ALPK2	1396
LIBerty003251	ALPK2	476
LIBerty000686	ANGPT1	3341
LIBerty000687	ANGPT1	713
LIBerty000688	ANGPT1	2684
LIBerty002486	ANGPTL2	1386
LIBerty002487	ANGPTL2	1254
LIBerty002488	ANGPTL2	686
LIBerty002597	ANKRD1	1196
LIBerty002598	ANKRD1	1144
LIBerty002599	ANKRD1	1767
LIBerty000049	ANOS1	2412
LIBerty000050	ANOS1	745
LIBerty000051	ANOS1	46
LIBerty000558	ANXA2	113
LIBerty000559	ANXA2	322
LIBerty000560	ANXA2	306
LIBerty001325	AOC3	2818
LIBerty001326	AOC3	542
LIBerty001327	AOC3	922
LIBerty001972	AOC3	659
LIBerty001973	AOC3	1400
LIBerty001974	AOC3	1047
LIBerty001340	AP3B2	2649
LIBerty001341	AP3B2	1349
LIBerty001342	AP3B2	1266
LIBerty000770	APBB2	1834
LIBerty000771	APBB2	2211
LIBerty000772	APBB2	664
LIBerty000773	APBB2	1306
LIBerty000774	APBB2	1643
LIBerty000775	APBB2	1808
LIBerty002038	APBB2	530
LIBerty002039	APBB2	1511
LIBerty002040	APBB2	775
LIBerty002286	APC2	398
LIBerty002287	APC2	910
LIBerty002288	APC2	1214
LIBerty002827	APLN	1188
LIBerty002828	APLN	84
LIBerty002829	APLN	451
LIBerty000004	APOC3	1755
LIBerty000005	APOC3	1200
LIBerty000006	APOC3	324
LIBerty003099	APOL6	676
LIBerty003100	APOL6	619
LIBerty003101	APOL6	460
LIBerty000870	AQP1	955
LIBerty000871	AQP1	559
LIBerty000872	AQP1	913
LIBerty000873	AQP1	2138
LIBerty000874	AQP1	1199
LIBerty000875	AQP1	1108
LIBerty000876	AQP1	1016
LIBerty000877	AQP1	565
LIBerty000878	AQP1	1223
LIBerty003582	AQP1	371
LIBerty003583	AQP1	2748
LIBerty003584	AQP1	194
LIBerty000582	ARFGAP3	627
LIBerty000583	ARFGAP3	602
LIBerty000584	ARFGAP3	712
LIBerty001358	ARHGAP27	852
LIBerty001359	ARHGAP27	2547
LIBerty001360	ARHGAP27	858
LIBerty003510	ARHGAP27	233
LIBerty003511	ARHGAP27	766
LIBerty003512	ARHGAP27	1569
LIBerty003614	ARHGAP27	187
LIBerty003615	ARHGAP27	758
LIBerty003616	ARHGAP27	273
LIBerty002118	ARHGAP29	2258
LIBerty002119	ARHGAP29	443
LIBerty002120	ARHGAP29	2715
LIBerty003120	ARHGAP42	1093
LIBerty003121	ARHGAP42	1867
LIBerty003122	ARHGAP42	1513
LIBerty003395	ARHGAP42	770
LIBerty003396	ARHGAP42	615
LIBerty003397	ARHGAP42	309
LIBerty000231	ARID3C	1626
LIBerty000232	ARID3C	1854
LIBerty000233	ARID3C	552
LIBerty001134	ARID5B	1417
LIBerty001135	ARID5B	1787
LIBerty001136	ARID5B	1569
LIBerty003138	ARID5B	1833
LIBerty003139	ARID5B	728
LIBerty003140	ARID5B	1121
LIBerty002345	ARL6IP5	1253
LIBerty002346	ARL6IP5	438
LIBerty002347	ARL6IP5	741
LIBerty002651	ARNT2	1097
LIBerty002652	ARNT2	553
LIBerty002653	ARNT2	359
LIBerty003570	ARRDC4	1825
LIBerty003571	ARRDC4	703
LIBerty003572	ARRDC4	2046
LIBerty000007	ARSB	2108
LIBerty000008	ARSB	1699
LIBerty000009	ARSB	1220
LIBerty003603	ARSB	415
LIBerty003604	ARSB	716
LIBerty003605	ARSB	2577
LIBerty000205	ARSI	720
LIBerty000206	ARSI	1120
LIBerty000207	ARSI	719
LIBerty003057	ARSJ	1093
LIBerty003058	ARSJ	2257
LIBerty003059	ARSJ	2397
LIBerty003558	ASIC4	3531
LIBerty003559	ASIC4	1668
LIBerty003560	ASIC4	1573
LIBerty000758	ASPH	1796
LIBerty000759	ASPH	1391
LIBerty000760	ASPH	1844
LIBerty000761	ASPH	1099
LIBerty000762	ASPH	1728
LIBerty000763	ASPH	2011
LIBerty002845	ASPN	1104
LIBerty002846	ASPN	1750
LIBerty002847	ASPN	967
LIBerty000010	ASS1	924
LIBerty000011	ASS1	1738
LIBerty000012	ASS1	1404
LIBerty003183	ATOH8	1958
LIBerty003184	ATOH8	2308
LIBerty003185	ATOH8	2050
LIBerty001566	ATP1B1	730
LIBerty001567	ATP1B1	2270
LIBerty001568	ATP1B1	567
LIBerty001569	ATP2B2	973
LIBerty001570	ATP2B2	88
LIBerty001571	ATP2B2	1558
LIBerty000471	ATXN1	88
LIBerty000472	ATXN1	757
LIBerty000473	ATXN1	1505
LIBerty002378	AVIL	1861
LIBerty002379	AVIL	1609
LIBerty002380	AVIL	1719
LIBerty000163	AWAT2	834
LIBerty000164	AWAT2	2145
LIBerty000165	AWAT2	874
LIBerty001343	AXL	1710
LIBerty001344	AXL	1138
LIBerty001345	AXL	643
LIBerty002995	AXL	2664
LIBerty002996	AXL	1616
LIBerty002997	AXL	94
LIBerty001978	B3GALT2	944
LIBerty001979	B3GALT2	790
LIBerty001980	B3GALT2	1856
LIBerty001055	BACE1	1195
LIBerty001056	BACE1	1086
LIBerty001057	BACE1	1167
LIBerty003326	BACE1	134
LIBerty003327	BACE1	278
LIBerty003328	BACE1	1013
LIBerty002041	BAD	13
LIBerty002042	BAD	41
LIBerty002043	BAD	612
LIBerty000882	BAK1	2
LIBerty000883	BAK1	227
LIBerty000884	BAK1	11
LIBerty003320	BAX	187
LIBerty003321	BAX	2161
LIBerty003322	BAX	185
LIBerty000453	BBC3	2867
LIBerty000454	BBC3	94
LIBerty000455	BBC3	37
LIBerty002600	BBC3	114
LIBerty002601	BBC3	17
LIBerty002602	BBC3	107
LIBerty001232	BCAR3	2640
LIBerty001233	BCAR3	729
LIBerty001234	BCAR3	1229
LIBerty001235	BCAR3	1669
LIBerty001236	BCAR3	604
LIBerty001237	BCAR3	651
LIBerty001238	BCAR3	2090
LIBerty001239	BCAR3	918
LIBerty001240	BCAR3	1231
LIBerty001951	BCAR3	2943
LIBerty001952	BCAR3	2403
LIBerty001953	BCAR3	1768
LIBerty001016	BCL2L11	867
LIBerty001017	BCL2L11	217
LIBerty001018	BCL2L11	25
LIBerty001572	BCL7B	840
LIBerty001573	BCL7B	728
LIBerty001574	BCL7B	1066
LIBerty000124	BDKRB1	1391
LIBerty000125	BDKRB1	2900
LIBerty000126	BDKRB1	2379
LIBerty000942	BID	357
LIBerty000943	BID	1691
LIBerty000944	BID	165
LIBerty001128	BID	817
LIBerty001129	BID	1362
LIBerty001130	BID	1301
LIBerty001131	BID	1541
LIBerty001132	BID	478
LIBerty001133	BID	535
LIBerty000127	BLVRA	878
LIBerty000128	BLVRA	815
LIBerty000129	BLVRA	152
LIBerty002313	BMP1	240
LIBerty002314	BMP1	267
LIBerty002315	BMP1	778
LIBerty002962	BMP5	714
LIBerty002963	BMP5	1805
LIBerty002964	BMP5	2129
LIBerty001575	BMP7	119
LIBerty001576	BMP7	2082
LIBerty001577	BMP7	1416
LIBerty003219	BOC	305
LIBerty003220	BOC	1329
LIBerty003221	BOC	1963
LIBerty003168	BOK	1502
LIBerty003169	BOK	896
LIBerty003170	BOK	760
LIBerty000570	BTBD19	1883
LIBerty000571	BTBD19	2535
LIBerty000572	BTBD19	971
LIBerty001578	BTG1	1526
LIBerty001579	BTG1	942
LIBerty001580	BTG1	983
LIBerty000998	BVES	820
LIBerty000999	BVES	1456
LIBerty001000	BVES	1641
LIBerty002432	BVES	686
LIBerty002433	BVES	910
LIBerty002434	BVES	185
LIBerty003374	BVES	1332
LIBerty003375	BVES	1545
LIBerty003376	BVES	508
LIBerty000659	C12orf75	1466
LIBerty000660	C12orf75	582
LIBerty000661	C12orf75	977
LIBerty000303	C15orf59	828
LIBerty000304	C15orf59	1104
LIBerty000305	C15orf59	1405
LIBerty003105	C1QTNF1	961
LIBerty003106	C1QTNF1	717
LIBerty003107	C1QTNF1	1279
LIBerty003440	C1QTNF1	802
LIBerty003441	C1QTNF1	518
LIBerty003442	C1QTNF1	1970
LIBerty003597	C1QTNF1	528
LIBerty003598	C1QTNF1	1649
LIBerty003599	C1QTNF1	1869
LIBerty001581	C1S	1578
LIBerty001582	C1S	89
LIBerty001583	C1S	2230
LIBerty000199	C20orf194	1077
LIBerty000200	C20orf194	1952
LIBerty000201	C20orf194	1126
LIBerty003501	C20orf197	1572
LIBerty003502	C20orf197	1811
LIBerty003503	C20orf197	856
LIBerty002474	C4A	1981
LIBerty002475	C4A	1702
LIBerty002476	C4A	1175
LIBerty001584	C5AR1	678
LIBerty001585	C5AR1	453
LIBerty001586	C5AR1	709
LIBerty003084	C7orf69	1854
LIBerty003085	C7orf69	1311
LIBerty003086	C7orf69	1773
LIBerty003410	C8orf46	1177
LIBerty003411	C8orf46	1108
LIBerty003412	C8orf46	2300
LIBerty001058	CA12	1605
LIBerty001059	CA12	957
LIBerty001060	CA12	1609
LIBerty000399	CABLES1	1203
LIBerty000400	CABLES1	692
LIBerty000401	CABLES1	1646
LIBerty001196	CABLES1	1692
LIBerty001197	CABLES1	1341
LIBerty001198	CABLES1	523
LIBerty003308	CABLES1	1627
LIBerty003309	CABLES1	646
LIBerty003310	CABLES1	1425
LIBerty003485	CACNA2D4	3116
LIBerty003486	CACNA2D4	2120
LIBerty003487	CACNA2D4	257
LIBerty001966	CADPS	1096
LIBerty001967	CADPS	1140
LIBerty001968	CADPS	1152
LIBerty003210	CALD1	1698
LIBerty003211	CALD1	1002
LIBerty003212	CALD1	953
LIBerty003213	CALD1	759
LIBerty003214	CALD1	898
LIBerty003215	CALD1	692
LIBerty000510	CALU	827
LIBerty000511	CALU	1193
LIBerty000512	CALU	122
LIBerty003446	CAMK1D	581
LIBerty003447	CAMK1D	152
LIBerty003448	CAMK1D	592
LIBerty001065	CAMK2D	1769
LIBerty001066	CAMK2D	710
LIBerty001067	CAMK2D	984
LIBerty001068	CAMK2G	815
LIBerty001069	CAMK2G	663
LIBerty001070	CAMK2G	1210
LIBerty002708	CAMTA1	966
LIBerty002709	CAMTA1	2014
LIBerty002710	CAMTA1	1578
LIBerty001181	CAPG	840
LIBerty001182	CAPG	830
LIBerty001183	CAPG	2400
LIBerty001587	CAPG	1194
LIBerty001588	CAPG	338
LIBerty001589	CAPG	826
LIBerty000695	CAPN2	996
LIBerty000696	CAPN2	2484
LIBerty000697	CAPN2	2284
LIBerty001590	CAPN2	2851
LIBerty001591	CAPN2	1727
LIBerty001592	CAPN2	808
LIBerty002609	CARD10	559
LIBerty002610	CARD10	1063
LIBerty002611	CARD10	297
LIBerty000434	CASK	1649
LIBerty000435	CASK	475
LIBerty000436	CASK	1361
LIBerty000324	CAST	1913
LIBerty000325	CAST	2966
LIBerty000326	CAST	1357
LIBerty000885	CAST	1864
LIBerty000886	CAST	2754
LIBerty000887	CAST	396
LIBerty001382	CAST	331
LIBerty001383	CAST	1573
LIBerty001384	CAST	412
LIBerty001385	CAST	953
LIBerty001386	CAST	527
LIBerty003491	CAST	728
LIBerty001071	CAV3	1731
LIBerty001072	CAV3	2667
LIBerty001073	CAV3	1213
LIBerty002498	CAVIN1	426
LIBerty002499	CAVIN1	653
LIBerty002500	CAVIN1	970
LIBerty002103	CAVIN2	1304
LIBerty002104	CAVIN2	1854
LIBerty002105	CAVIN2	2146
LIBerty003623	CCDC80	1768
LIBerty003624	CCDC80	929
LIBerty003625	CCDC80	1511
LIBerty001877	CCL2	2517
LIBerty001878	CCL2	1143
LIBerty001879	CCL2	297
LIBerty002112	CCPG1	920
LIBerty002113	CCPG1	751
LIBerty002114	CCPG1	1147
LIBerty002950	CCPG1	2041
LIBerty002951	CCPG1	1023
LIBerty002952	CCPG1	1765
LIBerty001521	CD24	990
LIBerty001522	CD24	2959
LIBerty001523	CD24	1356
LIBerty001524	CD24	1494
LIBerty001525	CD24	2583
LIBerty001526	CD24	430
LIBerty002531	CD24	1769
LIBerty002532	CD24	341
LIBerty002533	CD24	979
LIBerty002579	CD274	2592
LIBerty002580	CD274	933
LIBerty002581	CD274	1068
LIBerty001010	CD44	942
LIBerty001011	CD44	1498
LIBerty001012	CD44	1946
LIBerty000109	CD59	1978
LIBerty000110	CD59	167
LIBerty000111	CD59	846
LIBerty000447	CD59	1696
LIBerty000448	CD59	3077
LIBerty000449	CD59	1426
LIBerty000450	CD59	1917
LIBerty000451	CD59	1057
LIBerty000452	CD59	2086
LIBerty001458	CDC25B	1234
LIBerty001459	CDC25B	770
LIBerty001460	CDC25B	1126
LIBerty001461	CDC25B	2380
LIBerty001462	CDC25B	1509
LIBerty001463	CDC25B	1926
LIBerty002992	CDC25B	595
LIBerty002993	CDC25B	410
LIBerty002994	CDC25B	309
LIBerty002402	CDC42EP2	909
LIBerty002403	CDC42EP2	65
LIBerty002404	CDC42EP2	1373
LIBerty001259	CDC42EP3	1081
LIBerty001260	CDC42EP3	240
LIBerty001261	CDC42EP3	924
LIBerty002357	CDC42EP3	917
LIBerty002358	CDC42EP3	1857
LIBerty002359	CDC42EP3	2390
LIBerty002136	CDH15	1463
LIBerty002137	CDH15	717
LIBerty002138	CDH15	924
LIBerty001593	CDH3	1090
LIBerty001594	CDH3	1275
LIBerty001595	CDH3	770
LIBerty002133	CDH6	1194
LIBerty002134	CDH6	1116
LIBerty002135	CDH6	491
LIBerty001301	CDK2AP2	819
LIBerty001302	CDK2AP2	771
LIBerty001303	CDK2AP2	1326
LIBerty002283	CDK2AP2	2208
LIBerty002284	CDK2AP2	295
LIBerty002285	CDK2AP2	1867
LIBerty000662	CDK6	1354
LIBerty000663	CDK6	1330
LIBerty000664	CDK6	859
LIBerty001229	CDK6	1245
LIBerty001230	CDK6	1257
LIBerty001231	CDK6	1643
LIBerty001061	CDKN1A	174
LIBerty001062	CDKN1A	26
LIBerty001063	CDKN1A	58
LIBerty001064	CDKN1A	83
LIBerty001518	CDKN1A	270
LIBerty001519	CDKN1A	159
LIBerty001520	CDKN1A	1295
LIBerty003258	CDKN1A	579
LIBerty003259	CDKN1A	126
LIBerty000428	CDKN1C	314
LIBerty000429	CDKN1C	14
LIBerty000430	CDKN1C	135
LIBerty002139	CDKN2B	1017
LIBerty002140	CDKN2B	1991
LIBerty002141	CDKN2B	1760
LIBerty002181	CEBPD	1355
LIBerty002182	CEBPD	664
LIBerty002183	CEBPD	421
LIBerty001536	CELSR3	810
LIBerty001537	CELSR3	579
LIBerty001538	CELSR3	1033
LIBerty003350	CFAP53	738
LIBerty003351	CFAP53	843
LIBerty003352	CFAP53	752
LIBerty000040	CFI	1968
LIBerty000041	CFI	1339
LIBerty000042	CFI	1321
LIBerty001157	CGA	1183
LIBerty001158	CGA	1843
LIBerty001159	CGA	2067
LIBerty000273	CHN1	1096
LIBerty000274	CHN1	365
LIBerty000275	CHN1	1654
LIBerty001043	CHN1	1892
LIBerty001044	CHN1	599
LIBerty001045	CHN1	1136
LIBerty001596	CHN1	1030
LIBerty001597	CHN1	1613
LIBerty001598	CHN1	1227
LIBerty000130	CHRM4	480
LIBerty000131	CHRM4	1522
LIBerty000132	CHRM4	1012
LIBerty000797	CHRNA3	2445
LIBerty000798	CHRNA3	881
LIBerty000799	CHRNA3	374
LIBerty000833	CHST11	1839
LIBerty000834	CHST11	943
LIBerty000835	CHST11	1119
LIBerty002032	CHST3	77
LIBerty002033	CHST3	1216
LIBerty002034	CHST3	1683
LIBerty003338	CIART	2149
LIBerty003339	CIART	1001
LIBerty003340	CIART	1265
LIBerty003425	CILP2	298
LIBerty003426	CILP2	1845
LIBerty003427	CILP2	744
LIBerty000879	CLDN19	1432
LIBerty000880	CLDN19	182
LIBerty000881	CLDN19	1316
LIBerty002106	CLIC3	1635
LIBerty002107	CLIC3	646
LIBerty002108	CLIC3	518
LIBerty003495	CNKSR3	691
LIBerty003496	CNKSR3	85
LIBerty003497	CNKSR3	969
LIBerty001175	CNTN1	1719
LIBerty001176	CNTN1	1133
LIBerty001177	CNTN1	1936
LIBerty001178	CNTN1	3336
LIBerty001179	CNTN1	1874
LIBerty001180	CNTN1	624
LIBerty003513	CNTN1	2417
LIBerty003514	CNTN1	676
LIBerty003515	CNTN1	1316
LIBerty000888	COL11A1	1894
LIBerty000889	COL11A1	607
LIBerty000890	COL11A1	226
LIBerty002047	COL12A1	1132
LIBerty002048	COL12A1	772
LIBerty002049	COL12A1	876
LIBerty000013	COL1A2	483
LIBerty000014	COL1A2	1002
LIBerty000015	COL1A2	518
LIBerty000016	COL3A1	1691
LIBerty000017	COL3A1	1243
LIBerty000018	COL3A1	375
LIBerty001599	COL4A1	311
LIBerty001600	COL4A1	927
LIBerty001601	COL4A1	600
LIBerty001602	COL4A2	829
LIBerty001603	COL4A2	1006
LIBerty001604	COL4A2	775
LIBerty000019	COL5A1	400
LIBerty000020	COL5A1	1020
LIBerty000021	COL5A1	309
LIBerty000070	COL5A2	736
LIBerty000071	COL5A2	288
LIBerty000072	COL5A2	797
LIBerty002761	COL5A3	734
LIBerty002762	COL5A3	1172
LIBerty002763	COL5A3	1077
LIBerty001605	COL6A1	264
LIBerty001606	COL6A1	36
LIBerty001607	COL6A1	206
LIBerty001608	COL6A2	164
LIBerty001609	COL6A2	438
LIBerty001610	COL6A2	39
LIBerty003255	COL6A3	1792
LIBerty003256	COL6A3	1746
LIBerty003257	COL6A3	851
LIBerty001334	COL6A5	474
LIBerty001335	COL6A5	1293
LIBerty001336	COL6A5	2260
LIBerty000022	COL7A1	990
LIBerty000023	COL7A1	1434
LIBerty000024	COL7A1	590
LIBerty001611	COL8A1	638
LIBerty001612	COL8A1	649
LIBerty001613	COL8A1	90
LIBerty002184	COL8A2	1020
LIBerty002185	COL8A2	2131
LIBerty002186	COL8A2	1100
LIBerty003290	COLEC12	1132
LIBerty003291	COLEC12	445
LIBerty003292	COLEC12	1650
LIBerty002806	COPZ2	142
LIBerty002807	COPZ2	789
LIBerty002808	COPZ2	882
LIBerty000404	CORO1C	1609
LIBerty000405	CORO1C	230
LIBerty000406	CORO1C	928
LIBerty001322	CORO1C	947
LIBerty001323	CORO1C	732
LIBerty001324	CORO1C	533
LIBerty002594	CORO1C	773
LIBerty002595	CORO1C	1108
LIBerty002596	CORO1C	1211
LIBerty001617	CPA2	1452
LIBerty001618	CPA2	886
LIBerty001619	CPA2	1005
LIBerty001620	CPA3	1301
LIBerty001621	CPA3	2071
LIBerty001622	CPA3	1846
LIBerty002803	CPA4	704
LIBerty002804	CPA4	2748
LIBerty002805	CPA4	1885
LIBerty000456	CPA5	2096
LIBerty000457	CPA5	1331
LIBerty000458	CPA5	1568
LIBerty001623	CPM	1910
LIBerty001624	CPM	1847
LIBerty001625	CPM	1780
LIBerty003588	CPM	1445
LIBerty003589	CPM	1551
LIBerty003590	CPM	617
LIBerty002050	CRABP1	919
LIBerty002051	CRABP1	410
LIBerty002052	CRABP1	778
LIBerty001001	CRABP2	1539
LIBerty001002	CRABP2	780
LIBerty001003	CRABP2	339
LIBerty001626	CRABP2	1878
LIBerty001627	CRABP2	558
LIBerty001628	CRABP2	350
LIBerty003246	CREB3L1	2387
LIBerty003247	CREB3L1	1237
LIBerty003248	CREB3L1	1433
LIBerty003573	CREB3L2	598
LIBerty003574	CREB3L2	2228
LIBerty003575	CREB3L2	1045
LIBerty002809	CRIM1	2581
LIBerty002810	CRIM1	658
LIBerty002811	CRIM1	607
LIBerty000225	CRMP1	428
LIBerty000226	CRMP1	299
LIBerty000227	CRMP1	877
LIBerty001470	CRMP1	235
LIBerty001471	CRMP1	1042
LIBerty001472	CRMP1	1348
LIBerty001473	CRMP1	139
LIBerty001474	CRMP1	165
LIBerty001475	CRMP1	929
LIBerty001527	CRMP1	2425
LIBerty001528	CRMP1	368
LIBerty001529	CRMP1	811
LIBerty001494	CRYAB	234
LIBerty001495	CRYAB	150
LIBerty001496	CRYAB	1020
LIBerty001497	CRYAB	958
LIBerty001498	CRYAB	1018
LIBerty001499	CRYAB	821
LIBerty002603	CSDC2	1640
LIBerty002604	CSDC2	2001
LIBerty002605	CSDC2	1836
LIBerty003473	CSF1	303
LIBerty003474	CSF1	969
LIBerty003475	CSF1	728
LIBerty001632	CSPG4	2059
LIBerty001633	CSPG4	585
LIBerty001634	CSPG4	1106
LIBerty001530	CSRP2	1384
LIBerty001531	CSRP2	742
LIBerty001532	CSRP2	1624
LIBerty001467	CST3	711
LIBerty001468	CST3	983
LIBerty001469	CST3	204
LIBerty001635	CTGF	1542
LIBerty001636	CTGF	485
LIBerty001637	CTGF	1057
LIBerty001211	CTSL	963
LIBerty001212	CTSL	2266
LIBerty001213	CTSL	849
LIBerty001328	CXCL12	1235
LIBerty001329	CXCL12	141
LIBerty001330	CXCL12	734
LIBerty002130	CXCL14	1728
LIBerty002131	CXCL14	565
LIBerty002132	CXCL14	557
LIBerty001208	CYBRD1	2377
LIBerty001209	CYBRD1	516
LIBerty001210	CYBRD1	461
LIBerty003075	CYBRD1	578
LIBerty003076	CYBRD1	685
LIBerty003077	CYBRD1	2402
LIBerty000321	CYLD	1137
LIBerty000322	CYLD	249
LIBerty000323	CYLD	2530
LIBerty002711	CYLD	697
LIBerty002712	CYLD	856
LIBerty000492	CYP4F11	1063
LIBerty000493	CYP4F11	1162
LIBerty000494	CYP4F11	350
LIBerty001557	CYR61	699
LIBerty001558	CYR61	2525
LIBerty001559	CYR61	2495
LIBerty000294	CYS1	854
LIBerty000295	CYS1	1186
LIBerty000296	CYS1	835
LIBerty003678	Ctrl_0001	882
LIBerty003679	Ctrl_0002	1650
LIBerty003680	Ctrl_0003	1927
LIBerty003681	Ctrl_0004	2543
LIBerty003682	Ctrl_0005	2046
LIBerty003683	Ctrl_0006	1308
LIBerty003684	Ctrl_0007	1527
LIBerty003685	Ctrl_0008	1076
LIBerty003686	Ctrl_0009	1805
LIBerty003687	Ctrl_0010	1336
LIBerty003688	Ctrl_0011	1990
LIBerty003689	Ctrl_0012	2034
LIBerty003690	Ctrl_0013	1070
LIBerty003691	Ctrl_0014	1701
LIBerty003692	Ctrl_0015	1327
LIBerty003693	Ctrl_0016	793
LIBerty003694	Ctrl_0017	2060
LIBerty003695	Ctrl_0018	2324
LIBerty003696	Ctrl_0019	727
LIBerty003697	Ctrl_0020	763
LIBerty003698	Ctrl_0021	1815
LIBerty003699	Ctrl_0022	1149
LIBerty003700	Ctrl_0023	1113
LIBerty003701	Ctrl_0024	1012
LIBerty003702	Ctrl_0025	1912
LIBerty003703	Ctrl_0026	1997
LIBerty003704	Ctrl_0027	1785
LIBerty003705	Ctrl_0028	1824
LIBerty003706	Ctrl_0029	1710
LIBerty003707	Ctrl_0030	1816
LIBerty003708	Ctrl_0031	1135
LIBerty003709	Ctrl_0032	2167
LIBerty003710	Ctrl_0033	1693
LIBerty003711	Ctrl_0034	1190
LIBerty003712	Ctrl_0035	924
LIBerty003713	Ctrl_0036	2595
LIBerty003714	Ctrl_0037	2040
LIBerty003715	Ctrl_0038	1440
LIBerty003716	Ctrl_0039	908
LIBerty003717	Ctrl_0040	972
LIBerty003718	Ctrl_0041	1189
LIBerty003719	Ctrl_0042	2205
LIBerty003720	Ctrl_0043	1915
LIBerty003721	Ctrl_0044	304
LIBerty003722	Ctrl_0045	714
LIBerty003723	Ctrl_0046	693
LIBerty003724	Ctrl_0047	947
LIBerty003725	Ctrl_0048	1687
LIBerty003726	Ctrl_0049	1870
LIBerty003727	Ctrl_0050	1130
LIBerty003728	Ctrl_0051	1317
LIBerty003729	Ctrl_0052	2024
LIBerty003730	Ctrl_0053	1450
LIBerty003731	Ctrl_0054	1972
LIBerty003732	Ctrl_0055	1376
LIBerty003733	Ctrl_0056	1210
LIBerty003734	Ctrl_0057	1451
LIBerty003735	Ctrl_0058	390
LIBerty003736	Ctrl_0059	1923
LIBerty003737	Ctrl_0060	795
LIBerty003738	Ctrl_0061	939
LIBerty003739	Ctrl_0062	805
LIBerty003740	Ctrl_0063	2040
LIBerty003741	Ctrl_0064	1133
LIBerty003742	Ctrl_0065	278
LIBerty003743	Ctrl_0066	913
LIBerty003744	Ctrl_0067	587
LIBerty003745	Ctrl_0068	1038
LIBerty003746	Ctrl_0069	1659
LIBerty003747	Ctrl_0070	2145
LIBerty003748	Ctrl_0071	725
LIBerty003749	Ctrl_0072	2014
LIBerty003750	Ctrl_0073	612
LIBerty003751	Ctrl_0074	448
LIBerty003752	Ctrl_0075	1071
LIBerty003753	Ctrl_0076	1535
LIBerty003754	Ctrl_0077	1688
LIBerty003755	Ctrl_0078	669
LIBerty003756	Ctrl_0079	1086
LIBerty003757	Ctrl_0080	1173
LIBerty003758	Ctrl_0081	2059
LIBerty003759	Ctrl_0082	1929
LIBerty003760	Ctrl_0083	1408
LIBerty003761	Ctrl_0084	1518
LIBerty003762	Ctrl_0085	1885
LIBerty003763	Ctrl_0086	2019
LIBerty003764	Ctrl_0087	2140
LIBerty003765	Ctrl_0088	2113
LIBerty003766	Ctrl_0089	1555
LIBerty003767	Ctrl_0090	1607
LIBerty003768	Ctrl_0091	1882
LIBerty003769	Ctrl_0092	605
LIBerty003770	Ctrl_0093	2064
LIBerty003771	Ctrl_0094	554
LIBerty003772	Ctrl_0095	1595
LIBerty003773	Ctrl_0096	2021
LIBerty003774	Ctrl_0097	165
LIBerty003775	Ctrl_0098	498
LIBerty003776	Ctrl_0099	718
LIBerty003777	Ctrl_0100	750
LIBerty002818	DACT1	958
LIBerty002819	DACT1	950
LIBerty002820	DACT1	514
LIBerty000848	DAG1	503
LIBerty000849	DAG1	1573
LIBerty000850	DAG1	962
LIBerty000851	DAG1	1983
LIBerty000852	DAG1	409
LIBerty000853	DAG1	370
LIBerty003504	DCBLD1	1013
LIBerty003505	DCBLD1	1723
LIBerty003506	DCBLD1	150
LIBerty000306	DCLK2	1026
LIBerty000307	DCLK2	1564
LIBerty000308	DCLK2	1053
LIBerty001638	DCN	1998
LIBerty001639	DCN	1932
LIBerty001640	DCN	644
LIBerty003302	DCN	1800
LIBerty003303	DCN	1116
LIBerty003304	DCN	1587
LIBerty003305	DCN	2107
LIBerty003306	DCN	2930
LIBerty003307	DCN	1212
LIBerty001641	DCTD	1067
LIBerty001642	DCTD	246
LIBerty001643	DCTD	571
LIBerty000537	DDAH1	932
LIBerty000538	DDAH1	45
LIBerty000539	DDAH1	804
LIBerty002495	DDAH1	712
LIBerty002496	DDAH1	898
LIBerty002497	DDAH1	1066
LIBerty000133	DDC	1145
LIBerty000134	DDC	1116
LIBerty000135	DDC	437
LIBerty000363	DDC	903
LIBerty000364	DDC	1214
LIBerty000365	DDC	2462
LIBerty001957	DDO	744
LIBerty001958	DDO	1811
LIBerty001959	DDO	821
LIBerty000219	DDX60L	1846
LIBerty000220	DDX60L	610
LIBerty000221	DDX60L	1734
LIBerty002758	DENND2A	1376
LIBerty002759	DENND2A	282
LIBerty002760	DENND2A	1545
LIBerty001644	DES	848
LIBerty001645	DES	1040
LIBerty001646	DES	1877
LIBerty000136	DIO2	1578
LIBerty000137	DIO2	2172
LIBerty000138	DIO2	1095
LIBerty001101	DIO2	1658
LIBerty001102	DIO2	720
LIBerty001103	DIO2	1951
LIBerty002564	DIO2	2377
LIBerty002565	DIO2	2557
LIBerty002566	DIO2	1592
LIBerty003189	DISP1	885
LIBerty003190	DISP1	557
LIBerty003191	DISP1	785
LIBerty002501	DKK1	167
LIBerty002502	DKK1	879
LIBerty002503	DKK1	254
LIBerty000243	DKK3	1790
LIBerty000244	DKK3	331
LIBerty000245	DKK3	732
LIBerty002537	DKK3	1566
LIBerty002538	DKK3	401
LIBerty002539	DKK3	644
LIBerty002770	DKK3	793
LIBerty002771	DKK3	988
LIBerty002772	DKK3	193
LIBerty000333	DLGAP4	1538
LIBerty000334	DLGAP4	536
LIBerty000335	DLGAP4	959
LIBerty002663	DLGAP4	1704
LIBerty002664	DLGAP4	2148
LIBerty002665	DLGAP4	1839
LIBerty003564	DLGAP4	1385
LIBerty003565	DLGAP4	309
LIBerty003566	DLGAP4	125
LIBerty001993	DLK1	1464
LIBerty001994	DLK1	1027
LIBerty001995	DLK1	1437
LIBerty000543	DNAJB5	277
LIBerty000544	DNAJB5	983
LIBerty000545	DNAJB5	619
LIBerty002507	DNAJB5	1266
LIBerty002508	DNAJB5	1279
LIBerty002509	DNAJB5	105
LIBerty002534	DNAJC15	929
LIBerty002535	DNAJC15	991
LIBerty002536	DNAJC15	3664
LIBerty002327	DNAJC3	1194
LIBerty002328	DNAJC3	1166
LIBerty002329	DNAJC3	539
LIBerty003078	DOCK5	322
LIBerty003079	DOCK5	2233
LIBerty003080	DOCK5	680
LIBerty000498	DOCK9	2897
LIBerty000499	DOCK9	831
LIBerty000500	DOCK9	988
LIBerty002716	DOCK9	66
LIBerty002717	DOCK9	597
LIBerty002718	DOCK9	973
LIBerty002354	DRAP1	206
LIBerty002355	DRAP1	547
LIBerty002356	DRAP1	317
LIBerty003594	DRAXIN	621
LIBerty003595	DRAXIN	286
LIBerty003596	DRAXIN	860
LIBerty000357	DSE	2131
LIBerty000358	DSE	819
LIBerty000359	DSE	1031
LIBerty002552	DSE	499
LIBerty002553	DSE	867
LIBerty002554	DSE	1012
LIBerty003129	DSEL	163
LIBerty003130	DSEL	1179
LIBerty003131	DSEL	715
LIBerty003341	DUSP10	1953
LIBerty003342	DUSP10	2167
LIBerty003343	DUSP10	347
LIBerty003344	DUSP10	1303
LIBerty003345	DUSP10	526
LIBerty003346	DUSP10	755
LIBerty000348	DUSP27	853
LIBerty000349	DUSP27	409
LIBerty000350	DUSP27	2394
LIBerty002053	DUSP5	485
LIBerty002054	DUSP5	668
LIBerty002055	DUSP5	211
LIBerty001013	ECM1	1538
LIBerty001014	ECM1	1536
LIBerty001015	ECM1	1821
LIBerty001346	EDIL3	508
LIBerty001347	EDIL3	26
LIBerty001348	EDIL3	297
LIBerty001650	EDN1	2183
LIBerty001651	EDN1	1280
LIBerty001652	EDN1	2039
LIBerty001653	EDN2	2255
LIBerty001654	EDN2	1405
LIBerty001655	EDN2	222
LIBerty000025	EDNRB	2673
LIBerty000026	EDNRB	1190
LIBerty000027	EDNRB	570
LIBerty001007	EDNRB	2462
LIBerty001008	EDNRB	1032
LIBerty001009	EDNRB	1366
LIBerty002011	EDNRB	2214
LIBerty002012	EDNRB	838
LIBerty002013	EDNRB	914
LIBerty000605	EFCAB2	1761
LIBerty000606	EFCAB2	1163
LIBerty000607	EFCAB2	848
LIBerty003150	EFCAB2	1427
LIBerty003151	EFCAB2	867
LIBerty003152	EFCAB2	2211
LIBerty000297	EFEMP1	2109
LIBerty000298	EFEMP1	1486
LIBerty000299	EFEMP1	1319
LIBerty002615	EHD2	1096
LIBerty002616	EHD2	228
LIBerty002617	EHD2	694
LIBerty002612	EHD3	2168
LIBerty002613	EHD3	1123
LIBerty002614	EHD3	2147
LIBerty002121	EIF2AK3	2323
LIBerty002122	EIF2AK3	530
LIBerty002123	EIF2AK3	1250
LIBerty000812	ELAVL2	125
LIBerty000813	ELAVL2	7
LIBerty000814	ELAVL2	63
LIBerty000815	ELAVL2	1144
LIBerty000816	ELAVL2	415
LIBerty000817	ELAVL2	196
LIBerty002056	ELAVL2	2218
LIBerty002057	ELAVL2	2001
LIBerty002058	ELAVL2	2077
LIBerty000614	ELAVL4	1728
LIBerty000615	ELAVL4	1600
LIBerty000616	ELAVL4	835
LIBerty000617	ELAVL4	1243
LIBerty000618	ELAVL4	747
LIBerty000619	ELAVL4	1427
LIBerty000620	ELAVL4	973
LIBerty000621	ELAVL4	858
LIBerty000622	ELAVL4	1930
LIBerty000623	ELAVL4	643
LIBerty000624	ELAVL4	1594
LIBerty000625	ELAVL4	3301
LIBerty002483	ELL2	1723
LIBerty002484	ELL2	925
LIBerty002485	ELL2	709
LIBerty001187	ELOVL1	971
LIBerty001188	ELOVL1	1017
LIBerty001189	ELOVL1	537
LIBerty003033	ELOVL1	397
LIBerty003034	ELOVL1	1211
LIBerty003035	ELOVL1	944
LIBerty003010	ELSPBP1	1047
LIBerty003011	ELSPBP1	1197
LIBerty003012	ELSPBP1	2136
LIBerty002797	EMCN	1427
LIBerty002798	EMCN	1598
LIBerty002799	EMCN	2364
LIBerty003296	EMID1	317
LIBerty003297	EMID1	810
LIBerty003298	EMID1	1583
LIBerty001539	EMP1	1127
LIBerty001540	EMP1	2023
LIBerty001541	EMP1	2398
LIBerty001199	ENC1	1952
LIBerty001200	ENC1	1407
LIBerty001201	ENC1	96
LIBerty000489	ENTPD4	336
LIBerty000490	ENTPD4	2198
LIBerty000491	ENTPD4	355
LIBerty002911	ENTPD7	1926
LIBerty002912	ENTPD7	800
LIBerty002913	ENTPD7	623
LIBerty001542	EPAS1	435
LIBerty001543	EPAS1	1037
LIBerty001544	EPAS1	339
LIBerty002830	EPHB2	1127
LIBerty002831	EPHB2	568
LIBerty002832	EPHB2	326
LIBerty003222	EPSTI1	2628
LIBerty003223	EPSTI1	750
LIBerty003224	EPSTI1	1073
LIBerty000312	ERAP1	923
LIBerty000313	ERAP1	845
LIBerty000314	ERAP1	1317
LIBerty000954	ERAP1	1348
LIBerty000955	ERAP1	1815
LIBerty000956	ERAP1	2238
LIBerty000504	ERAP2	2041
LIBerty000505	ERAP2	1968
LIBerty000506	ERAP2	1003
LIBerty002893	ERRFI1	243
LIBerty002894	ERRFI1	614
LIBerty002895	ERRFI1	1207
LIBerty000546	EVA1A	191
LIBerty000547	EVA1A	1549
LIBerty000548	EVA1A	2358
LIBerty003132	EVA1A	1074
LIBerty003133	EVA1A	1582
LIBerty003134	EVA1A	2573
LIBerty002582	EVI2A	1662
LIBerty002583	EVI2A	1418
LIBerty002584	EVI2A	1972
LIBerty002059	EXTL1	1258
LIBerty002060	EXTL1	1706
LIBerty002061	EXTL1	1182
LIBerty001464	EYA1	1778
LIBerty001465	EYA1	2536
LIBerty001466	EYA1	2479
LIBerty003464	EYA1	1002
LIBerty003465	EYA1	1499
LIBerty003466	EYA1	832
LIBerty003467	EYA1	1925
LIBerty003468	EYA1	1331
LIBerty003469	EYA1	861
LIBerty003470	EYA4	1639
LIBerty003471	EYA4	641
LIBerty003472	EYA4	81
LIBerty001656	F2R	1397
LIBerty001657	F2R	623
LIBerty001658	F2R	1432
LIBerty002190	F2RL1	655
LIBerty002191	F2RL1	835
LIBerty002192	F2RL1	1363
LIBerty002014	FABP3	1361
LIBerty002015	FABP3	1950
LIBerty002016	FABP3	1517
LIBerty001545	FABP4	1724
LIBerty001546	FABP4	688
LIBerty001547	FABP4	1381
LIBerty002989	FADS3	122
LIBerty002990	FADS3	1350
LIBerty002991	FADS3	523
LIBerty002842	FAM20A	1457
LIBerty002843	FAM20A	1003
LIBerty002844	FAM20A	768
LIBerty001408	FAM214A	3218
LIBerty001409	FAM214A	1833
LIBerty001410	FAM214A	2033
LIBerty002905	FAM214A	906
LIBerty002906	FAM214A	915
LIBerty002907	FAM214A	1259
LIBerty002654	FAM3C	1609
LIBerty002655	FAM3C	1777
LIBerty002656	FAM3C	342
LIBerty001113	FAM47E-STBD1	1455
LIBerty001114	FAM47E-STBD1	1605
LIBerty001115	FAM47E-STBD1	1334
LIBerty001148	FAM69A	325
LIBerty001149	FAM69A	822
LIBerty001150	FAM69A	2921
LIBerty001151	FAM69A	2270
LIBerty001152	FAM69A	1669
LIBerty001153	FAM69A	1155
LIBerty002062	FAP	1359
LIBerty002063	FAP	1851
LIBerty002064	FAP	1977
LIBerty001447	FARP1	1972
LIBerty001448	FARP1	590
LIBerty001449	FARP1	2152
LIBerty002271	FARP1	1530
LIBerty002272	FARP1	266
LIBerty002273	FARP1	81
LIBerty000028	FBN1	637
LIBerty000029	FBN1	790
LIBerty000030	FBN1	290
LIBerty001659	FBN2	474
LIBerty001660	FBN2	102
LIBerty001661	FBN2	344
LIBerty002405	FERMT2	1084
LIBerty002406	FERMT2	557
LIBerty002407	FERMT2	721
LIBerty002065	FGF5	981
LIBerty002066	FGF5	434
LIBerty002067	FGF5	1388
LIBerty001662	FGF7	1505
LIBerty001663	FGF7	964
LIBerty001664	FGF7	1758
LIBerty001665	FGF9	1359
LIBerty001666	FGF9	1339
LIBerty001667	FGF9	2554
LIBerty000626	FGFR2	655
LIBerty000627	FGFR2	1442
LIBerty000628	FGFR2	901
LIBerty000629	FGFR2	3120
LIBerty000630	FGFR2	1644
LIBerty000631	FGFR2	591
LIBerty000632	FGFR2	892
LIBerty000633	FGFR2	695
LIBerty000634	FGFR2	1535
LIBerty003039	FGFR2	466
LIBerty003040	FGFR2	1396
LIBerty003041	FGFR2	2464
LIBerty000713	FHL1	1077
LIBerty000714	FHL1	952
LIBerty000715	FHL1	899
LIBerty000716	FHL1	908
LIBerty000717	FHL1	1900
LIBerty000718	FHL1	446
LIBerty000719	FHL1	1337
LIBerty000720	FHL1	1586
LIBerty000721	FHL1	1766
LIBerty000722	FHL1	1686
LIBerty000723	FHL1	910
LIBerty000724	FHL1	345
LIBerty000725	FHL1	485
LIBerty000726	FHL1	30
LIBerty000727	FHL1	1796
LIBerty000806	FHL1	530
LIBerty000807	FHL1	1281
LIBerty000808	FHL1	2053
LIBerty000327	FILIP1L	683
LIBerty000328	FILIP1L	1486
LIBerty000329	FILIP1L	2275
LIBerty002657	FILIP1L	1072
LIBerty002658	FILIP1L	422
LIBerty002659	FILIP1L	1065
LIBerty001387	FKBP9	1896
LIBerty001388	FKBP9	1785
LIBerty001389	FKBP9	1412
LIBerty001390	FKBP9	1480
LIBerty001391	FKBP9	191
LIBerty001392	FKBP9	953
LIBerty000462	FLNC	645
LIBerty000463	FLNC	399
LIBerty000464	FLNC	282
LIBerty001668	FLT1	1494
LIBerty001669	FLT1	551
LIBerty001670	FLT1	58
LIBerty001671	FN1	325
LIBerty001672	FN1	2874
LIBerty001673	FN1	410
LIBerty000552	FNDC3B	954
LIBerty000553	FNDC3B	94
LIBerty000554	FNDC3B	273
LIBerty003030	FNDC3B	1831
LIBerty003031	FNDC3B	768
LIBerty003032	FNDC3B	3113
LIBerty000139	FOLR1	1653
LIBerty000140	FOLR1	1394
LIBerty000141	FOLR1	595
LIBerty002821	FOLR1	1891
LIBerty002822	FOLR1	786
LIBerty002823	FOLR1	2847
LIBerty002824	FOLR1	1757
LIBerty002825	FOLR1	1353
LIBerty002826	FOLR1	620
LIBerty002193	FOSL2	210
LIBerty002194	FOSL2	90
LIBerty002195	FOSL2	156
LIBerty001548	FOXC1	520
LIBerty001549	FOXC1	814
LIBerty001550	FOXC1	1324
LIBerty002068	FOXD1	1135
LIBerty002069	FOXD1	122
LIBerty002070	FOXD1	472
LIBerty003641	FOXM1	1911
LIBerty003642	FOXM1	114
LIBerty003643	FOXM1	1228
LIBerty002017	FOXS1	608
LIBerty002018	FOXS1	321
LIBerty002019	FOXS1	1465
LIBerty000785	FRAS1	808
LIBerty000786	FRAS1	109
LIBerty000787	FRAS1	700
LIBerty000857	FREM1	977
LIBerty000858	FREM1	247
LIBerty000859	FREM1	1300
LIBerty003347	FREM1	1044
LIBerty003348	FREM1	526
LIBerty003349	FREM1	1928
LIBerty003671	FREM2	818
LIBerty003672	FREM2	844
LIBerty003673	FREM2	2679
LIBerty002696	FRMD4B	1192
LIBerty002697	FRMD4B	2401
LIBerty002698	FRMD4B	583
LIBerty000330	FRMD6	2043
LIBerty000331	FRMD6	484
LIBerty000332	FRMD6	3302
LIBerty001247	FRMD6	1045
LIBerty001248	FRMD6	1017
LIBerty001249	FRMD6	1287
LIBerty003392	FRMD6	243
LIBerty003393	FRMD6	494
LIBerty003394	FRMD6	690
LIBerty002669	FRMPD1	1090
LIBerty002670	FRMPD1	801
LIBerty002671	FRMPD1	521
LIBerty002336	FST	574
LIBerty002337	FST	494
LIBerty002338	FST	703
LIBerty002438	FSTL1	357
LIBerty002439	FSTL1	1431
LIBerty002440	FSTL1	759
LIBerty001674	FYN	581
LIBerty001675	FYN	854
LIBerty001676	FYN	703
LIBerty003419	FYN	1078
LIBerty003420	FYN	1535
LIBerty003421	FYN	1364
LIBerty003422	FYN	2123
LIBerty003423	FYN	1704
LIBerty003424	FYN	1961
LIBerty001677	GAB1	303
LIBerty001678	GAB1	1435
LIBerty001679	GAB1	828
LIBerty002513	GAB2	560
LIBerty002514	GAB2	1573
LIBerty002515	GAB2	1585
LIBerty003278	GAB2	811
LIBerty003279	GAB2	741
LIBerty003280	GAB2	1126
LIBerty002755	GADD45B	829
LIBerty002756	GADD45B	591
LIBerty002757	GADD45B	56
LIBerty000378	GAGE10	1039
LIBerty000379	GAGE10	1405
LIBerty000380	GAGE10	104
LIBerty002935	GALNT1	1961
LIBerty002936	GALNT1	1511
LIBerty002937	GALNT1	1704
LIBerty003591	GALNT10	396
LIBerty003592	GALNT10	709
LIBerty003593	GALNT10	1337
LIBerty001680	GAP43	1871
LIBerty001681	GAP43	1025
LIBerty001682	GAP43	1593
LIBerty000513	GAS7	2308
LIBerty000514	GAS7	1768
LIBerty000515	GAS7	974
LIBerty001954	GAS7	1435
LIBerty001955	GAS7	1362
LIBerty001956	GAS7	702
LIBerty003632	GAS7	2111
LIBerty003633	GAS7	1392
LIBerty003634	GAS7	1543
LIBerty003635	GAS7	1460
LIBerty003636	GAS7	1291
LIBerty003637	GAS7	250
LIBerty001683	GATA3	2329
LIBerty001684	GATA3	1964
LIBerty001685	GATA3	997
LIBerty002977	GATAD1	1547
LIBerty002978	GATAD1	1857
LIBerty002979	GATAD1	1782
LIBerty000031	GBE1	2516
LIBerty000032	GBE1	1350
LIBerty000033	GBE1	1986
LIBerty000995	GBF1	816
LIBerty000996	GBF1	2181
LIBerty000997	GBF1	1305
LIBerty002020	GBP2	2260
LIBerty002021	GBP2	545
LIBerty002022	GBP2	1822
LIBerty002869	GBP3	1835
LIBerty002870	GBP3	1585
LIBerty002871	GBP3	1175
LIBerty000665	GFRA1	231
LIBerty000666	GFRA1	615
LIBerty000667	GFRA1	1786
LIBerty002196	GFRA1	1377
LIBerty002197	GFRA1	2863
LIBerty002198	GFRA1	2006
LIBerty003371	GFRA1	660
LIBerty003372	GFRA1	1801
LIBerty003373	GFRA1	1052
LIBerty000034	GHR	1741
LIBerty000035	GHR	867
LIBerty000036	GHR	473
LIBerty001077	GHR	1513
LIBerty001078	GHR	884
LIBerty001079	GHR	1360
LIBerty001080	GHR	786
LIBerty001081	GHR	1794
LIBerty001082	GHR	1615
LIBerty001083	GHR	1780
LIBerty001084	GHR	868
LIBerty001085	GHR	1013
LIBerty001086	GHR	927
LIBerty001087	GHR	999
LIBerty001088	GHR	2247
LIBerty001089	GHR	1920
LIBerty001090	GHR	809
LIBerty001091	GHR	1618
LIBerty001092	GHR	2379
LIBerty001093	GHR	671
LIBerty001094	GHR	1728
LIBerty001095	GHR	1501
LIBerty001096	GHR	1262
LIBerty001097	GHR	1473
LIBerty001098	GHR	1262
LIBerty001099	GHR	580
LIBerty001100	GHR	901
LIBerty003323	GINM1	1771
LIBerty003324	GINM1	1274
LIBerty003325	GINM1	1627
LIBerty003377	GLIS1	919
LIBerty003378	GLIS1	1151
LIBerty003379	GLIS1	1647
LIBerty002375	GLRA3	1058
LIBerty002376	GLRA3	601
LIBerty002377	GLRA3	799
LIBerty001184	GLS	307
LIBerty001185	GLS	441
LIBerty001186	GLS	2320
LIBerty001190	GNAI1	931
LIBerty001191	GNAI1	987
LIBerty001192	GNAI1	1663
LIBerty001686	GNAI1	763
LIBerty001687	GNAI1	320
LIBerty001688	GNAI1	121
LIBerty002887	GNG12	942
LIBerty002888	GNG12	1420
LIBerty002889	GNG12	1618
LIBerty002779	GOLT1B	1158
LIBerty002780	GOLT1B	2060
LIBerty002781	GOLT1B	1232
LIBerty001689	GPC1	162
LIBerty001690	GPC1	36
LIBerty001691	GPC1	1091
LIBerty001799	GPNMB	934
LIBerty001800	GPNMB	1474
LIBerty001801	GPNMB	2248
LIBerty002549	GPR132	842
LIBerty002550	GPR132	1756
LIBerty002551	GPR132	904
LIBerty001304	GPR176	2523
LIBerty001305	GPR176	1381
LIBerty001306	GPR176	102
LIBerty001307	GPR176	1704
LIBerty001308	GPR176	2146
LIBerty001309	GPR176	1169
LIBerty002142	GPR183	1555
LIBerty002143	GPR183	1782
LIBerty002144	GPR183	1679
LIBerty002199	GPR20	2003
LIBerty002200	GPR20	1527
LIBerty002201	GPR20	1537
LIBerty002202	GPR37	442
LIBerty002203	GPR37	393
LIBerty002204	GPR37	1013
LIBerty000608	GPR63	1771
LIBerty000609	GPR63	60
LIBerty000610	GPR63	1230
LIBerty000854	GPR68	1790
LIBerty000855	GPR68	1421
LIBerty000856	GPR68	552
LIBerty001948	GPR68	559
LIBerty001949	GPR68	2619
LIBerty001950	GPR68	2824
LIBerty002005	GPRC5A	1520
LIBerty002006	GPRC5A	1459
LIBerty002007	GPRC5A	671
LIBerty002881	GPRC5C	1614
LIBerty002882	GPRC5C	165
LIBerty002883	GPRC5C	247
LIBerty002998	GPRC5C	2062
LIBerty002999	GPRC5C	1423
LIBerty003000	GPRC5C	781
LIBerty003585	GPRIN3	1294
LIBerty003586	GPRIN3	1435
LIBerty003587	GPRIN3	582
LIBerty001692	GPX3	1153
LIBerty001693	GPX3	1392
LIBerty001694	GPX3	2163
LIBerty001444	GRID2	1034
LIBerty001445	GRID2	443
LIBerty001446	GRID2	1532
LIBerty003293	GRIN3A	1840
LIBerty003294	GRIN3A	748
LIBerty003295	GRIN3A	1745
LIBerty000037	GSN	1188
LIBerty000038	GSN	1849
LIBerty000039	GSN	1040
LIBerty000465	GSN	1125
LIBerty000466	GSN	820
LIBerty000467	GSN	690
LIBerty001217	GSN	1770
LIBerty001218	GSN	2367
LIBerty001219	GSN	2200
LIBerty001220	GSN	620
LIBerty001221	GSN	1289
LIBerty001222	GSN	885
LIBerty003498	GTF2IRD2	1884
LIBerty003499	GTF2IRD2	792
LIBerty003500	GTF2IRD2	1258
LIBerty002800	GULP1	1131
LIBerty002801	GULP1	1785
LIBerty002802	GULP1	1348
LIBerty001512	HAGHL	2111
LIBerty001513	HAGHL	1907
LIBerty001514	HAGHL	940
LIBerty003147	HAGHL	854
LIBerty003148	HAGHL	1111
LIBerty003149	HAGHL	640
LIBerty001629	HAPLN1	858
LIBerty001630	HAPLN1	153
LIBerty001631	HAPLN1	483
LIBerty001647	HBEGF	612
LIBerty001648	HBEGF	1262
LIBerty001649	HBEGF	62
LIBerty002591	HEBP2	484
LIBerty002592	HEBP2	1530
LIBerty002593	HEBP2	863
LIBerty002947	HEG1	1040
LIBerty002948	HEG1	297
LIBerty002949	HEG1	479
LIBerty000103	HGF	658
LIBerty000104	HGF	1561
LIBerty000105	HGF	1089
LIBerty003066	HHIPL2	504
LIBerty003067	HHIPL2	407
LIBerty003068	HHIPL2	1914
LIBerty000375	HIC1	1590
LIBerty000376	HIC1	34
LIBerty000377	HIC1	705
LIBerty002369	HIC1	1261
LIBerty002370	HIC1	768
LIBerty002371	HIC1	1163
LIBerty001695	HMOX1	1106
LIBerty001696	HMOX1	1224
LIBerty001697	HMOX1	1547
LIBerty003156	HOOK3	843
LIBerty003157	HOOK3	922
LIBerty003158	HOOK3	468
LIBerty001698	HOXB2	2081
LIBerty001699	HOXB2	486
LIBerty001700	HOXB2	731
LIBerty001987	HRK	195
LIBerty001988	HRK	512
LIBerty001989	HRK	17
LIBerty003111	HUWE1	2792
LIBerty003112	HUWE1	1528
LIBerty003113	HUWE1	458
LIBerty003540	ID1	1517
LIBerty003541	ID1	552
LIBerty003542	ID1	576
LIBerty001482	IFI27	2260
LIBerty001483	IFI27	2192
LIBerty001484	IFI27	1803
LIBerty001485	IFI27	802
LIBerty001486	IFI27	914
LIBerty001487	IFI27	1487
LIBerty000097	IGFBP3	808
LIBerty000098	IGFBP3	1077
LIBerty000099	IGFBP3	74
LIBerty000100	IGFBP5	276
LIBerty000101	IGFBP5	996
LIBerty000102	IGFBP5	1266
LIBerty001704	IGFBP6	69
LIBerty001705	IGFBP6	2714
LIBerty001706	IGFBP6	1871
LIBerty001554	IGFBP7	223
LIBerty001555	IGFBP7	1449
LIBerty001556	IGFBP7	68
LIBerty000755	IGFN1	655
LIBerty000756	IGFN1	1863
LIBerty000757	IGFN1	1564
LIBerty000115	IL11	1156
LIBerty000116	IL11	1209
LIBerty000117	IL11	939
LIBerty001560	IL13RA1	635
LIBerty001561	IL13RA1	1543
LIBerty001562	IL13RA1	1467
LIBerty000112	IL13RA2	1699
LIBerty000113	IL13RA2	594
LIBerty000114	IL13RA2	1387
LIBerty002839	IL17RD	636
LIBerty002840	IL17RD	1136
LIBerty002841	IL17RD	1204
LIBerty000094	IL1B	1166
LIBerty000095	IL1B	1335
LIBerty000096	IL1B	47
LIBerty000142	IL1R1	488
LIBerty000143	IL1R1	921
LIBerty000144	IL1R1	1717
LIBerty001476	IL1R1	2418
LIBerty001477	IL1R1	631
LIBerty001478	IL1R1	664
LIBerty000211	IL32	268
LIBerty000212	IL32	186
LIBerty000213	IL32	2208
LIBerty000214	IL32	557
LIBerty000215	IL32	60
LIBerty000216	IL32	245
LIBerty000217	IL32	103
LIBerty000218	IL32	846
LIBerty002026	IL32	719
LIBerty002027	IL32	477
LIBerty002028	IL32	504
LIBerty000073	IL4R	1928
LIBerty000074	IL4R	876
LIBerty000075	IL4R	146
LIBerty000091	IL6R	1012
LIBerty000092	IL6R	1717
LIBerty000093	IL6R	1834
LIBerty001707	IL6ST	1786
LIBerty001708	IL6ST	178
LIBerty001709	IL6ST	2347
LIBerty001710	IL7R	1299
LIBerty001711	IL7R	1310
LIBerty001712	IL7R	784
LIBerty003174	INA	668
LIBerty003175	INA	871
LIBerty003176	INA	1365
LIBerty000951	IQCJ-SCHIP1	1368
LIBerty000952	IQCJ-SCHIP1	1051
LIBerty000953	IQCJ-SCHIP1	2077
LIBerty001713	IRF2	1531
LIBerty001714	IRF2	1670
LIBerty001715	IRF2	1209
LIBerty001716	ISL1	1672
LIBerty001717	ISL1	709
LIBerty001718	ISL1	607
LIBerty002244	ISLR	2460
LIBerty002245	ISLR	1233
LIBerty002246	ISLR	1382
LIBerty003638	ISLR	1615
LIBerty003639	ISLR	1848
LIBerty003640	ISLR	76
LIBerty003549	ITGA1	2289
LIBerty003550	ITGA1	1295
LIBerty003551	ITGA1	227
LIBerty000178	ITGA11	725
LIBerty000179	ITGA11	853
LIBerty000180	ITGA11	439
LIBerty002235	ITGA3	866
LIBerty002236	ITGA3	537
LIBerty002237	ITGA3	532
LIBerty001719	ITGA5	1891
LIBerty001720	ITGA5	950
LIBerty001721	ITGA5	338
LIBerty000653	ITGA7	384
LIBerty000654	ITGA7	877
LIBerty000655	ITGA7	833
LIBerty001722	ITGA7	505
LIBerty001723	ITGA7	831
LIBerty001724	ITGA7	1066
LIBerty000043	ITGB3	1454
LIBerty000044	ITGB3	931
LIBerty000045	ITGB3	1648
LIBerty001725	ITGB5	1856
LIBerty001726	ITGB5	1526
LIBerty001727	ITGB5	1307
LIBerty001361	ITGB6	1414
LIBerty001362	ITGB6	2417
LIBerty001363	ITGB6	1878
LIBerty001286	ITGBL1	128
LIBerty001287	ITGBL1	655
LIBerty001288	ITGBL1	405
LIBerty001289	ITGBL1	1911
LIBerty001290	ITGBL1	3451
LIBerty001291	ITGBL1	692
LIBerty000288	ITPRIPL2	1665
LIBerty000289	ITPRIPL2	627
LIBerty000290	ITPRIPL2	551
LIBerty000046	JAG1	431
LIBerty000047	JAG1	242
LIBerty000048	JAG1	51
LIBerty002920	JPH2	733
LIBerty002921	JPH2	544
LIBerty002922	JPH2	2237
LIBerty003284	KCNE4	681
LIBerty003285	KCNE4	1897
LIBerty003286	KCNE4	955
LIBerty001728	KCNN4	2157
LIBerty001729	KCNN4	1666
LIBerty001730	KCNN4	883
LIBerty002621	KIAA0355	1469
LIBerty002622	KIAA0355	211
LIBerty002623	KIAA0355	1125
LIBerty002624	KIAA0408	889
LIBerty002625	KIAA0408	814
LIBerty002626	KIAA0408	1610
LIBerty002713	KIF13B	1055
LIBerty002714	KIF13B	64
LIBerty002715	KIF13B	250
LIBerty002071	KIF5C	2178
LIBerty002072	KIF5C	626
LIBerty002073	KIF5C	1247
LIBerty002860	KIRREL1	2100
LIBerty002861	KIRREL1	441
LIBerty002862	KIRREL1	461
LIBerty001731	KISS1	869
LIBerty001732	KISS1	2162
LIBerty001733	KISS1	458
LIBerty002029	KLF4	75
LIBerty002030	KLF4	1665
LIBerty002031	KLF4	37
LIBerty003252	KLHL4	615
LIBerty003253	KLHL4	1134
LIBerty003254	KLHL4	2221
LIBerty000088	KRT14	1620
LIBerty000089	KRT14	989
LIBerty000090	KRT14	782
LIBerty002247	KRT16	1848
LIBerty002248	KRT16	618
LIBerty002249	KRT16	848
LIBerty000360	KRT80	2419
LIBerty000361	KRT80	2671
LIBerty000362	KRT80	1319
LIBerty001734	KRT81	698
LIBerty001735	KRT81	1756
LIBerty001736	KRT81	1162
LIBerty000764	KRTAP2-3	2006
LIBerty000765	KRTAP2-3	1119
LIBerty000766	KRTAP2-3	3013
LIBerty000076	L1CAM	2161
LIBerty000077	L1CAM	618
LIBerty000078	L1CAM	733
LIBerty001331	L1CAM	571
LIBerty001332	L1CAM	295
LIBerty001333	L1CAM	1079
LIBerty003042	L1CAM	1017
LIBerty003043	L1CAM	1598
LIBerty003044	L1CAM	635
LIBerty003186	LACTB	1133
LIBerty003187	LACTB	1668
LIBerty003188	LACTB	168
LIBerty001737	LAMA4	734
LIBerty001738	LAMA4	791
LIBerty001739	LAMA4	682
LIBerty002250	LAMA5	1981
LIBerty002251	LAMA5	443
LIBerty002252	LAMA5	1469
LIBerty001740	LAMB2	1261
LIBerty001741	LAMB2	512
LIBerty001742	LAMB2	698
LIBerty001743	LAMC1	322
LIBerty001744	LAMC1	597
LIBerty001745	LAMC1	381
LIBerty001746	LAMP2	1951
LIBerty001747	LAMP2	2056
LIBerty001748	LAMP2	582
LIBerty000345	LDB3	1060
LIBerty000346	LDB3	1009
LIBerty000347	LDB3	1824
LIBerty000818	LDB3	1455
LIBerty000819	LDB3	1128
LIBerty000820	LDB3	2579
LIBerty002435	LDB3	2497
LIBerty002436	LDB3	597
LIBerty002437	LDB3	1905
LIBerty000172	LDLRAD4	106
LIBerty000173	LDLRAD4	1849
LIBerty000174	LDLRAD4	729
LIBerty001313	LDLRAD4	2401
LIBerty001314	LDLRAD4	1842
LIBerty001315	LDLRAD4	681
LIBerty001316	LDLRAD4	413
LIBerty001317	LDLRAD4	2121
LIBerty001318	LDLRAD4	187
LIBerty003543	LDLRAD4	2468
LIBerty003544	LDLRAD4	1637
LIBerty003545	LDLRAD4	52
LIBerty003546	LDLRAD4	732
LIBerty003547	LDLRAD4	889
LIBerty003548	LDLRAD4	184
LIBerty001916	LEFTY2	920
LIBerty001917	LEFTY2	2058
LIBerty001918	LEFTY2	833
LIBerty001749	LGALS1	1249
LIBerty001750	LGALS1	1306
LIBerty001751	LGALS1	1716
LIBerty002878	LGR4	1637
LIBerty002879	LGR4	1172
LIBerty002880	LGR4	125
LIBerty001752	LIF	1717
LIBerty001753	LIF	272
LIBerty001754	LIF	1893
LIBerty000416	LIMA1	813
LIBerty000417	LIMA1	794
LIBerty000418	LIMA1	1252
LIBerty000419	LIMA1	773
LIBerty000420	LIMA1	1173
LIBerty000421	LIMA1	2275
LIBerty001122	LIMA1	1505
LIBerty001123	LIMA1	631
LIBerty001124	LIMA1	871
LIBerty001119	LINC01621	2969
LIBerty001120	LINC01621	2170
LIBerty001121	LINC01621	1774
LIBerty000564	LITAF	1620
LIBerty000565	LITAF	381
LIBerty000566	LITAF	1022
LIBerty002124	LITAF	965
LIBerty002125	LITAF	390
LIBerty002126	LITAF	953
LIBerty001256	LMO1	1204
LIBerty001257	LMO1	446
LIBerty001258	LMO1	1092
LIBerty001758	LMO1	1337
LIBerty001759	LMO1	1026
LIBerty001760	LMO1	1372
LIBerty002205	LMO7	2244
LIBerty002206	LMO7	1263
LIBerty002207	LMO7	1873
LIBerty002764	LMO7	982
LIBerty002765	LMO7	204
LIBerty002766	LMO7	1201
LIBerty001214	LMO7DN	770
LIBerty001215	LMO7DN	562
LIBerty001216	LMO7DN	2258
LIBerty002492	LMOD1	2016
LIBerty002493	LMOD1	2255
LIBerty002494	LMOD1	2272
LIBerty000863	LOX	1639
LIBerty000864	LOX	1883
LIBerty000865	LOX	2348
LIBerty001761	LOX	1689
LIBerty001762	LOX	982
LIBerty001763	LOX	725
LIBerty002253	LOXL1	632
LIBerty002254	LOXL1	968
LIBerty002255	LOXL1	1068
LIBerty001764	LOXL2	1474
LIBerty001765	LOXL2	227
LIBerty001766	LOXL2	929
LIBerty003144	LOXL4	765
LIBerty003145	LOXL4	242
LIBerty003146	LOXL4	429
LIBerty001241	LPIN1	1956
LIBerty001242	LPIN1	583
LIBerty001243	LPIN1	519
LIBerty001244	LPIN1	2041
LIBerty001245	LPIN1	1645
LIBerty001246	LPIN1	1061
LIBerty003362	LPIN1	1008
LIBerty003363	LPIN1	1271
LIBerty003364	LPIN1	635
LIBerty000800	LPP	1492
LIBerty000801	LPP	1772
LIBerty000802	LPP	235
LIBerty000803	LPP	1482
LIBerty000804	LPP	1456
LIBerty000805	LPP	869
LIBerty002256	LPP	4754
LIBerty002257	LPP	1429
LIBerty002258	LPP	3028
LIBerty000561	LRIG3	1524
LIBerty000562	LRIG3	881
LIBerty000563	LRIG3	1191
LIBerty003443	LRIG3	1607
LIBerty003444	LRIG3	111
LIBerty003445	LRIG3	1953
LIBerty002570	LRP10	1537
LIBerty002571	LRP10	2152
LIBerty002572	LRP10	315
LIBerty000549	LRRC15	2174
LIBerty000550	LRRC15	51
LIBerty000551	LRRC15	940
LIBerty002274	LRRC17	1962
LIBerty002275	LRRC17	1651
LIBerty002276	LRRC17	1812
LIBerty000486	LRRC32	370
LIBerty000487	LRRC32	469
LIBerty000488	LRRC32	850
LIBerty002241	LRRC32	666
LIBerty002242	LRRC32	1317
LIBerty002243	LRRC32	655
LIBerty000267	LRRC66	855
LIBerty000268	LRRC66	2190
LIBerty000269	LRRC66	1054
LIBerty000540	LRRC8B	847
LIBerty000541	LRRC8B	1319
LIBerty000542	LRRC8B	735
LIBerty002719	LRRC8B	1193
LIBerty002720	LRRC8B	2062
LIBerty002721	LRRC8B	603
LIBerty003653	LRRN4CL	2157
LIBerty003654	LRRN4CL	1353
LIBerty003655	LRRN4CL	234
LIBerty000794	LTBP1	2632
LIBerty000795	LTBP1	621
LIBerty000796	LTBP1	628
LIBerty003662	LTBP1	769
LIBerty003663	LTBP1	524
LIBerty003664	LTBP1	141
LIBerty000079	LTBP2	622
LIBerty000080	LTBP2	993
LIBerty000081	LTBP2	597
LIBerty001767	LUM	587
LIBerty001768	LUM	1762
LIBerty001769	LUM	2099
LIBerty003650	LURAP1L	1382
LIBerty003651	LURAP1L	1591
LIBerty003652	LURAP1L	1980
LIBerty000413	LYN	1073
LIBerty000414	LYN	573
LIBerty000415	LYN	2576
LIBerty000939	LYPD6	629
LIBerty000940	LYPD6	522
LIBerty000941	LYPD6	2863
LIBerty003579	LYPD6	1131
LIBerty003580	LYPD6	1835
LIBerty003581	LYPD6	1650
LIBerty003534	LYPD6B	3422
LIBerty003535	LYPD6B	1772
LIBerty003536	LYPD6B	1548
LIBerty003159	MAML2	1147
LIBerty003160	MAML2	372
LIBerty003161	MAML2	870
LIBerty000845	MAMLD1	1926
LIBerty000846	MAMLD1	1002
LIBerty000847	MAMLD1	1598
LIBerty002232	MAMLD1	1550
LIBerty002233	MAMLD1	691
LIBerty002234	MAMLD1	930
LIBerty002289	MAN1A1	399
LIBerty002290	MAN1A1	393
LIBerty002291	MAN1A1	1792
LIBerty002914	MAN1C1	1101
LIBerty002915	MAN1C1	860
LIBerty002916	MAN1C1	2205
LIBerty002292	MANBA	1531
LIBerty002293	MANBA	840
LIBerty002294	MANBA	1857
LIBerty000300	MAP2	1975
LIBerty000301	MAP2	237
LIBerty000302	MAP2	138
LIBerty003117	MAP2	1672
LIBerty003118	MAP2	1213
LIBerty003119	MAP2	1398
[truncated: 1,777 more rows]

## Sheet: T1_2_GuideCounts
LIBerty000001	A2M	1699
LIBerty000002	A2M	2191
LIBerty000003	A2M	271
LIBerty001426	AADAT	2841
LIBerty001427	AADAT	1501
LIBerty001428	AADAT	700
LIBerty002788	AADAT	570
LIBerty002789	AADAT	1887
LIBerty002790	AADAT	335
LIBerty003555	AADAT	1441
LIBerty003556	AADAT	1709
LIBerty003557	AADAT	1748
LIBerty003677	AAVS1	1178
LIBerty002238	ABCA1	3705
LIBerty002239	ABCA1	396
LIBerty002240	ABCA1	1023
LIBerty002450	ABCA8	1798
LIBerty002451	ABCA8	2178
LIBerty002452	ABCA8	2459
LIBerty001981	ABCC3	2145
LIBerty001982	ABCC3	1911
LIBerty001983	ABCC3	1324
LIBerty002728	ABI3BP	1596
LIBerty002729	ABI3BP	1631
LIBerty002730	ABI3BP	748
LIBerty000169	ABLIM1	526
LIBerty000170	ABLIM1	1605
LIBerty000171	ABLIM1	694
LIBerty001755	ABLIM1	1270
LIBerty001756	ABLIM1	2026
LIBerty001757	ABLIM1	1949
LIBerty002393	ABLIM1	469
LIBerty002394	ABLIM1	1213
LIBerty002395	ABLIM1	3234
LIBerty003087	ACSF2	1289
LIBerty003088	ACSF2	2831
LIBerty003089	ACSF2	1580
LIBerty001429	ACSL1	787
LIBerty001430	ACSL1	1377
LIBerty001431	ACSL1	605
LIBerty001432	ACSL1	1801
LIBerty001433	ACSL1	1157
LIBerty001434	ACSL1	243
LIBerty001435	ACSL1	761
LIBerty001436	ACSL1	1267
LIBerty001437	ACSL1	1678
LIBerty001438	ACSL1	2700
LIBerty001439	ACSL1	572
LIBerty001440	ACSL1	2284
LIBerty002791	ACSL5	1827
LIBerty002792	ACSL5	1514
LIBerty002793	ACSL5	662
LIBerty003644	ACSL5	1618
LIBerty003645	ACSL5	1654
LIBerty003646	ACSL5	1001
LIBerty003647	ACSL5	723
LIBerty003648	ACSL5	884
LIBerty003649	ACSL5	690
LIBerty000579	ACTA2	799
LIBerty000580	ACTA2	238
LIBerty000581	ACTA2	867
LIBerty001563	ACTA2	683
LIBerty001564	ACTA2	613
LIBerty001565	ACTA2	611
LIBerty000237	ACTBL2	1109
LIBerty000238	ACTBL2	1571
LIBerty000239	ACTBL2	1488
LIBerty003225	ADAM19	2246
LIBerty003226	ADAM19	699
LIBerty003227	ADAM19	1219
LIBerty001990	ADAM9	719
LIBerty001991	ADAM9	746
LIBerty001992	ADAM9	1765
LIBerty002417	ADAMTS1	1346
LIBerty002418	ADAMTS1	1558
LIBerty002419	ADAMTS1	552
LIBerty003329	ADAMTS15	1302
LIBerty003330	ADAMTS15	1795
LIBerty003331	ADAMTS15	534
LIBerty002426	ADAMTS5	1575
LIBerty002427	ADAMTS5	901
LIBerty002428	ADAMTS5	730
LIBerty000309	ADAMTSL1	715
LIBerty000310	ADAMTSL1	1072
LIBerty000311	ADAMTSL1	1058
LIBerty003674	ADAMTSL5	781
LIBerty003675	ADAMTSL5	880
LIBerty003676	ADAMTSL5	247
LIBerty000425	ADCY9	81
LIBerty000426	ADCY9	234
LIBerty000427	ADCY9	621
LIBerty000677	ADGRG1	1859
LIBerty000678	ADGRG1	2015
LIBerty000679	ADGRG1	713
LIBerty000680	ADGRG1	1046
LIBerty000681	ADGRG1	498
LIBerty000682	ADGRG1	1091
LIBerty000683	ADGRG1	853
LIBerty000684	ADGRG1	843
LIBerty000685	ADGRG1	1723
LIBerty001515	ADGRG1	2482
LIBerty001516	ADGRG1	737
LIBerty001517	ADGRG1	2595
LIBerty002923	ADGRG6	940
LIBerty002924	ADGRG6	1087
LIBerty002925	ADGRG6	864
LIBerty002516	ADGRL2	1430
LIBerty002517	ADGRL2	1845
LIBerty002518	ADGRL2	2235
LIBerty000431	ADM	365
LIBerty000432	ADM	1119
LIBerty000433	ADM	1596
LIBerty000118	ADORA1	1619
LIBerty000119	ADORA1	680
LIBerty000120	ADORA1	1538
LIBerty003389	ADSSL1	1816
LIBerty003390	ADSSL1	978
LIBerty003391	ADSSL1	747
LIBerty003612	ADSSL1	44
LIBerty003613	ADSSL1	254
LIBerty000285	AHDC1	162
LIBerty000286	AHDC1	1139
LIBerty000287	AHDC1	1682
LIBerty003045	AHNAK	775
LIBerty003046	AHNAK	342
LIBerty003047	AHNAK	428
LIBerty003314	AHNAK2	693
LIBerty003315	AHNAK2	1111
LIBerty003316	AHNAK2	2227
LIBerty001411	AIG1	2776
LIBerty001412	AIG1	584
LIBerty001413	AIG1	897
LIBerty002782	AIG1	1434
LIBerty002783	AIG1	457
LIBerty002784	AIG1	775
LIBerty000085	AK1	1253
LIBerty000086	AK1	996
LIBerty000087	AK1	1646
LIBerty002175	AKAP12	1697
LIBerty002176	AKAP12	719
LIBerty002177	AKAP12	3444
LIBerty003332	AKAP12	1529
LIBerty003333	AKAP12	2199
LIBerty003334	AKAP12	678
LIBerty002035	AKAP6	1920
LIBerty002036	AKAP6	2461
LIBerty002037	AKAP6	2103
LIBerty001052	AKT3	1720
LIBerty001053	AKT3	137
LIBerty001054	AKT3	701
LIBerty002226	AKT3	1917
LIBerty002227	AKT3	892
LIBerty002228	AKT3	1964
LIBerty000121	ALDH3B1	408
LIBerty000122	ALDH3B1	798
LIBerty000123	ALDH3B1	1559
LIBerty000737	ALDH3B1	495
LIBerty000738	ALDH3B1	1191
LIBerty000739	ALDH3B1	975
LIBerty003249	ALPK2	846
LIBerty003250	ALPK2	1650
LIBerty003251	ALPK2	517
LIBerty000686	ANGPT1	4084
LIBerty000687	ANGPT1	774
LIBerty000688	ANGPT1	3084
LIBerty002486	ANGPTL2	1505
LIBerty002487	ANGPTL2	1593
LIBerty002488	ANGPTL2	720
LIBerty002597	ANKRD1	1139
LIBerty002598	ANKRD1	1183
LIBerty002599	ANKRD1	2316
LIBerty000049	ANOS1	2526
LIBerty000050	ANOS1	786
LIBerty000051	ANOS1	45
LIBerty000558	ANXA2	76
LIBerty000559	ANXA2	305
LIBerty000560	ANXA2	298
LIBerty001325	AOC3	2942
LIBerty001326	AOC3	585
LIBerty001327	AOC3	913
LIBerty001972	AOC3	676
LIBerty001973	AOC3	1381
LIBerty001974	AOC3	1073
LIBerty001340	AP3B2	3113
LIBerty001341	AP3B2	1351
LIBerty001342	AP3B2	1406
LIBerty000770	APBB2	2095
LIBerty000771	APBB2	2300
LIBerty000772	APBB2	665
LIBerty000773	APBB2	1354
LIBerty000774	APBB2	2089
LIBerty000775	APBB2	1845
LIBerty002038	APBB2	685
LIBerty002039	APBB2	1492
LIBerty002040	APBB2	776
LIBerty002286	APC2	433
LIBerty002287	APC2	913
LIBerty002288	APC2	1384
LIBerty002827	APLN	1426
LIBerty002828	APLN	85
LIBerty002829	APLN	440
LIBerty000004	APOC3	1766
LIBerty000005	APOC3	1270
LIBerty000006	APOC3	296
LIBerty003099	APOL6	606
LIBerty003100	APOL6	681
LIBerty003101	APOL6	415
LIBerty000870	AQP1	943
LIBerty000871	AQP1	688
LIBerty000872	AQP1	1020
LIBerty000873	AQP1	2336
LIBerty000874	AQP1	1333
LIBerty000875	AQP1	1240
LIBerty000876	AQP1	1125
LIBerty000877	AQP1	703
LIBerty000878	AQP1	1546
LIBerty003582	AQP1	413
LIBerty003583	AQP1	3555
LIBerty003584	AQP1	278
LIBerty000582	ARFGAP3	683
LIBerty000583	ARFGAP3	640
LIBerty000584	ARFGAP3	863
LIBerty001358	ARHGAP27	918
LIBerty001359	ARHGAP27	2990
LIBerty001360	ARHGAP27	845
LIBerty003510	ARHGAP27	368
LIBerty003511	ARHGAP27	857
LIBerty003512	ARHGAP27	1974
LIBerty003614	ARHGAP27	200
LIBerty003615	ARHGAP27	783
LIBerty003616	ARHGAP27	357
LIBerty002118	ARHGAP29	2584
LIBerty002119	ARHGAP29	555
LIBerty002120	ARHGAP29	3265
LIBerty003120	ARHGAP42	1020
LIBerty003121	ARHGAP42	2323
LIBerty003122	ARHGAP42	1671
LIBerty003395	ARHGAP42	865
LIBerty003396	ARHGAP42	734
LIBerty003397	ARHGAP42	286
LIBerty000231	ARID3C	1732
LIBerty000232	ARID3C	1928
LIBerty000233	ARID3C	536
LIBerty001134	ARID5B	1454
LIBerty001135	ARID5B	2066
LIBerty001136	ARID5B	1523
LIBerty003138	ARID5B	2196
LIBerty003139	ARID5B	758
LIBerty003140	ARID5B	1244
LIBerty002345	ARL6IP5	1496
LIBerty002346	ARL6IP5	437
LIBerty002347	ARL6IP5	726
LIBerty002651	ARNT2	1338
LIBerty002652	ARNT2	487
LIBerty002653	ARNT2	394
LIBerty003570	ARRDC4	1897
LIBerty003571	ARRDC4	671
LIBerty003572	ARRDC4	2361
LIBerty000007	ARSB	2199
LIBerty000008	ARSB	1909
LIBerty000009	ARSB	1234
LIBerty003603	ARSB	384
LIBerty003604	ARSB	705
LIBerty003605	ARSB	3179
LIBerty000205	ARSI	744
LIBerty000206	ARSI	1185
LIBerty000207	ARSI	739
LIBerty003057	ARSJ	1160
LIBerty003058	ARSJ	2554
LIBerty003059	ARSJ	2728
LIBerty003558	ASIC4	3971
LIBerty003559	ASIC4	2019
LIBerty003560	ASIC4	1793
LIBerty000758	ASPH	2120
LIBerty000759	ASPH	1648
LIBerty000760	ASPH	1955
LIBerty000761	ASPH	1045
LIBerty000762	ASPH	2316
LIBerty000763	ASPH	2463
LIBerty002845	ASPN	1076
LIBerty002846	ASPN	1876
LIBerty002847	ASPN	1055
LIBerty000010	ASS1	1040
LIBerty000011	ASS1	1900
LIBerty000012	ASS1	1604
LIBerty003183	ATOH8	2179
LIBerty003184	ATOH8	2845
LIBerty003185	ATOH8	2358
LIBerty001566	ATP1B1	783
LIBerty001567	ATP1B1	2633
LIBerty001568	ATP1B1	580
LIBerty001569	ATP2B2	950
LIBerty001570	ATP2B2	49
LIBerty001571	ATP2B2	1922
LIBerty000471	ATXN1	105
LIBerty000472	ATXN1	916
LIBerty000473	ATXN1	1552
LIBerty002378	AVIL	2119
LIBerty002379	AVIL	1646
LIBerty002380	AVIL	2228
LIBerty000163	AWAT2	812
LIBerty000164	AWAT2	2492
LIBerty000165	AWAT2	881
LIBerty001343	AXL	1961
LIBerty001344	AXL	1150
LIBerty001345	AXL	602
LIBerty002995	AXL	3028
LIBerty002996	AXL	1545
LIBerty002997	AXL	120
LIBerty001978	B3GALT2	925
LIBerty001979	B3GALT2	809
LIBerty001980	B3GALT2	2318
LIBerty001055	BACE1	1141
LIBerty001056	BACE1	1172
LIBerty001057	BACE1	1334
LIBerty003326	BACE1	231
LIBerty003327	BACE1	246
LIBerty003328	BACE1	1046
LIBerty002041	BAD	41
LIBerty002042	BAD	37
LIBerty002043	BAD	774
LIBerty000882	BAK1	14
LIBerty000883	BAK1	377
LIBerty000884	BAK1	17
LIBerty003320	BAX	248
LIBerty003321	BAX	2489
LIBerty003322	BAX	330
LIBerty000453	BBC3	3215
LIBerty000454	BBC3	117
LIBerty000455	BBC3	34
LIBerty002600	BBC3	182
LIBerty002601	BBC3	27
LIBerty002602	BBC3	132
LIBerty001232	BCAR3	3051
LIBerty001233	BCAR3	792
LIBerty001234	BCAR3	1573
LIBerty001235	BCAR3	1722
LIBerty001236	BCAR3	546
LIBerty001237	BCAR3	644
LIBerty001238	BCAR3	1917
LIBerty001239	BCAR3	938
LIBerty001240	BCAR3	1210
LIBerty001951	BCAR3	3107
LIBerty001952	BCAR3	2677
LIBerty001953	BCAR3	2117
LIBerty001016	BCL2L11	893
LIBerty001017	BCL2L11	206
LIBerty001018	BCL2L11	16
LIBerty001572	BCL7B	905
LIBerty001573	BCL7B	739
LIBerty001574	BCL7B	1138
LIBerty000124	BDKRB1	1531
LIBerty000125	BDKRB1	3662
LIBerty000126	BDKRB1	2869
LIBerty000942	BID	617
LIBerty000943	BID	1678
LIBerty000944	BID	227
LIBerty001128	BID	1085
LIBerty001129	BID	1477
LIBerty001130	BID	1411
LIBerty001131	BID	1886
LIBerty001132	BID	614
LIBerty001133	BID	503
LIBerty000127	BLVRA	1224
LIBerty000128	BLVRA	855
LIBerty000129	BLVRA	206
LIBerty002313	BMP1	303
LIBerty002314	BMP1	334
LIBerty002315	BMP1	695
LIBerty002962	BMP5	703
LIBerty002963	BMP5	2086
LIBerty002964	BMP5	2460
LIBerty001575	BMP7	158
LIBerty001576	BMP7	2538
LIBerty001577	BMP7	1260
LIBerty003219	BOC	401
LIBerty003220	BOC	1445
LIBerty003221	BOC	2095
LIBerty003168	BOK	1777
LIBerty003169	BOK	779
LIBerty003170	BOK	911
LIBerty000570	BTBD19	2086
LIBerty000571	BTBD19	2975
LIBerty000572	BTBD19	1084
LIBerty001578	BTG1	1449
LIBerty001579	BTG1	975
LIBerty001580	BTG1	979
LIBerty000998	BVES	871
LIBerty000999	BVES	1416
LIBerty001000	BVES	2004
LIBerty002432	BVES	668
LIBerty002433	BVES	949
LIBerty002434	BVES	295
LIBerty003374	BVES	1657
LIBerty003375	BVES	1909
LIBerty003376	BVES	518
LIBerty000659	C12orf75	1377
LIBerty000660	C12orf75	598
LIBerty000661	C12orf75	926
LIBerty000303	C15orf59	772
LIBerty000304	C15orf59	1136
LIBerty000305	C15orf59	1600
LIBerty003105	C1QTNF1	1188
LIBerty003106	C1QTNF1	767
LIBerty003107	C1QTNF1	1178
LIBerty003440	C1QTNF1	854
LIBerty003441	C1QTNF1	573
LIBerty003442	C1QTNF1	2078
LIBerty003597	C1QTNF1	675
LIBerty003598	C1QTNF1	1980
LIBerty003599	C1QTNF1	2275
LIBerty001581	C1S	1856
LIBerty001582	C1S	132
LIBerty001583	C1S	2065
LIBerty000199	C20orf194	993
LIBerty000200	C20orf194	2062
LIBerty000201	C20orf194	1287
LIBerty003501	C20orf197	1777
LIBerty003502	C20orf197	2259
LIBerty003503	C20orf197	838
LIBerty002474	C4A	2340
LIBerty002475	C4A	1797
LIBerty002476	C4A	1202
LIBerty001584	C5AR1	943
LIBerty001585	C5AR1	573
LIBerty001586	C5AR1	698
LIBerty003084	C7orf69	1982
LIBerty003085	C7orf69	1229
LIBerty003086	C7orf69	2169
LIBerty003410	C8orf46	1113
LIBerty003411	C8orf46	1224
LIBerty003412	C8orf46	2566
LIBerty001058	CA12	1843
LIBerty001059	CA12	1010
LIBerty001060	CA12	1777
LIBerty000399	CABLES1	1329
LIBerty000400	CABLES1	835
LIBerty000401	CABLES1	1890
LIBerty001196	CABLES1	1713
LIBerty001197	CABLES1	1315
LIBerty001198	CABLES1	594
LIBerty003308	CABLES1	1792
LIBerty003309	CABLES1	732
LIBerty003310	CABLES1	1378
LIBerty003485	CACNA2D4	3768
LIBerty003486	CACNA2D4	2239
LIBerty003487	CACNA2D4	216
LIBerty001966	CADPS	1217
LIBerty001967	CADPS	1192
LIBerty001968	CADPS	1354
LIBerty003210	CALD1	1753
LIBerty003211	CALD1	1091
LIBerty003212	CALD1	1047
LIBerty003213	CALD1	858
LIBerty003214	CALD1	1188
LIBerty003215	CALD1	780
LIBerty000510	CALU	1113
LIBerty000511	CALU	1251
LIBerty000512	CALU	135
LIBerty003446	CAMK1D	599
LIBerty003447	CAMK1D	156
LIBerty003448	CAMK1D	563
LIBerty001065	CAMK2D	1888
LIBerty001066	CAMK2D	708
LIBerty001067	CAMK2D	1147
LIBerty001068	CAMK2G	843
LIBerty001069	CAMK2G	736
LIBerty001070	CAMK2G	1344
LIBerty002708	CAMTA1	958
LIBerty002709	CAMTA1	2214
LIBerty002710	CAMTA1	1852
LIBerty001181	CAPG	844
LIBerty001182	CAPG	902
LIBerty001183	CAPG	2660
LIBerty001587	CAPG	1284
LIBerty001588	CAPG	367
LIBerty001589	CAPG	798
LIBerty000695	CAPN2	1130
LIBerty000696	CAPN2	2846
LIBerty000697	CAPN2	2578
LIBerty001590	CAPN2	3454
LIBerty001591	CAPN2	1704
LIBerty001592	CAPN2	819
LIBerty002609	CARD10	486
LIBerty002610	CARD10	1181
LIBerty002611	CARD10	332
LIBerty000434	CASK	1893
LIBerty000435	CASK	439
LIBerty000436	CASK	1391
LIBerty000324	CAST	2258
LIBerty000325	CAST	3447
LIBerty000326	CAST	1426
LIBerty000885	CAST	2183
LIBerty000886	CAST	3191
LIBerty000887	CAST	517
LIBerty001382	CAST	409
LIBerty001383	CAST	1853
LIBerty001384	CAST	396
LIBerty001385	CAST	853
LIBerty001386	CAST	543
LIBerty003491	CAST	849
LIBerty001071	CAV3	2052
LIBerty001072	CAV3	3138
LIBerty001073	CAV3	1230
LIBerty002498	CAVIN1	481
LIBerty002499	CAVIN1	783
LIBerty002500	CAVIN1	917
LIBerty002103	CAVIN2	1462
LIBerty002104	CAVIN2	1880
LIBerty002105	CAVIN2	2294
LIBerty003623	CCDC80	2104
LIBerty003624	CCDC80	877
LIBerty003625	CCDC80	1447
LIBerty001877	CCL2	2821
LIBerty001878	CCL2	1074
LIBerty001879	CCL2	371
LIBerty002112	CCPG1	971
LIBerty002113	CCPG1	767
LIBerty002114	CCPG1	1421
LIBerty002950	CCPG1	2191
LIBerty002951	CCPG1	1040
LIBerty002952	CCPG1	2005
LIBerty001521	CD24	1088
LIBerty001522	CD24	3066
LIBerty001523	CD24	1446
LIBerty001524	CD24	1751
LIBerty001525	CD24	2628
LIBerty001526	CD24	540
LIBerty002531	CD24	2105
LIBerty002532	CD24	440
LIBerty002533	CD24	966
LIBerty002579	CD274	3218
LIBerty002580	CD274	920
LIBerty002581	CD274	1041
LIBerty001010	CD44	1140
LIBerty001011	CD44	1684
LIBerty001012	CD44	2128
LIBerty000109	CD59	2220
LIBerty000110	CD59	216
LIBerty000111	CD59	861
LIBerty000447	CD59	1955
LIBerty000448	CD59	3638
LIBerty000449	CD59	1465
LIBerty000450	CD59	2330
LIBerty000451	CD59	1106
LIBerty000452	CD59	2144
LIBerty001458	CDC25B	1297
LIBerty001459	CDC25B	862
LIBerty001460	CDC25B	1403
LIBerty001461	CDC25B	2792
LIBerty001462	CDC25B	1769
LIBerty001463	CDC25B	1991
LIBerty002992	CDC25B	784
LIBerty002993	CDC25B	397
LIBerty002994	CDC25B	395
LIBerty002402	CDC42EP2	944
LIBerty002403	CDC42EP2	77
LIBerty002404	CDC42EP2	1645
LIBerty001259	CDC42EP3	1170
LIBerty001260	CDC42EP3	262
LIBerty001261	CDC42EP3	977
LIBerty002357	CDC42EP3	831
LIBerty002358	CDC42EP3	2133
LIBerty002359	CDC42EP3	2877
LIBerty002136	CDH15	1560
LIBerty002137	CDH15	750
LIBerty002138	CDH15	931
LIBerty001593	CDH3	1142
LIBerty001594	CDH3	1373
LIBerty001595	CDH3	829
LIBerty002133	CDH6	1528
LIBerty002134	CDH6	1279
LIBerty002135	CDH6	551
LIBerty001301	CDK2AP2	664
LIBerty001302	CDK2AP2	900
LIBerty001303	CDK2AP2	1617
LIBerty002283	CDK2AP2	2440
LIBerty002284	CDK2AP2	401
LIBerty002285	CDK2AP2	2391
LIBerty000662	CDK6	1674
LIBerty000663	CDK6	1494
LIBerty000664	CDK6	792
LIBerty001229	CDK6	1385
LIBerty001230	CDK6	1629
LIBerty001231	CDK6	1901
LIBerty001061	CDKN1A	181
LIBerty001062	CDKN1A	36
LIBerty001063	CDKN1A	71
LIBerty001064	CDKN1A	106
LIBerty001518	CDKN1A	299
LIBerty001519	CDKN1A	139
LIBerty001520	CDKN1A	1214
LIBerty003258	CDKN1A	694
LIBerty003259	CDKN1A	143
LIBerty000428	CDKN1C	293
LIBerty000429	CDKN1C	23
LIBerty000430	CDKN1C	106
LIBerty002139	CDKN2B	1148
LIBerty002140	CDKN2B	2105
LIBerty002141	CDKN2B	1988
LIBerty002181	CEBPD	1787
LIBerty002182	CEBPD	634
LIBerty002183	CEBPD	425
LIBerty001536	CELSR3	729
LIBerty001537	CELSR3	611
LIBerty001538	CELSR3	1114
LIBerty003350	CFAP53	881
LIBerty003351	CFAP53	958
LIBerty003352	CFAP53	858
LIBerty000040	CFI	2299
LIBerty000041	CFI	1501
LIBerty000042	CFI	1324
LIBerty001157	CGA	1339
LIBerty001158	CGA	2192
LIBerty001159	CGA	2501
LIBerty000273	CHN1	1026
LIBerty000274	CHN1	348
LIBerty000275	CHN1	1954
LIBerty001043	CHN1	2214
LIBerty001044	CHN1	607
LIBerty001045	CHN1	1087
LIBerty001596	CHN1	1101
LIBerty001597	CHN1	1581
LIBerty001598	CHN1	1370
LIBerty000130	CHRM4	644
LIBerty000131	CHRM4	1790
LIBerty000132	CHRM4	1100
LIBerty000797	CHRNA3	2797
LIBerty000798	CHRNA3	1083
LIBerty000799	CHRNA3	501
LIBerty000833	CHST11	1907
LIBerty000834	CHST11	1085
LIBerty000835	CHST11	1190
LIBerty002032	CHST3	100
LIBerty002033	CHST3	1337
LIBerty002034	CHST3	1821
LIBerty003338	CIART	2369
LIBerty003339	CIART	1160
LIBerty003340	CIART	1080
LIBerty003425	CILP2	305
LIBerty003426	CILP2	2120
LIBerty003427	CILP2	741
LIBerty000879	CLDN19	1621
LIBerty000880	CLDN19	297
LIBerty000881	CLDN19	1585
LIBerty002106	CLIC3	1556
LIBerty002107	CLIC3	627
LIBerty002108	CLIC3	518
LIBerty003495	CNKSR3	715
LIBerty003496	CNKSR3	141
LIBerty003497	CNKSR3	1037
LIBerty001175	CNTN1	1715
LIBerty001176	CNTN1	1164
LIBerty001177	CNTN1	1999
LIBerty001178	CNTN1	3668
LIBerty001179	CNTN1	2090
LIBerty001180	CNTN1	670
LIBerty003513	CNTN1	2658
LIBerty003514	CNTN1	714
LIBerty003515	CNTN1	1583
LIBerty000888	COL11A1	1865
LIBerty000889	COL11A1	652
LIBerty000890	COL11A1	235
LIBerty002047	COL12A1	1031
LIBerty002048	COL12A1	896
LIBerty002049	COL12A1	856
LIBerty000013	COL1A2	413
LIBerty000014	COL1A2	892
LIBerty000015	COL1A2	609
LIBerty000016	COL3A1	1734
LIBerty000017	COL3A1	1342
LIBerty000018	COL3A1	540
LIBerty001599	COL4A1	322
LIBerty001600	COL4A1	1003
LIBerty001601	COL4A1	892
LIBerty001602	COL4A2	824
LIBerty001603	COL4A2	1182
LIBerty001604	COL4A2	830
LIBerty000019	COL5A1	378
LIBerty000020	COL5A1	1046
LIBerty000021	COL5A1	353
LIBerty000070	COL5A2	892
LIBerty000071	COL5A2	300
LIBerty000072	COL5A2	932
LIBerty002761	COL5A3	762
LIBerty002762	COL5A3	1553
LIBerty002763	COL5A3	1105
LIBerty001605	COL6A1	330
LIBerty001606	COL6A1	72
LIBerty001607	COL6A1	268
LIBerty001608	COL6A2	160
LIBerty001609	COL6A2	463
LIBerty001610	COL6A2	30
LIBerty003255	COL6A3	2101
LIBerty003256	COL6A3	1856
LIBerty003257	COL6A3	858
LIBerty001334	COL6A5	568
LIBerty001335	COL6A5	1290
LIBerty001336	COL6A5	2661
LIBerty000022	COL7A1	1005
LIBerty000023	COL7A1	1581
LIBerty000024	COL7A1	627
LIBerty001611	COL8A1	535
LIBerty001612	COL8A1	574
LIBerty001613	COL8A1	154
LIBerty002184	COL8A2	910
LIBerty002185	COL8A2	2307
LIBerty002186	COL8A2	1187
LIBerty003290	COLEC12	1155
LIBerty003291	COLEC12	433
LIBerty003292	COLEC12	1839
LIBerty002806	COPZ2	248
LIBerty002807	COPZ2	873
LIBerty002808	COPZ2	914
LIBerty000404	CORO1C	1727
LIBerty000405	CORO1C	398
LIBerty000406	CORO1C	908
LIBerty001322	CORO1C	944
LIBerty001323	CORO1C	644
LIBerty001324	CORO1C	539
LIBerty002594	CORO1C	787
LIBerty002595	CORO1C	1235
LIBerty002596	CORO1C	1230
LIBerty001617	CPA2	1450
LIBerty001618	CPA2	786
LIBerty001619	CPA2	1068
LIBerty001620	CPA3	1417
LIBerty001621	CPA3	2446
LIBerty001622	CPA3	1852
LIBerty002803	CPA4	772
LIBerty002804	CPA4	3117
LIBerty002805	CPA4	2281
LIBerty000456	CPA5	2275
LIBerty000457	CPA5	1338
LIBerty000458	CPA5	1688
LIBerty001623	CPM	2236
LIBerty001624	CPM	2194
LIBerty001625	CPM	1668
LIBerty003588	CPM	1802
LIBerty003589	CPM	1716
LIBerty003590	CPM	562
LIBerty002050	CRABP1	987
LIBerty002051	CRABP1	445
LIBerty002052	CRABP1	791
LIBerty001001	CRABP2	1767
LIBerty001002	CRABP2	746
LIBerty001003	CRABP2	404
LIBerty001626	CRABP2	2287
LIBerty001627	CRABP2	694
LIBerty001628	CRABP2	296
LIBerty003246	CREB3L1	2531
LIBerty003247	CREB3L1	1209
LIBerty003248	CREB3L1	1601
LIBerty003573	CREB3L2	706
LIBerty003574	CREB3L2	2626
LIBerty003575	CREB3L2	1039
LIBerty002809	CRIM1	2945
LIBerty002810	CRIM1	795
LIBerty002811	CRIM1	543
LIBerty000225	CRMP1	472
LIBerty000226	CRMP1	346
LIBerty000227	CRMP1	875
LIBerty001470	CRMP1	297
LIBerty001471	CRMP1	1319
LIBerty001472	CRMP1	1332
LIBerty001473	CRMP1	133
LIBerty001474	CRMP1	182
LIBerty001475	CRMP1	980
LIBerty001527	CRMP1	2836
LIBerty001528	CRMP1	330
LIBerty001529	CRMP1	755
LIBerty001494	CRYAB	268
LIBerty001495	CRYAB	138
LIBerty001496	CRYAB	1045
LIBerty001497	CRYAB	1012
LIBerty001498	CRYAB	903
LIBerty001499	CRYAB	839
LIBerty002603	CSDC2	2027
LIBerty002604	CSDC2	2015
LIBerty002605	CSDC2	2001
LIBerty003473	CSF1	392
LIBerty003474	CSF1	1109
LIBerty003475	CSF1	682
LIBerty001632	CSPG4	2402
LIBerty001633	CSPG4	511
LIBerty001634	CSPG4	1217
LIBerty001530	CSRP2	1476
LIBerty001531	CSRP2	807
LIBerty001532	CSRP2	1997
LIBerty001467	CST3	750
LIBerty001468	CST3	1026
LIBerty001469	CST3	174
LIBerty001635	CTGF	1719
LIBerty001636	CTGF	449
LIBerty001637	CTGF	1245
LIBerty001211	CTSL	1111
LIBerty001212	CTSL	2245
LIBerty001213	CTSL	937
LIBerty001328	CXCL12	1297
LIBerty001329	CXCL12	180
LIBerty001330	CXCL12	816
LIBerty002130	CXCL14	1906
LIBerty002131	CXCL14	553
LIBerty002132	CXCL14	498
LIBerty001208	CYBRD1	2568
LIBerty001209	CYBRD1	561
LIBerty001210	CYBRD1	389
LIBerty003075	CYBRD1	602
LIBerty003076	CYBRD1	651
LIBerty003077	CYBRD1	3098
LIBerty000321	CYLD	1154
LIBerty000322	CYLD	352
LIBerty000323	CYLD	2819
LIBerty002711	CYLD	625
LIBerty002712	CYLD	962
LIBerty000492	CYP4F11	1104
LIBerty000493	CYP4F11	1201
LIBerty000494	CYP4F11	405
LIBerty001557	CYR61	749
LIBerty001558	CYR61	3172
LIBerty001559	CYR61	2876
LIBerty000294	CYS1	1252
LIBerty000295	CYS1	1427
LIBerty000296	CYS1	884
LIBerty003678	Ctrl_0001	978
LIBerty003679	Ctrl_0002	1611
LIBerty003680	Ctrl_0003	2017
LIBerty003681	Ctrl_0004	3112
LIBerty003682	Ctrl_0005	2316
LIBerty003683	Ctrl_0006	1510
LIBerty003684	Ctrl_0007	1516
LIBerty003685	Ctrl_0008	1203
LIBerty003686	Ctrl_0009	2052
LIBerty003687	Ctrl_0010	1348
LIBerty003688	Ctrl_0011	2127
LIBerty003689	Ctrl_0012	2331
LIBerty003690	Ctrl_0013	1115
LIBerty003691	Ctrl_0014	1917
LIBerty003692	Ctrl_0015	1458
LIBerty003693	Ctrl_0016	779
LIBerty003694	Ctrl_0017	2313
LIBerty003695	Ctrl_0018	2843
LIBerty003696	Ctrl_0019	784
LIBerty003697	Ctrl_0020	800
LIBerty003698	Ctrl_0021	1906
LIBerty003699	Ctrl_0022	1240
LIBerty003700	Ctrl_0023	1242
LIBerty003701	Ctrl_0024	1076
LIBerty003702	Ctrl_0025	2462
LIBerty003703	Ctrl_0026	2132
LIBerty003704	Ctrl_0027	2057
LIBerty003705	Ctrl_0028	2153
LIBerty003706	Ctrl_0029	1840
LIBerty003707	Ctrl_0030	2112
LIBerty003708	Ctrl_0031	1120
LIBerty003709	Ctrl_0032	2427
LIBerty003710	Ctrl_0033	2221
LIBerty003711	Ctrl_0034	1269
LIBerty003712	Ctrl_0035	795
LIBerty003713	Ctrl_0036	3191
LIBerty003714	Ctrl_0037	2241
LIBerty003715	Ctrl_0038	1532
LIBerty003716	Ctrl_0039	752
LIBerty003717	Ctrl_0040	973
LIBerty003718	Ctrl_0041	1164
LIBerty003719	Ctrl_0042	2584
LIBerty003720	Ctrl_0043	2021
LIBerty003721	Ctrl_0044	315
LIBerty003722	Ctrl_0045	609
LIBerty003723	Ctrl_0046	619
LIBerty003724	Ctrl_0047	1172
LIBerty003725	Ctrl_0048	1810
LIBerty003726	Ctrl_0049	2190
LIBerty003727	Ctrl_0050	1133
LIBerty003728	Ctrl_0051	1347
LIBerty003729	Ctrl_0052	2218
LIBerty003730	Ctrl_0053	1514
LIBerty003731	Ctrl_0054	2042
LIBerty003732	Ctrl_0055	1480
LIBerty003733	Ctrl_0056	1294
LIBerty003734	Ctrl_0057	1567
LIBerty003735	Ctrl_0058	740
LIBerty003736	Ctrl_0059	2296
LIBerty003737	Ctrl_0060	823
LIBerty003738	Ctrl_0061	976
LIBerty003739	Ctrl_0062	848
LIBerty003740	Ctrl_0063	2146
LIBerty003741	Ctrl_0064	1363
LIBerty003742	Ctrl_0065	397
LIBerty003743	Ctrl_0066	893
LIBerty003744	Ctrl_0067	594
LIBerty003745	Ctrl_0068	950
LIBerty003746	Ctrl_0069	1759
LIBerty003747	Ctrl_0070	2257
LIBerty003748	Ctrl_0071	745
LIBerty003749	Ctrl_0072	2472
LIBerty003750	Ctrl_0073	709
LIBerty003751	Ctrl_0074	414
LIBerty003752	Ctrl_0075	1039
LIBerty003753	Ctrl_0076	1698
LIBerty003754	Ctrl_0077	2015
LIBerty003755	Ctrl_0078	755
LIBerty003756	Ctrl_0079	1140
LIBerty003757	Ctrl_0080	1160
LIBerty003758	Ctrl_0081	2105
LIBerty003759	Ctrl_0082	2033
LIBerty003760	Ctrl_0083	1456
LIBerty003761	Ctrl_0084	1549
LIBerty003762	Ctrl_0085	1989
LIBerty003763	Ctrl_0086	2486
LIBerty003764	Ctrl_0087	2646
LIBerty003765	Ctrl_0088	2524
LIBerty003766	Ctrl_0089	1652
LIBerty003767	Ctrl_0090	1820
LIBerty003768	Ctrl_0091	2267
LIBerty003769	Ctrl_0092	717
LIBerty003770	Ctrl_0093	2425
LIBerty003771	Ctrl_0094	509
LIBerty003772	Ctrl_0095	1800
LIBerty003773	Ctrl_0096	2246
LIBerty003774	Ctrl_0097	139
LIBerty003775	Ctrl_0098	519
LIBerty003776	Ctrl_0099	612
LIBerty003777	Ctrl_0100	690
LIBerty002818	DACT1	1226
LIBerty002819	DACT1	1046
LIBerty002820	DACT1	662
LIBerty000848	DAG1	465
LIBerty000849	DAG1	1722
LIBerty000850	DAG1	1122
LIBerty000851	DAG1	2199
LIBerty000852	DAG1	586
LIBerty000853	DAG1	395
LIBerty003504	DCBLD1	1045
LIBerty003505	DCBLD1	1865
LIBerty003506	DCBLD1	210
LIBerty000306	DCLK2	1106
LIBerty000307	DCLK2	1716
LIBerty000308	DCLK2	1332
LIBerty001638	DCN	2234
LIBerty001639	DCN	2109
LIBerty001640	DCN	614
LIBerty003302	DCN	2203
LIBerty003303	DCN	1077
LIBerty003304	DCN	1520
LIBerty003305	DCN	2509
LIBerty003306	DCN	3346
LIBerty003307	DCN	1288
LIBerty001641	DCTD	1039
LIBerty001642	DCTD	274
LIBerty001643	DCTD	531
LIBerty000537	DDAH1	917
LIBerty000538	DDAH1	46
LIBerty000539	DDAH1	824
LIBerty002495	DDAH1	791
LIBerty002496	DDAH1	1068
LIBerty002497	DDAH1	1120
LIBerty000133	DDC	1208
LIBerty000134	DDC	1185
LIBerty000135	DDC	533
LIBerty000363	DDC	935
LIBerty000364	DDC	1286
LIBerty000365	DDC	2910
LIBerty001957	DDO	1064
LIBerty001958	DDO	2155
LIBerty001959	DDO	739
LIBerty000219	DDX60L	2088
LIBerty000220	DDX60L	687
LIBerty000221	DDX60L	1981
LIBerty002758	DENND2A	1462
LIBerty002759	DENND2A	408
LIBerty002760	DENND2A	2022
LIBerty001644	DES	853
LIBerty001645	DES	1051
LIBerty001646	DES	2194
LIBerty000136	DIO2	1783
LIBerty000137	DIO2	2530
LIBerty000138	DIO2	1086
LIBerty001101	DIO2	1590
LIBerty001102	DIO2	762
LIBerty001103	DIO2	2486
LIBerty002564	DIO2	2683
LIBerty002565	DIO2	3038
LIBerty002566	DIO2	1702
LIBerty003189	DISP1	970
LIBerty003190	DISP1	517
LIBerty003191	DISP1	808
LIBerty002501	DKK1	187
LIBerty002502	DKK1	793
LIBerty002503	DKK1	220
LIBerty000243	DKK3	2195
LIBerty000244	DKK3	364
LIBerty000245	DKK3	674
LIBerty002537	DKK3	1843
LIBerty002538	DKK3	526
LIBerty002539	DKK3	611
LIBerty002770	DKK3	712
LIBerty002771	DKK3	943
LIBerty002772	DKK3	206
LIBerty000333	DLGAP4	1566
LIBerty000334	DLGAP4	707
LIBerty000335	DLGAP4	1145
LIBerty002663	DLGAP4	2044
LIBerty002664	DLGAP4	2573
LIBerty002665	DLGAP4	1923
LIBerty003564	DLGAP4	1306
LIBerty003565	DLGAP4	368
LIBerty003566	DLGAP4	105
LIBerty001993	DLK1	1350
LIBerty001994	DLK1	1176
LIBerty001995	DLK1	1778
LIBerty000543	DNAJB5	295
LIBerty000544	DNAJB5	899
LIBerty000545	DNAJB5	615
LIBerty002507	DNAJB5	1208
LIBerty002508	DNAJB5	1370
LIBerty002509	DNAJB5	143
LIBerty002534	DNAJC15	1123
LIBerty002535	DNAJC15	1018
LIBerty002536	DNAJC15	4220
LIBerty002327	DNAJC3	1297
LIBerty002328	DNAJC3	1293
LIBerty002329	DNAJC3	490
LIBerty003078	DOCK5	417
LIBerty003079	DOCK5	2756
LIBerty003080	DOCK5	752
LIBerty000498	DOCK9	3062
LIBerty000499	DOCK9	852
LIBerty000500	DOCK9	985
LIBerty002716	DOCK9	73
LIBerty002717	DOCK9	649
LIBerty002718	DOCK9	858
LIBerty002354	DRAP1	260
LIBerty002355	DRAP1	681
LIBerty002356	DRAP1	278
LIBerty003594	DRAXIN	658
LIBerty003595	DRAXIN	371
LIBerty003596	DRAXIN	990
LIBerty000357	DSE	2477
LIBerty000358	DSE	895
LIBerty000359	DSE	1049
LIBerty002552	DSE	472
LIBerty002553	DSE	964
LIBerty002554	DSE	1101
LIBerty003129	DSEL	198
LIBerty003130	DSEL	1352
LIBerty003131	DSEL	772
LIBerty003341	DUSP10	1963
LIBerty003342	DUSP10	2279
LIBerty003343	DUSP10	411
LIBerty003344	DUSP10	1609
LIBerty003345	DUSP10	647
LIBerty003346	DUSP10	714
LIBerty000348	DUSP27	992
LIBerty000349	DUSP27	565
LIBerty000350	DUSP27	2640
LIBerty002053	DUSP5	531
LIBerty002054	DUSP5	731
LIBerty002055	DUSP5	273
LIBerty001013	ECM1	1721
LIBerty001014	ECM1	1831
LIBerty001015	ECM1	2000
LIBerty001346	EDIL3	521
LIBerty001347	EDIL3	43
LIBerty001348	EDIL3	369
LIBerty001650	EDN1	2672
LIBerty001651	EDN1	1317
LIBerty001652	EDN1	2376
LIBerty001653	EDN2	2409
LIBerty001654	EDN2	1626
LIBerty001655	EDN2	268
LIBerty000025	EDNRB	3033
LIBerty000026	EDNRB	1195
LIBerty000027	EDNRB	616
LIBerty001007	EDNRB	2885
LIBerty001008	EDNRB	1027
LIBerty001009	EDNRB	1638
LIBerty002011	EDNRB	2426
LIBerty002012	EDNRB	796
LIBerty002013	EDNRB	924
LIBerty000605	EFCAB2	1812
LIBerty000606	EFCAB2	1394
LIBerty000607	EFCAB2	716
LIBerty003150	EFCAB2	1555
LIBerty003151	EFCAB2	793
LIBerty003152	EFCAB2	2611
LIBerty000297	EFEMP1	2055
LIBerty000298	EFEMP1	1474
LIBerty000299	EFEMP1	1379
LIBerty002615	EHD2	1055
LIBerty002616	EHD2	208
LIBerty002617	EHD2	689
LIBerty002612	EHD3	2400
LIBerty002613	EHD3	1130
LIBerty002614	EHD3	2614
LIBerty002121	EIF2AK3	2524
LIBerty002122	EIF2AK3	511
LIBerty002123	EIF2AK3	1275
LIBerty000812	ELAVL2	114
LIBerty000813	ELAVL2	28
LIBerty000814	ELAVL2	69
LIBerty000815	ELAVL2	1211
LIBerty000816	ELAVL2	462
LIBerty000817	ELAVL2	286
LIBerty002056	ELAVL2	2555
LIBerty002057	ELAVL2	2241
LIBerty002058	ELAVL2	2561
LIBerty000614	ELAVL4	1783
LIBerty000615	ELAVL4	1710
LIBerty000616	ELAVL4	891
LIBerty000617	ELAVL4	1246
LIBerty000618	ELAVL4	626
LIBerty000619	ELAVL4	1707
LIBerty000620	ELAVL4	1170
LIBerty000621	ELAVL4	899
LIBerty000622	ELAVL4	1822
LIBerty000623	ELAVL4	843
LIBerty000624	ELAVL4	1756
LIBerty000625	ELAVL4	3274
LIBerty002483	ELL2	1998
LIBerty002484	ELL2	1119
LIBerty002485	ELL2	718
LIBerty001187	ELOVL1	1040
LIBerty001188	ELOVL1	956
LIBerty001189	ELOVL1	500
LIBerty003033	ELOVL1	394
LIBerty003034	ELOVL1	1267
LIBerty003035	ELOVL1	909
LIBerty003010	ELSPBP1	1056
LIBerty003011	ELSPBP1	1344
LIBerty003012	ELSPBP1	2170
LIBerty002797	EMCN	1588
LIBerty002798	EMCN	1644
LIBerty002799	EMCN	2641
LIBerty003296	EMID1	348
LIBerty003297	EMID1	758
LIBerty003298	EMID1	1577
LIBerty001539	EMP1	1296
LIBerty001540	EMP1	2102
LIBerty001541	EMP1	2829
LIBerty001199	ENC1	2115
LIBerty001200	ENC1	1392
LIBerty001201	ENC1	103
LIBerty000489	ENTPD4	435
LIBerty000490	ENTPD4	2706
LIBerty000491	ENTPD4	368
LIBerty002911	ENTPD7	2175
LIBerty002912	ENTPD7	807
LIBerty002913	ENTPD7	696
LIBerty001542	EPAS1	457
LIBerty001543	EPAS1	1032
LIBerty001544	EPAS1	404
LIBerty002830	EPHB2	1280
LIBerty002831	EPHB2	592
LIBerty002832	EPHB2	290
LIBerty003222	EPSTI1	2762
LIBerty003223	EPSTI1	674
LIBerty003224	EPSTI1	1076
LIBerty000312	ERAP1	1006
LIBerty000313	ERAP1	926
LIBerty000314	ERAP1	1174
LIBerty000954	ERAP1	1246
LIBerty000955	ERAP1	1753
LIBerty000956	ERAP1	2660
LIBerty000504	ERAP2	2104
LIBerty000505	ERAP2	2319
LIBerty000506	ERAP2	1051
LIBerty002893	ERRFI1	319
LIBerty002894	ERRFI1	643
LIBerty002895	ERRFI1	1374
LIBerty000546	EVA1A	202
LIBerty000547	EVA1A	1632
LIBerty000548	EVA1A	2886
LIBerty003132	EVA1A	1127
LIBerty003133	EVA1A	1551
LIBerty003134	EVA1A	2762
LIBerty002582	EVI2A	1818
LIBerty002583	EVI2A	1734
LIBerty002584	EVI2A	2200
LIBerty002059	EXTL1	1259
LIBerty002060	EXTL1	1952
LIBerty002061	EXTL1	1199
LIBerty001464	EYA1	2004
LIBerty001465	EYA1	2668
LIBerty001466	EYA1	2804
LIBerty003464	EYA1	1006
LIBerty003465	EYA1	1568
LIBerty003466	EYA1	809
LIBerty003467	EYA1	2296
LIBerty003468	EYA1	1217
LIBerty003469	EYA1	888
LIBerty003470	EYA4	1861
LIBerty003471	EYA4	669
LIBerty003472	EYA4	123
LIBerty001656	F2R	1616
LIBerty001657	F2R	668
LIBerty001658	F2R	1814
LIBerty002190	F2RL1	728
LIBerty002191	F2RL1	1003
LIBerty002192	F2RL1	1385
LIBerty002014	FABP3	1469
LIBerty002015	FABP3	2422
LIBerty002016	FABP3	1758
LIBerty001545	FABP4	1787
LIBerty001546	FABP4	795
LIBerty001547	FABP4	1425
LIBerty002989	FADS3	184
LIBerty002990	FADS3	1736
LIBerty002991	FADS3	506
LIBerty002842	FAM20A	1379
LIBerty002843	FAM20A	1034
LIBerty002844	FAM20A	894
LIBerty001408	FAM214A	3740
LIBerty001409	FAM214A	1903
LIBerty001410	FAM214A	2398
LIBerty002905	FAM214A	933
LIBerty002906	FAM214A	919
LIBerty002907	FAM214A	1482
LIBerty002654	FAM3C	1842
LIBerty002655	FAM3C	2043
LIBerty002656	FAM3C	369
LIBerty001113	FAM47E-STBD1	1635
LIBerty001114	FAM47E-STBD1	1954
LIBerty001115	FAM47E-STBD1	1447
LIBerty001148	FAM69A	378
LIBerty001149	FAM69A	809
LIBerty001150	FAM69A	3636
LIBerty001151	FAM69A	2444
LIBerty001152	FAM69A	1560
LIBerty001153	FAM69A	1206
LIBerty002062	FAP	1393
LIBerty002063	FAP	1816
LIBerty002064	FAP	2214
LIBerty001447	FARP1	2163
LIBerty001448	FARP1	622
LIBerty001449	FARP1	2516
LIBerty002271	FARP1	1716
LIBerty002272	FARP1	425
LIBerty002273	FARP1	92
LIBerty000028	FBN1	724
LIBerty000029	FBN1	900
LIBerty000030	FBN1	338
LIBerty001659	FBN2	546
LIBerty001660	FBN2	136
LIBerty001661	FBN2	392
LIBerty002405	FERMT2	1228
LIBerty002406	FERMT2	583
LIBerty002407	FERMT2	823
LIBerty002065	FGF5	1048
LIBerty002066	FGF5	525
LIBerty002067	FGF5	1459
LIBerty001662	FGF7	1642
LIBerty001663	FGF7	890
LIBerty001664	FGF7	1988
LIBerty001665	FGF9	1512
LIBerty001666	FGF9	1288
LIBerty001667	FGF9	2620
LIBerty000626	FGFR2	676
LIBerty000627	FGFR2	1983
LIBerty000628	FGFR2	965
LIBerty000629	FGFR2	3738
LIBerty000630	FGFR2	1966
LIBerty000631	FGFR2	577
LIBerty000632	FGFR2	858
LIBerty000633	FGFR2	708
LIBerty000634	FGFR2	1459
LIBerty003039	FGFR2	532
LIBerty003040	FGFR2	1311
LIBerty003041	FGFR2	2484
LIBerty000713	FHL1	1166
LIBerty000714	FHL1	1139
LIBerty000715	FHL1	852
LIBerty000716	FHL1	997
LIBerty000717	FHL1	2197
LIBerty000718	FHL1	492
LIBerty000719	FHL1	1328
LIBerty000720	FHL1	1625
LIBerty000721	FHL1	2071
LIBerty000722	FHL1	1868
LIBerty000723	FHL1	1008
LIBerty000724	FHL1	283
LIBerty000725	FHL1	726
LIBerty000726	FHL1	23
LIBerty000727	FHL1	1987
LIBerty000806	FHL1	658
LIBerty000807	FHL1	1528
LIBerty000808	FHL1	2496
LIBerty000327	FILIP1L	715
LIBerty000328	FILIP1L	1550
LIBerty000329	FILIP1L	2617
LIBerty002657	FILIP1L	1163
LIBerty002658	FILIP1L	449
LIBerty002659	FILIP1L	1122
LIBerty001387	FKBP9	2087
LIBerty001388	FKBP9	2347
LIBerty001389	FKBP9	1476
LIBerty001390	FKBP9	1454
LIBerty001391	FKBP9	202
LIBerty001392	FKBP9	923
LIBerty000462	FLNC	840
LIBerty000463	FLNC	497
LIBerty000464	FLNC	273
LIBerty001668	FLT1	1834
LIBerty001669	FLT1	569
LIBerty001670	FLT1	107
LIBerty001671	FN1	445
LIBerty001672	FN1	3521
LIBerty001673	FN1	492
LIBerty000552	FNDC3B	1180
LIBerty000553	FNDC3B	105
LIBerty000554	FNDC3B	265
LIBerty003030	FNDC3B	2105
LIBerty003031	FNDC3B	700
LIBerty003032	FNDC3B	3670
LIBerty000139	FOLR1	1470
LIBerty000140	FOLR1	1687
LIBerty000141	FOLR1	523
LIBerty002821	FOLR1	2387
LIBerty002822	FOLR1	910
LIBerty002823	FOLR1	3343
LIBerty002824	FOLR1	1967
LIBerty002825	FOLR1	1538
LIBerty002826	FOLR1	626
LIBerty002193	FOSL2	202
LIBerty002194	FOSL2	103
LIBerty002195	FOSL2	133
LIBerty001548	FOXC1	543
LIBerty001549	FOXC1	899
LIBerty001550	FOXC1	1407
LIBerty002068	FOXD1	1256
LIBerty002069	FOXD1	155
LIBerty002070	FOXD1	531
LIBerty003641	FOXM1	1989
LIBerty003642	FOXM1	132
LIBerty003643	FOXM1	1535
LIBerty002017	FOXS1	626
LIBerty002018	FOXS1	403
LIBerty002019	FOXS1	1729
LIBerty000785	FRAS1	998
LIBerty000786	FRAS1	183
LIBerty000787	FRAS1	752
LIBerty000857	FREM1	867
LIBerty000858	FREM1	299
LIBerty000859	FREM1	1530
LIBerty003347	FREM1	1094
LIBerty003348	FREM1	544
LIBerty003349	FREM1	2296
LIBerty003671	FREM2	733
LIBerty003672	FREM2	819
LIBerty003673	FREM2	3187
LIBerty002696	FRMD4B	1363
LIBerty002697	FRMD4B	2508
LIBerty002698	FRMD4B	575
LIBerty000330	FRMD6	2075
LIBerty000331	FRMD6	516
LIBerty000332	FRMD6	3428
LIBerty001247	FRMD6	1157
LIBerty001248	FRMD6	1047
LIBerty001249	FRMD6	1387
LIBerty003392	FRMD6	282
LIBerty003393	FRMD6	506
LIBerty003394	FRMD6	674
LIBerty002669	FRMPD1	1203
LIBerty002670	FRMPD1	781
LIBerty002671	FRMPD1	439
LIBerty002336	FST	657
LIBerty002337	FST	539
LIBerty002338	FST	761
LIBerty002438	FSTL1	638
LIBerty002439	FSTL1	1644
LIBerty002440	FSTL1	765
LIBerty001674	FYN	638
LIBerty001675	FYN	828
LIBerty001676	FYN	830
LIBerty003419	FYN	1063
LIBerty003420	FYN	1795
LIBerty003421	FYN	1443
LIBerty003422	FYN	2734
LIBerty003423	FYN	1641
LIBerty003424	FYN	1976
LIBerty001677	GAB1	347
LIBerty001678	GAB1	1680
LIBerty001679	GAB1	822
LIBerty002513	GAB2	666
LIBerty002514	GAB2	1905
LIBerty002515	GAB2	1981
LIBerty003278	GAB2	804
LIBerty003279	GAB2	764
LIBerty003280	GAB2	1137
LIBerty002755	GADD45B	1016
LIBerty002756	GADD45B	622
LIBerty002757	GADD45B	52
LIBerty000378	GAGE10	1261
LIBerty000379	GAGE10	1572
LIBerty000380	GAGE10	105
LIBerty002935	GALNT1	1931
LIBerty002936	GALNT1	1541
LIBerty002937	GALNT1	2034
LIBerty003591	GALNT10	360
LIBerty003592	GALNT10	711
LIBerty003593	GALNT10	1305
LIBerty001680	GAP43	2356
LIBerty001681	GAP43	1097
LIBerty001682	GAP43	1754
LIBerty000513	GAS7	2433
LIBerty000514	GAS7	1960
LIBerty000515	GAS7	965
LIBerty001954	GAS7	1569
LIBerty001955	GAS7	1295
LIBerty001956	GAS7	758
LIBerty003632	GAS7	2658
LIBerty003633	GAS7	1293
LIBerty003634	GAS7	1660
LIBerty003635	GAS7	1787
LIBerty003636	GAS7	1243
LIBerty003637	GAS7	228
LIBerty001683	GATA3	2394
LIBerty001684	GATA3	2381
LIBerty001685	GATA3	923
LIBerty002977	GATAD1	1778
LIBerty002978	GATAD1	2019
LIBerty002979	GATAD1	1799
LIBerty000031	GBE1	2712
LIBerty000032	GBE1	1610
LIBerty000033	GBE1	1927
LIBerty000995	GBF1	837
LIBerty000996	GBF1	2585
LIBerty000997	GBF1	1520
LIBerty002020	GBP2	2653
LIBerty002021	GBP2	562
LIBerty002022	GBP2	1827
LIBerty002869	GBP3	2041
LIBerty002870	GBP3	1785
LIBerty002871	GBP3	1172
LIBerty000665	GFRA1	235
LIBerty000666	GFRA1	581
LIBerty000667	GFRA1	2092
LIBerty002196	GFRA1	1690
LIBerty002197	GFRA1	3729
LIBerty002198	GFRA1	1988
LIBerty003371	GFRA1	863
LIBerty003372	GFRA1	2152
LIBerty003373	GFRA1	1165
LIBerty000034	GHR	1894
LIBerty000035	GHR	942
LIBerty000036	GHR	658
LIBerty001077	GHR	1661
LIBerty001078	GHR	953
LIBerty001079	GHR	1515
LIBerty001080	GHR	866
LIBerty001081	GHR	2043
LIBerty001082	GHR	1787
LIBerty001083	GHR	1969
LIBerty001084	GHR	805
LIBerty001085	GHR	1233
LIBerty001086	GHR	1032
LIBerty001087	GHR	870
LIBerty001088	GHR	2443
LIBerty001089	GHR	2039
LIBerty001090	GHR	1052
LIBerty001091	GHR	1794
LIBerty001092	GHR	2614
LIBerty001093	GHR	745
LIBerty001094	GHR	1726
LIBerty001095	GHR	1652
LIBerty001096	GHR	1221
LIBerty001097	GHR	1723
LIBerty001098	GHR	1559
LIBerty001099	GHR	634
LIBerty001100	GHR	903
LIBerty003323	GINM1	2055
LIBerty003324	GINM1	1448
LIBerty003325	GINM1	1760
LIBerty003377	GLIS1	849
LIBerty003378	GLIS1	1136
LIBerty003379	GLIS1	1771
LIBerty002375	GLRA3	987
LIBerty002376	GLRA3	765
LIBerty002377	GLRA3	770
LIBerty001184	GLS	349
LIBerty001185	GLS	446
LIBerty001186	GLS	2525
LIBerty001190	GNAI1	863
LIBerty001191	GNAI1	1031
LIBerty001192	GNAI1	1784
LIBerty001686	GNAI1	923
LIBerty001687	GNAI1	433
LIBerty001688	GNAI1	134
LIBerty002887	GNG12	946
LIBerty002888	GNG12	1576
LIBerty002889	GNG12	1591
LIBerty002779	GOLT1B	1231
LIBerty002780	GOLT1B	2075
LIBerty002781	GOLT1B	1417
LIBerty001689	GPC1	219
LIBerty001690	GPC1	50
LIBerty001691	GPC1	1147
LIBerty001799	GPNMB	923
LIBerty001800	GPNMB	1540
LIBerty001801	GPNMB	2453
LIBerty002549	GPR132	801
LIBerty002550	GPR132	1908
LIBerty002551	GPR132	1066
LIBerty001304	GPR176	2735
LIBerty001305	GPR176	1391
LIBerty001306	GPR176	104
LIBerty001307	GPR176	2071
LIBerty001308	GPR176	2129
LIBerty001309	GPR176	1139
LIBerty002142	GPR183	1841
LIBerty002143	GPR183	2220
LIBerty002144	GPR183	1920
LIBerty002199	GPR20	2326
LIBerty002200	GPR20	2038
LIBerty002201	GPR20	2141
LIBerty002202	GPR37	419
LIBerty002203	GPR37	392
LIBerty002204	GPR37	1183
LIBerty000608	GPR63	1955
LIBerty000609	GPR63	38
LIBerty000610	GPR63	1278
LIBerty000854	GPR68	1742
LIBerty000855	GPR68	1479
LIBerty000856	GPR68	577
LIBerty001948	GPR68	617
LIBerty001949	GPR68	3036
LIBerty001950	GPR68	2877
LIBerty002005	GPRC5A	1546
LIBerty002006	GPRC5A	1571
LIBerty002007	GPRC5A	627
LIBerty002881	GPRC5C	1758
LIBerty002882	GPRC5C	182
LIBerty002883	GPRC5C	318
LIBerty002998	GPRC5C	2410
LIBerty002999	GPRC5C	1377
LIBerty003000	GPRC5C	823
LIBerty003585	GPRIN3	1468
LIBerty003586	GPRIN3	1467
LIBerty003587	GPRIN3	604
LIBerty001692	GPX3	1142
LIBerty001693	GPX3	1458
LIBerty001694	GPX3	2476
LIBerty001444	GRID2	952
LIBerty001445	GRID2	410
LIBerty001446	GRID2	1746
LIBerty003293	GRIN3A	2003
LIBerty003294	GRIN3A	782
LIBerty003295	GRIN3A	1818
LIBerty000037	GSN	1295
LIBerty000038	GSN	2086
LIBerty000039	GSN	1127
LIBerty000465	GSN	1050
LIBerty000466	GSN	807
LIBerty000467	GSN	770
LIBerty001217	GSN	1682
LIBerty001218	GSN	2711
LIBerty001219	GSN	2720
LIBerty001220	GSN	597
LIBerty001221	GSN	1237
LIBerty001222	GSN	858
LIBerty003498	GTF2IRD2	2339
LIBerty003499	GTF2IRD2	732
LIBerty003500	GTF2IRD2	1198
LIBerty002800	GULP1	1186
LIBerty002801	GULP1	1921
LIBerty002802	GULP1	1258
LIBerty001512	HAGHL	2660
LIBerty001513	HAGHL	2034
LIBerty001514	HAGHL	912
LIBerty003147	HAGHL	929
LIBerty003148	HAGHL	1086
LIBerty003149	HAGHL	647
LIBerty001629	HAPLN1	1027
LIBerty001630	HAPLN1	181
LIBerty001631	HAPLN1	502
LIBerty001647	HBEGF	609
LIBerty001648	HBEGF	1381
LIBerty001649	HBEGF	114
LIBerty002591	HEBP2	488
LIBerty002592	HEBP2	1673
LIBerty002593	HEBP2	976
LIBerty002947	HEG1	1328
LIBerty002948	HEG1	382
LIBerty002949	HEG1	433
LIBerty000103	HGF	1025
LIBerty000104	HGF	1560
LIBerty000105	HGF	1237
LIBerty003066	HHIPL2	501
LIBerty003067	HHIPL2	423
LIBerty003068	HHIPL2	2199
LIBerty000375	HIC1	1690
LIBerty000376	HIC1	38
LIBerty000377	HIC1	768
LIBerty002369	HIC1	1424
LIBerty002370	HIC1	915
LIBerty002371	HIC1	1111
LIBerty001695	HMOX1	1099
LIBerty001696	HMOX1	1213
LIBerty001697	HMOX1	1679
LIBerty003156	HOOK3	883
LIBerty003157	HOOK3	987
LIBerty003158	HOOK3	492
LIBerty001698	HOXB2	2271
LIBerty001699	HOXB2	647
LIBerty001700	HOXB2	754
LIBerty001987	HRK	379
LIBerty001988	HRK	614
LIBerty001989	HRK	31
LIBerty003111	HUWE1	3080
LIBerty003112	HUWE1	1769
LIBerty003113	HUWE1	424
LIBerty003540	ID1	1488
LIBerty003541	ID1	564
LIBerty003542	ID1	664
LIBerty001482	IFI27	2511
LIBerty001483	IFI27	2587
LIBerty001484	IFI27	2097
LIBerty001485	IFI27	952
LIBerty001486	IFI27	912
LIBerty001487	IFI27	1604
LIBerty000097	IGFBP3	914
LIBerty000098	IGFBP3	1135
LIBerty000099	IGFBP3	72
LIBerty000100	IGFBP5	343
LIBerty000101	IGFBP5	1041
LIBerty000102	IGFBP5	1456
LIBerty001704	IGFBP6	63
LIBerty001705	IGFBP6	3111
LIBerty001706	IGFBP6	2229
LIBerty001554	IGFBP7	253
LIBerty001555	IGFBP7	1437
LIBerty001556	IGFBP7	85
LIBerty000755	IGFN1	733
LIBerty000756	IGFN1	1891
LIBerty000757	IGFN1	1609
LIBerty000115	IL11	1264
LIBerty000116	IL11	1227
LIBerty000117	IL11	898
LIBerty001560	IL13RA1	720
LIBerty001561	IL13RA1	1766
LIBerty001562	IL13RA1	1545
LIBerty000112	IL13RA2	1909
LIBerty000113	IL13RA2	480
LIBerty000114	IL13RA2	1866
LIBerty002839	IL17RD	670
LIBerty002840	IL17RD	1230
LIBerty002841	IL17RD	1297
LIBerty000094	IL1B	1216
LIBerty000095	IL1B	1410
LIBerty000096	IL1B	43
LIBerty000142	IL1R1	576
LIBerty000143	IL1R1	847
LIBerty000144	IL1R1	2078
LIBerty001476	IL1R1	3056
LIBerty001477	IL1R1	636
LIBerty001478	IL1R1	721
LIBerty000211	IL32	280
LIBerty000212	IL32	237
LIBerty000213	IL32	2272
LIBerty000214	IL32	665
LIBerty000215	IL32	98
LIBerty000216	IL32	268
LIBerty000217	IL32	154
LIBerty000218	IL32	957
LIBerty002026	IL32	697
LIBerty002027	IL32	485
LIBerty002028	IL32	473
LIBerty000073	IL4R	1960
LIBerty000074	IL4R	901
LIBerty000075	IL4R	185
LIBerty000091	IL6R	1031
LIBerty000092	IL6R	1906
LIBerty000093	IL6R	2110
LIBerty001707	IL6ST	2124
LIBerty001708	IL6ST	183
LIBerty001709	IL6ST	2539
LIBerty001710	IL7R	1407
LIBerty001711	IL7R	1467
LIBerty001712	IL7R	783
LIBerty003174	INA	757
LIBerty003175	INA	1125
LIBerty003176	INA	1452
LIBerty000951	IQCJ-SCHIP1	1338
LIBerty000952	IQCJ-SCHIP1	1247
LIBerty000953	IQCJ-SCHIP1	2476
LIBerty001713	IRF2	1554
LIBerty001714	IRF2	1856
LIBerty001715	IRF2	1186
LIBerty001716	ISL1	1787
LIBerty001717	ISL1	750
LIBerty001718	ISL1	507
LIBerty002244	ISLR	2808
LIBerty002245	ISLR	1234
LIBerty002246	ISLR	1432
LIBerty003638	ISLR	1612
LIBerty003639	ISLR	2216
LIBerty003640	ISLR	60
LIBerty003549	ITGA1	2548
LIBerty003550	ITGA1	1123
LIBerty003551	ITGA1	287
LIBerty000178	ITGA11	763
LIBerty000179	ITGA11	1017
LIBerty000180	ITGA11	391
LIBerty002235	ITGA3	846
LIBerty002236	ITGA3	569
LIBerty002237	ITGA3	438
LIBerty001719	ITGA5	2145
LIBerty001720	ITGA5	1134
LIBerty001721	ITGA5	421
LIBerty000653	ITGA7	564
LIBerty000654	ITGA7	930
LIBerty000655	ITGA7	859
LIBerty001722	ITGA7	507
LIBerty001723	ITGA7	824
LIBerty001724	ITGA7	1110
LIBerty000043	ITGB3	1524
LIBerty000044	ITGB3	1064
LIBerty000045	ITGB3	1909
LIBerty001725	ITGB5	1959
LIBerty001726	ITGB5	1409
LIBerty001727	ITGB5	1391
LIBerty001361	ITGB6	1481
LIBerty001362	ITGB6	2696
LIBerty001363	ITGB6	2329
LIBerty001286	ITGBL1	190
LIBerty001287	ITGBL1	606
LIBerty001288	ITGBL1	374
LIBerty001289	ITGBL1	2267
LIBerty001290	ITGBL1	4103
LIBerty001291	ITGBL1	725
LIBerty000288	ITPRIPL2	1964
LIBerty000289	ITPRIPL2	628
LIBerty000290	ITPRIPL2	553
LIBerty000046	JAG1	545
LIBerty000047	JAG1	350
LIBerty000048	JAG1	90
LIBerty002920	JPH2	716
LIBerty002921	JPH2	494
LIBerty002922	JPH2	2711
LIBerty003284	KCNE4	705
LIBerty003285	KCNE4	2098
LIBerty003286	KCNE4	958
LIBerty001728	KCNN4	2530
LIBerty001729	KCNN4	1646
LIBerty001730	KCNN4	920
LIBerty002621	KIAA0355	1702
LIBerty002622	KIAA0355	247
LIBerty002623	KIAA0355	1318
LIBerty002624	KIAA0408	864
LIBerty002625	KIAA0408	813
LIBerty002626	KIAA0408	1925
LIBerty002713	KIF13B	1019
LIBerty002714	KIF13B	75
LIBerty002715	KIF13B	277
LIBerty002071	KIF5C	2544
LIBerty002072	KIF5C	649
LIBerty002073	KIF5C	1474
LIBerty002860	KIRREL1	2333
LIBerty002861	KIRREL1	377
LIBerty002862	KIRREL1	450
LIBerty001731	KISS1	927
LIBerty001732	KISS1	2588
LIBerty001733	KISS1	521
LIBerty002029	KLF4	80
LIBerty002030	KLF4	1717
LIBerty002031	KLF4	52
LIBerty003252	KLHL4	567
LIBerty003253	KLHL4	1179
LIBerty003254	KLHL4	2641
LIBerty000088	KRT14	1977
LIBerty000089	KRT14	1023
LIBerty000090	KRT14	1139
LIBerty002247	KRT16	2277
LIBerty002248	KRT16	711
LIBerty002249	KRT16	923
LIBerty000360	KRT80	2881
LIBerty000361	KRT80	3006
LIBerty000362	KRT80	1758
LIBerty001734	KRT81	786
LIBerty001735	KRT81	2245
LIBerty001736	KRT81	1252
LIBerty000764	KRTAP2-3	2327
LIBerty000765	KRTAP2-3	1058
LIBerty000766	KRTAP2-3	3329
LIBerty000076	L1CAM	2441
LIBerty000077	L1CAM	524
LIBerty000078	L1CAM	1053
LIBerty001331	L1CAM	567
LIBerty001332	L1CAM	284
LIBerty001333	L1CAM	1154
LIBerty003042	L1CAM	1146
LIBerty003043	L1CAM	1850
LIBerty003044	L1CAM	632
LIBerty003186	LACTB	1117
LIBerty003187	LACTB	1715
LIBerty003188	LACTB	267
LIBerty001737	LAMA4	766
LIBerty001738	LAMA4	760
LIBerty001739	LAMA4	651
LIBerty002250	LAMA5	2063
LIBerty002251	LAMA5	491
LIBerty002252	LAMA5	1721
LIBerty001740	LAMB2	1246
LIBerty001741	LAMB2	607
LIBerty001742	LAMB2	760
LIBerty001743	LAMC1	381
LIBerty001744	LAMC1	658
LIBerty001745	LAMC1	522
LIBerty001746	LAMP2	2078
LIBerty001747	LAMP2	2722
LIBerty001748	LAMP2	674
LIBerty000345	LDB3	1019
LIBerty000346	LDB3	1063
LIBerty000347	LDB3	2283
LIBerty000818	LDB3	1692
LIBerty000819	LDB3	1078
LIBerty000820	LDB3	2862
LIBerty002435	LDB3	2898
LIBerty002436	LDB3	705
LIBerty002437	LDB3	2336
LIBerty000172	LDLRAD4	129
LIBerty000173	LDLRAD4	2115
LIBerty000174	LDLRAD4	692
LIBerty001313	LDLRAD4	2943
LIBerty001314	LDLRAD4	2095
LIBerty001315	LDLRAD4	754
LIBerty001316	LDLRAD4	433
LIBerty001317	LDLRAD4	2309
LIBerty001318	LDLRAD4	200
LIBerty003543	LDLRAD4	2713
LIBerty003544	LDLRAD4	1664
LIBerty003545	LDLRAD4	91
LIBerty003546	LDLRAD4	753
LIBerty003547	LDLRAD4	926
LIBerty003548	LDLRAD4	182
LIBerty001916	LEFTY2	1091
LIBerty001917	LEFTY2	2345
LIBerty001918	LEFTY2	920
LIBerty001749	LGALS1	1271
LIBerty001750	LGALS1	1602
LIBerty001751	LGALS1	1892
LIBerty002878	LGR4	1893
LIBerty002879	LGR4	1178
LIBerty002880	LGR4	133
LIBerty001752	LIF	1996
LIBerty001753	LIF	259
LIBerty001754	LIF	2100
LIBerty000416	LIMA1	798
LIBerty000417	LIMA1	884
LIBerty000418	LIMA1	1584
LIBerty000419	LIMA1	717
LIBerty000420	LIMA1	1354
LIBerty000421	LIMA1	2269
LIBerty001122	LIMA1	1566
LIBerty001123	LIMA1	788
LIBerty001124	LIMA1	853
LIBerty001119	LINC01621	3212
LIBerty001120	LINC01621	2425
LIBerty001121	LINC01621	1931
LIBerty000564	LITAF	1581
LIBerty000565	LITAF	519
LIBerty000566	LITAF	1270
LIBerty002124	LITAF	1016
LIBerty002125	LITAF	437
LIBerty002126	LITAF	1055
LIBerty001256	LMO1	1522
LIBerty001257	LMO1	387
LIBerty001258	LMO1	1208
LIBerty001758	LMO1	1648
LIBerty001759	LMO1	1042
LIBerty001760	LMO1	1476
LIBerty002205	LMO7	2424
LIBerty002206	LMO7	1453
LIBerty002207	LMO7	1985
LIBerty002764	LMO7	974
LIBerty002765	LMO7	284
LIBerty002766	LMO7	1312
LIBerty001214	LMO7DN	916
LIBerty001215	LMO7DN	619
LIBerty001216	LMO7DN	2559
LIBerty002492	LMOD1	2598
LIBerty002493	LMOD1	2407
LIBerty002494	LMOD1	2583
LIBerty000863	LOX	1913
LIBerty000864	LOX	2497
LIBerty000865	LOX	2364
LIBerty001761	LOX	1956
LIBerty001762	LOX	1194
LIBerty001763	LOX	846
LIBerty002253	LOXL1	653
LIBerty002254	LOXL1	992
LIBerty002255	LOXL1	1151
LIBerty001764	LOXL2	1849
LIBerty001765	LOXL2	241
LIBerty001766	LOXL2	908
LIBerty003144	LOXL4	699
LIBerty003145	LOXL4	181
LIBerty003146	LOXL4	362
LIBerty001241	LPIN1	2011
LIBerty001242	LPIN1	510
LIBerty001243	LPIN1	520
LIBerty001244	LPIN1	2263
LIBerty001245	LPIN1	2112
LIBerty001246	LPIN1	961
LIBerty003362	LPIN1	1029
LIBerty003363	LPIN1	1260
LIBerty003364	LPIN1	670
LIBerty000800	LPP	1553
LIBerty000801	LPP	1868
LIBerty000802	LPP	254
LIBerty000803	LPP	1823
LIBerty000804	LPP	1577
LIBerty000805	LPP	1125
LIBerty002256	LPP	4806
LIBerty002257	LPP	1468
LIBerty002258	LPP	3043
LIBerty000561	LRIG3	1874
LIBerty000562	LRIG3	881
LIBerty000563	LRIG3	1303
LIBerty003443	LRIG3	1624
LIBerty003444	LRIG3	179
LIBerty003445	LRIG3	2354
LIBerty002570	LRP10	1634
LIBerty002571	LRP10	2374
LIBerty002572	LRP10	313
LIBerty000549	LRRC15	2436
LIBerty000550	LRRC15	70
LIBerty000551	LRRC15	1140
LIBerty002274	LRRC17	2100
LIBerty002275	LRRC17	1871
LIBerty002276	LRRC17	2156
LIBerty000486	LRRC32	466
LIBerty000487	LRRC32	585
LIBerty000488	LRRC32	760
LIBerty002241	LRRC32	685
LIBerty002242	LRRC32	1406
LIBerty002243	LRRC32	618
LIBerty000267	LRRC66	1117
LIBerty000268	LRRC66	2305
LIBerty000269	LRRC66	1203
LIBerty000540	LRRC8B	824
LIBerty000541	LRRC8B	1506
LIBerty000542	LRRC8B	882
LIBerty002719	LRRC8B	1245
LIBerty002720	LRRC8B	2827
LIBerty002721	LRRC8B	558
LIBerty003653	LRRN4CL	2495
LIBerty003654	LRRN4CL	1349
LIBerty003655	LRRN4CL	399
LIBerty000794	LTBP1	3131
LIBerty000795	LTBP1	624
LIBerty000796	LTBP1	585
LIBerty003662	LTBP1	894
LIBerty003663	LTBP1	401
LIBerty003664	LTBP1	143
LIBerty000079	LTBP2	704
LIBerty000080	LTBP2	1023
LIBerty000081	LTBP2	668
LIBerty001767	LUM	752
LIBerty001768	LUM	1988
LIBerty001769	LUM	2506
LIBerty003650	LURAP1L	1630
LIBerty003651	LURAP1L	1951
LIBerty003652	LURAP1L	1918
LIBerty000413	LYN	1215
LIBerty000414	LYN	672
LIBerty000415	LYN	3168
LIBerty000939	LYPD6	595
LIBerty000940	LYPD6	902
LIBerty000941	LYPD6	3376
LIBerty003579	LYPD6	1194
LIBerty003580	LYPD6	2098
LIBerty003581	LYPD6	1862
LIBerty003534	LYPD6B	3587
LIBerty003535	LYPD6B	2082
LIBerty003536	LYPD6B	1897
LIBerty003159	MAML2	1340
LIBerty003160	MAML2	698
LIBerty003161	MAML2	1014
LIBerty000845	MAMLD1	2433
LIBerty000846	MAMLD1	1220
LIBerty000847	MAMLD1	1819
LIBerty002232	MAMLD1	1664
LIBerty002233	MAMLD1	812
LIBerty002234	MAMLD1	1054
LIBerty002289	MAN1A1	431
LIBerty002290	MAN1A1	476
LIBerty002291	MAN1A1	1928
LIBerty002914	MAN1C1	1107
LIBerty002915	MAN1C1	1012
LIBerty002916	MAN1C1	2631
LIBerty002292	MANBA	1637
LIBerty002293	MANBA	965
LIBerty002294	MANBA	1824
LIBerty000300	MAP2	2176
LIBerty000301	MAP2	244
LIBerty000302	MAP2	112
LIBerty003117	MAP2	2161
LIBerty003118	MAP2	1173
LIBerty003119	MAP2	1617
[truncated: 1,777 more rows]

## Sheet: T1_3_GuideCounts
LIBerty000001	A2M	1278
LIBerty000002	A2M	1571
LIBerty000003	A2M	188
LIBerty001426	AADAT	2283
LIBerty001427	AADAT	1171
LIBerty001428	AADAT	553
LIBerty002788	AADAT	434
LIBerty002789	AADAT	1416
LIBerty002790	AADAT	296
LIBerty003555	AADAT	1103
LIBerty003556	AADAT	1160
LIBerty003557	AADAT	1220
LIBerty003677	AAVS1	901
LIBerty002238	ABCA1	2700
LIBerty002239	ABCA1	346
LIBerty002240	ABCA1	971
LIBerty002450	ABCA8	1331
LIBerty002451	ABCA8	1688
LIBerty002452	ABCA8	1725
LIBerty001981	ABCC3	1630
LIBerty001982	ABCC3	1514
LIBerty001983	ABCC3	932
LIBerty002728	ABI3BP	1163
LIBerty002729	ABI3BP	1329
LIBerty002730	ABI3BP	625
LIBerty000169	ABLIM1	480
LIBerty000170	ABLIM1	1243
LIBerty000171	ABLIM1	515
LIBerty001755	ABLIM1	915
LIBerty001756	ABLIM1	1456
LIBerty001757	ABLIM1	1660
LIBerty002393	ABLIM1	334
LIBerty002394	ABLIM1	988
LIBerty002395	ABLIM1	2344
LIBerty003087	ACSF2	822
LIBerty003088	ACSF2	2287
LIBerty003089	ACSF2	1176
LIBerty001429	ACSL1	563
LIBerty001430	ACSL1	1081
LIBerty001431	ACSL1	469
LIBerty001432	ACSL1	1352
LIBerty001433	ACSL1	840
LIBerty001434	ACSL1	166
LIBerty001435	ACSL1	593
LIBerty001436	ACSL1	978
LIBerty001437	ACSL1	1224
LIBerty001438	ACSL1	2244
LIBerty001439	ACSL1	487
LIBerty001440	ACSL1	1884
LIBerty002791	ACSL5	1474
LIBerty002792	ACSL5	1144
LIBerty002793	ACSL5	532
LIBerty003644	ACSL5	1020
LIBerty003645	ACSL5	1124
LIBerty003646	ACSL5	849
LIBerty003647	ACSL5	506
LIBerty003648	ACSL5	534
LIBerty003649	ACSL5	549
LIBerty000579	ACTA2	626
LIBerty000580	ACTA2	239
LIBerty000581	ACTA2	660
LIBerty001563	ACTA2	513
LIBerty001564	ACTA2	494
LIBerty001565	ACTA2	462
LIBerty000237	ACTBL2	871
LIBerty000238	ACTBL2	1302
LIBerty000239	ACTBL2	1149
LIBerty003225	ADAM19	1721
LIBerty003226	ADAM19	578
LIBerty003227	ADAM19	1001
LIBerty001990	ADAM9	614
LIBerty001991	ADAM9	556
LIBerty001992	ADAM9	1325
LIBerty002417	ADAMTS1	992
LIBerty002418	ADAMTS1	1236
LIBerty002419	ADAMTS1	458
LIBerty003329	ADAMTS15	1048
LIBerty003330	ADAMTS15	1322
LIBerty003331	ADAMTS15	395
LIBerty002426	ADAMTS5	1144
LIBerty002427	ADAMTS5	665
LIBerty002428	ADAMTS5	472
LIBerty000309	ADAMTSL1	595
LIBerty000310	ADAMTSL1	686
LIBerty000311	ADAMTSL1	806
LIBerty003674	ADAMTSL5	627
LIBerty003675	ADAMTSL5	693
LIBerty003676	ADAMTSL5	185
LIBerty000425	ADCY9	78
LIBerty000426	ADCY9	208
LIBerty000427	ADCY9	401
LIBerty000677	ADGRG1	1428
LIBerty000678	ADGRG1	1594
LIBerty000679	ADGRG1	493
LIBerty000680	ADGRG1	754
LIBerty000681	ADGRG1	376
LIBerty000682	ADGRG1	891
LIBerty000683	ADGRG1	674
LIBerty000684	ADGRG1	653
LIBerty000685	ADGRG1	1227
LIBerty001515	ADGRG1	1936
LIBerty001516	ADGRG1	492
LIBerty001517	ADGRG1	1847
LIBerty002923	ADGRG6	702
LIBerty002924	ADGRG6	786
LIBerty002925	ADGRG6	617
LIBerty002516	ADGRL2	1009
LIBerty002517	ADGRL2	1541
LIBerty002518	ADGRL2	1718
LIBerty000431	ADM	287
LIBerty000432	ADM	793
LIBerty000433	ADM	1276
LIBerty000118	ADORA1	1375
LIBerty000119	ADORA1	549
LIBerty000120	ADORA1	1188
LIBerty003389	ADSSL1	1481
LIBerty003390	ADSSL1	802
LIBerty003391	ADSSL1	544
LIBerty003612	ADSSL1	34
LIBerty003613	ADSSL1	189
LIBerty000285	AHDC1	133
LIBerty000286	AHDC1	798
LIBerty000287	AHDC1	1288
LIBerty003045	AHNAK	614
LIBerty003046	AHNAK	218
LIBerty003047	AHNAK	392
LIBerty003314	AHNAK2	513
LIBerty003315	AHNAK2	807
LIBerty003316	AHNAK2	1650
LIBerty001411	AIG1	2121
LIBerty001412	AIG1	455
LIBerty001413	AIG1	743
LIBerty002782	AIG1	1004
LIBerty002783	AIG1	361
LIBerty002784	AIG1	533
LIBerty000085	AK1	933
LIBerty000086	AK1	841
LIBerty000087	AK1	1248
LIBerty002175	AKAP12	1391
LIBerty002176	AKAP12	601
LIBerty002177	AKAP12	2716
LIBerty003332	AKAP12	1177
LIBerty003333	AKAP12	1649
LIBerty003334	AKAP12	538
LIBerty002035	AKAP6	1445
LIBerty002036	AKAP6	1845
LIBerty002037	AKAP6	1627
LIBerty001052	AKT3	1321
LIBerty001053	AKT3	105
LIBerty001054	AKT3	471
LIBerty002226	AKT3	1286
LIBerty002227	AKT3	650
LIBerty002228	AKT3	1467
LIBerty000121	ALDH3B1	376
LIBerty000122	ALDH3B1	635
LIBerty000123	ALDH3B1	1267
LIBerty000737	ALDH3B1	395
LIBerty000738	ALDH3B1	921
LIBerty000739	ALDH3B1	711
LIBerty003249	ALPK2	658
LIBerty003250	ALPK2	1186
LIBerty003251	ALPK2	332
LIBerty000686	ANGPT1	3038
LIBerty000687	ANGPT1	550
LIBerty000688	ANGPT1	2147
LIBerty002486	ANGPTL2	1069
LIBerty002487	ANGPTL2	1278
LIBerty002488	ANGPTL2	514
LIBerty002597	ANKRD1	851
LIBerty002598	ANKRD1	959
LIBerty002599	ANKRD1	1722
LIBerty000049	ANOS1	1838
LIBerty000050	ANOS1	613
LIBerty000051	ANOS1	41
LIBerty000558	ANXA2	77
LIBerty000559	ANXA2	205
LIBerty000560	ANXA2	175
LIBerty001325	AOC3	2293
LIBerty001326	AOC3	390
LIBerty001327	AOC3	815
LIBerty001972	AOC3	537
LIBerty001973	AOC3	1221
LIBerty001974	AOC3	804
LIBerty001340	AP3B2	2482
LIBerty001341	AP3B2	1025
LIBerty001342	AP3B2	1072
LIBerty000770	APBB2	1743
LIBerty000771	APBB2	1835
LIBerty000772	APBB2	509
LIBerty000773	APBB2	1079
LIBerty000774	APBB2	1512
LIBerty000775	APBB2	1386
LIBerty002038	APBB2	465
LIBerty002039	APBB2	1231
LIBerty002040	APBB2	577
LIBerty002286	APC2	391
LIBerty002287	APC2	617
LIBerty002288	APC2	1028
LIBerty002827	APLN	1052
LIBerty002828	APLN	76
LIBerty002829	APLN	383
LIBerty000004	APOC3	1356
LIBerty000005	APOC3	999
LIBerty000006	APOC3	214
LIBerty003099	APOL6	478
LIBerty003100	APOL6	495
LIBerty003101	APOL6	305
LIBerty000870	AQP1	683
LIBerty000871	AQP1	459
LIBerty000872	AQP1	673
LIBerty000873	AQP1	1659
LIBerty000874	AQP1	1066
LIBerty000875	AQP1	1049
LIBerty000876	AQP1	845
LIBerty000877	AQP1	507
LIBerty000878	AQP1	1128
LIBerty003582	AQP1	324
LIBerty003583	AQP1	2518
LIBerty003584	AQP1	186
LIBerty000582	ARFGAP3	516
LIBerty000583	ARFGAP3	516
LIBerty000584	ARFGAP3	577
LIBerty001358	ARHGAP27	762
LIBerty001359	ARHGAP27	2291
LIBerty001360	ARHGAP27	673
LIBerty003510	ARHGAP27	286
LIBerty003511	ARHGAP27	597
LIBerty003512	ARHGAP27	1387
LIBerty003614	ARHGAP27	182
LIBerty003615	ARHGAP27	645
LIBerty003616	ARHGAP27	298
LIBerty002118	ARHGAP29	1959
LIBerty002119	ARHGAP29	466
LIBerty002120	ARHGAP29	2448
LIBerty003120	ARHGAP42	833
LIBerty003121	ARHGAP42	1759
LIBerty003122	ARHGAP42	1252
LIBerty003395	ARHGAP42	653
LIBerty003396	ARHGAP42	536
LIBerty003397	ARHGAP42	248
LIBerty000231	ARID3C	1282
LIBerty000232	ARID3C	1399
LIBerty000233	ARID3C	431
LIBerty001134	ARID5B	1112
LIBerty001135	ARID5B	1470
LIBerty001136	ARID5B	1145
LIBerty003138	ARID5B	1564
LIBerty003139	ARID5B	630
LIBerty003140	ARID5B	916
LIBerty002345	ARL6IP5	1028
LIBerty002346	ARL6IP5	344
LIBerty002347	ARL6IP5	606
LIBerty002651	ARNT2	1067
LIBerty002652	ARNT2	425
LIBerty002653	ARNT2	291
LIBerty003570	ARRDC4	1489
LIBerty003571	ARRDC4	543
LIBerty003572	ARRDC4	1866
LIBerty000007	ARSB	1799
LIBerty000008	ARSB	1325
LIBerty000009	ARSB	967
LIBerty003603	ARSB	325
LIBerty003604	ARSB	572
LIBerty003605	ARSB	2461
LIBerty000205	ARSI	527
LIBerty000206	ARSI	951
LIBerty000207	ARSI	498
LIBerty003057	ARSJ	774
LIBerty003058	ARSJ	1871
LIBerty003059	ARSJ	2231
LIBerty003558	ASIC4	3161
LIBerty003559	ASIC4	1521
LIBerty003560	ASIC4	1250
LIBerty000758	ASPH	1650
LIBerty000759	ASPH	1149
LIBerty000760	ASPH	1423
LIBerty000761	ASPH	839
LIBerty000762	ASPH	1732
LIBerty000763	ASPH	2063
LIBerty002845	ASPN	860
LIBerty002846	ASPN	1249
LIBerty002847	ASPN	703
LIBerty000010	ASS1	855
LIBerty000011	ASS1	1435
LIBerty000012	ASS1	1337
LIBerty003183	ATOH8	1695
LIBerty003184	ATOH8	2196
LIBerty003185	ATOH8	1726
LIBerty001566	ATP1B1	639
LIBerty001567	ATP1B1	2028
LIBerty001568	ATP1B1	438
LIBerty001569	ATP2B2	725
LIBerty001570	ATP2B2	57
LIBerty001571	ATP2B2	1508
LIBerty000471	ATXN1	61
LIBerty000472	ATXN1	562
LIBerty000473	ATXN1	1208
LIBerty002378	AVIL	1695
LIBerty002379	AVIL	1281
LIBerty002380	AVIL	1777
LIBerty000163	AWAT2	664
LIBerty000164	AWAT2	1829
LIBerty000165	AWAT2	669
LIBerty001343	AXL	1275
LIBerty001344	AXL	889
LIBerty001345	AXL	495
LIBerty002995	AXL	2483
LIBerty002996	AXL	1195
LIBerty002997	AXL	107
LIBerty001978	B3GALT2	745
LIBerty001979	B3GALT2	516
LIBerty001980	B3GALT2	1672
LIBerty001055	BACE1	911
LIBerty001056	BACE1	884
LIBerty001057	BACE1	958
LIBerty003326	BACE1	177
LIBerty003327	BACE1	215
LIBerty003328	BACE1	645
LIBerty002041	BAD	23
LIBerty002042	BAD	30
LIBerty002043	BAD	684
LIBerty000882	BAK1	9
LIBerty000883	BAK1	297
LIBerty000884	BAK1	11
LIBerty003320	BAX	195
LIBerty003321	BAX	1971
LIBerty003322	BAX	300
LIBerty000453	BBC3	2515
LIBerty000454	BBC3	55
LIBerty000455	BBC3	39
LIBerty002600	BBC3	100
LIBerty002601	BBC3	9
LIBerty002602	BBC3	73
LIBerty001232	BCAR3	2340
LIBerty001233	BCAR3	663
LIBerty001234	BCAR3	1085
LIBerty001235	BCAR3	1268
LIBerty001236	BCAR3	458
LIBerty001237	BCAR3	490
LIBerty001238	BCAR3	1237
LIBerty001239	BCAR3	764
LIBerty001240	BCAR3	807
LIBerty001951	BCAR3	2484
LIBerty001952	BCAR3	2073
LIBerty001953	BCAR3	1693
LIBerty001016	BCL2L11	641
LIBerty001017	BCL2L11	169
LIBerty001018	BCL2L11	19
LIBerty001572	BCL7B	712
LIBerty001573	BCL7B	563
LIBerty001574	BCL7B	971
LIBerty000124	BDKRB1	1111
LIBerty000125	BDKRB1	2663
LIBerty000126	BDKRB1	2305
LIBerty000942	BID	449
LIBerty000943	BID	1291
LIBerty000944	BID	194
LIBerty001128	BID	753
LIBerty001129	BID	1114
LIBerty001130	BID	1139
LIBerty001131	BID	1511
LIBerty001132	BID	514
LIBerty001133	BID	474
LIBerty000127	BLVRA	922
LIBerty000128	BLVRA	675
LIBerty000129	BLVRA	120
LIBerty002313	BMP1	258
LIBerty002314	BMP1	228
LIBerty002315	BMP1	509
LIBerty002962	BMP5	592
LIBerty002963	BMP5	1621
LIBerty002964	BMP5	1890
LIBerty001575	BMP7	153
LIBerty001576	BMP7	1995
LIBerty001577	BMP7	1023
LIBerty003219	BOC	267
LIBerty003220	BOC	1087
LIBerty003221	BOC	1640
LIBerty003168	BOK	1487
LIBerty003169	BOK	594
LIBerty003170	BOK	597
LIBerty000570	BTBD19	1544
LIBerty000571	BTBD19	2215
LIBerty000572	BTBD19	710
LIBerty001578	BTG1	1141
LIBerty001579	BTG1	661
LIBerty001580	BTG1	754
LIBerty000998	BVES	697
LIBerty000999	BVES	1127
LIBerty001000	BVES	1568
LIBerty002432	BVES	582
LIBerty002433	BVES	823
LIBerty002434	BVES	189
LIBerty003374	BVES	1161
LIBerty003375	BVES	1341
LIBerty003376	BVES	428
LIBerty000659	C12orf75	1065
LIBerty000660	C12orf75	393
LIBerty000661	C12orf75	772
LIBerty000303	C15orf59	617
LIBerty000304	C15orf59	898
LIBerty000305	C15orf59	1260
LIBerty003105	C1QTNF1	886
LIBerty003106	C1QTNF1	542
LIBerty003107	C1QTNF1	907
LIBerty003440	C1QTNF1	684
LIBerty003441	C1QTNF1	521
LIBerty003442	C1QTNF1	1522
LIBerty003597	C1QTNF1	430
LIBerty003598	C1QTNF1	1512
LIBerty003599	C1QTNF1	1699
LIBerty001581	C1S	1305
LIBerty001582	C1S	93
LIBerty001583	C1S	1602
LIBerty000199	C20orf194	786
LIBerty000200	C20orf194	1697
LIBerty000201	C20orf194	1053
LIBerty003501	C20orf197	1350
LIBerty003502	C20orf197	1765
LIBerty003503	C20orf197	688
LIBerty002474	C4A	1722
LIBerty002475	C4A	1455
LIBerty002476	C4A	942
LIBerty001584	C5AR1	744
LIBerty001585	C5AR1	406
LIBerty001586	C5AR1	544
LIBerty003084	C7orf69	1373
LIBerty003085	C7orf69	1016
LIBerty003086	C7orf69	1537
LIBerty003410	C8orf46	746
LIBerty003411	C8orf46	916
LIBerty003412	C8orf46	2034
LIBerty001058	CA12	1260
LIBerty001059	CA12	748
LIBerty001060	CA12	1279
LIBerty000399	CABLES1	1024
LIBerty000400	CABLES1	592
LIBerty000401	CABLES1	1430
LIBerty001196	CABLES1	1387
LIBerty001197	CABLES1	1039
LIBerty001198	CABLES1	366
LIBerty003308	CABLES1	1334
LIBerty003309	CABLES1	572
LIBerty003310	CABLES1	1217
LIBerty003485	CACNA2D4	2572
LIBerty003486	CACNA2D4	1650
LIBerty003487	CACNA2D4	229
LIBerty001966	CADPS	915
LIBerty001967	CADPS	905
LIBerty001968	CADPS	982
LIBerty003210	CALD1	1399
LIBerty003211	CALD1	777
LIBerty003212	CALD1	794
LIBerty003213	CALD1	724
LIBerty003214	CALD1	975
LIBerty003215	CALD1	627
LIBerty000510	CALU	791
LIBerty000511	CALU	1022
LIBerty000512	CALU	78
LIBerty003446	CAMK1D	446
LIBerty003447	CAMK1D	122
LIBerty003448	CAMK1D	526
LIBerty001065	CAMK2D	1414
LIBerty001066	CAMK2D	584
LIBerty001067	CAMK2D	802
LIBerty001068	CAMK2G	667
LIBerty001069	CAMK2G	602
LIBerty001070	CAMK2G	1074
LIBerty002708	CAMTA1	689
LIBerty002709	CAMTA1	1711
LIBerty002710	CAMTA1	1479
LIBerty001181	CAPG	616
LIBerty001182	CAPG	727
LIBerty001183	CAPG	2020
LIBerty001587	CAPG	925
LIBerty001588	CAPG	281
LIBerty001589	CAPG	606
LIBerty000695	CAPN2	820
LIBerty000696	CAPN2	2249
LIBerty000697	CAPN2	1978
LIBerty001590	CAPN2	2554
LIBerty001591	CAPN2	1371
LIBerty001592	CAPN2	672
LIBerty002609	CARD10	396
LIBerty002610	CARD10	889
LIBerty002611	CARD10	276
LIBerty000434	CASK	1479
LIBerty000435	CASK	340
LIBerty000436	CASK	1022
LIBerty000324	CAST	1710
LIBerty000325	CAST	2664
LIBerty000326	CAST	1256
LIBerty000885	CAST	1732
LIBerty000886	CAST	2413
LIBerty000887	CAST	343
LIBerty001382	CAST	282
LIBerty001383	CAST	1388
LIBerty001384	CAST	311
LIBerty001385	CAST	773
LIBerty001386	CAST	366
LIBerty003491	CAST	567
LIBerty001071	CAV3	1701
LIBerty001072	CAV3	2316
LIBerty001073	CAV3	974
LIBerty002498	CAVIN1	403
LIBerty002499	CAVIN1	577
LIBerty002500	CAVIN1	761
LIBerty002103	CAVIN2	1077
LIBerty002104	CAVIN2	1359
LIBerty002105	CAVIN2	1717
LIBerty003623	CCDC80	1686
LIBerty003624	CCDC80	585
LIBerty003625	CCDC80	1210
LIBerty001877	CCL2	2092
LIBerty001878	CCL2	828
LIBerty001879	CCL2	272
LIBerty002112	CCPG1	683
LIBerty002113	CCPG1	586
LIBerty002114	CCPG1	1076
LIBerty002950	CCPG1	1744
LIBerty002951	CCPG1	832
LIBerty002952	CCPG1	1514
LIBerty001521	CD24	698
LIBerty001522	CD24	2438
LIBerty001523	CD24	1082
LIBerty001524	CD24	1257
LIBerty001525	CD24	2160
LIBerty001526	CD24	341
LIBerty002531	CD24	1594
LIBerty002532	CD24	331
LIBerty002533	CD24	832
LIBerty002579	CD274	2301
LIBerty002580	CD274	697
LIBerty002581	CD274	724
LIBerty001010	CD44	934
LIBerty001011	CD44	1229
LIBerty001012	CD44	1838
LIBerty000109	CD59	1513
LIBerty000110	CD59	140
LIBerty000111	CD59	656
LIBerty000447	CD59	1370
LIBerty000448	CD59	2861
LIBerty000449	CD59	1060
LIBerty000450	CD59	1734
LIBerty000451	CD59	832
LIBerty000452	CD59	1581
LIBerty001458	CDC25B	1034
LIBerty001459	CDC25B	653
LIBerty001460	CDC25B	1089
LIBerty001461	CDC25B	2098
LIBerty001462	CDC25B	1374
LIBerty001463	CDC25B	1579
LIBerty002992	CDC25B	524
LIBerty002993	CDC25B	288
LIBerty002994	CDC25B	227
LIBerty002402	CDC42EP2	714
LIBerty002403	CDC42EP2	73
LIBerty002404	CDC42EP2	1264
LIBerty001259	CDC42EP3	941
LIBerty001260	CDC42EP3	276
LIBerty001261	CDC42EP3	694
LIBerty002357	CDC42EP3	644
LIBerty002358	CDC42EP3	1673
LIBerty002359	CDC42EP3	2154
LIBerty002136	CDH15	1142
LIBerty002137	CDH15	505
LIBerty002138	CDH15	671
LIBerty001593	CDH3	819
LIBerty001594	CDH3	1011
LIBerty001595	CDH3	601
LIBerty002133	CDH6	1169
LIBerty002134	CDH6	980
LIBerty002135	CDH6	340
LIBerty001301	CDK2AP2	571
LIBerty001302	CDK2AP2	642
LIBerty001303	CDK2AP2	1234
LIBerty002283	CDK2AP2	1817
LIBerty002284	CDK2AP2	290
LIBerty002285	CDK2AP2	1809
LIBerty000662	CDK6	1276
LIBerty000663	CDK6	1101
LIBerty000664	CDK6	663
LIBerty001229	CDK6	915
LIBerty001230	CDK6	1109
LIBerty001231	CDK6	1538
LIBerty001061	CDKN1A	121
LIBerty001062	CDKN1A	32
LIBerty001063	CDKN1A	48
LIBerty001064	CDKN1A	91
LIBerty001518	CDKN1A	247
LIBerty001519	CDKN1A	132
LIBerty001520	CDKN1A	973
LIBerty003258	CDKN1A	575
LIBerty003259	CDKN1A	158
LIBerty000428	CDKN1C	298
LIBerty000429	CDKN1C	23
LIBerty000430	CDKN1C	135
LIBerty002139	CDKN2B	792
LIBerty002140	CDKN2B	1606
LIBerty002141	CDKN2B	1505
LIBerty002181	CEBPD	1411
LIBerty002182	CEBPD	596
LIBerty002183	CEBPD	341
LIBerty001536	CELSR3	622
LIBerty001537	CELSR3	462
LIBerty001538	CELSR3	789
LIBerty003350	CFAP53	653
LIBerty003351	CFAP53	676
LIBerty003352	CFAP53	650
LIBerty000040	CFI	1884
LIBerty000041	CFI	1014
LIBerty000042	CFI	989
LIBerty001157	CGA	958
LIBerty001158	CGA	1755
LIBerty001159	CGA	1782
LIBerty000273	CHN1	869
LIBerty000274	CHN1	346
LIBerty000275	CHN1	1255
LIBerty001043	CHN1	1740
LIBerty001044	CHN1	483
LIBerty001045	CHN1	877
LIBerty001596	CHN1	854
LIBerty001597	CHN1	1093
LIBerty001598	CHN1	1033
LIBerty000130	CHRM4	513
LIBerty000131	CHRM4	1376
LIBerty000132	CHRM4	705
LIBerty000797	CHRNA3	2171
LIBerty000798	CHRNA3	840
LIBerty000799	CHRNA3	419
LIBerty000833	CHST11	1506
LIBerty000834	CHST11	805
LIBerty000835	CHST11	883
LIBerty002032	CHST3	86
LIBerty002033	CHST3	1127
LIBerty002034	CHST3	1315
LIBerty003338	CIART	1787
LIBerty003339	CIART	998
LIBerty003340	CIART	790
LIBerty003425	CILP2	214
LIBerty003426	CILP2	1642
LIBerty003427	CILP2	585
LIBerty000879	CLDN19	1245
LIBerty000880	CLDN19	214
LIBerty000881	CLDN19	1271
LIBerty002106	CLIC3	1284
LIBerty002107	CLIC3	456
LIBerty002108	CLIC3	394
LIBerty003495	CNKSR3	554
LIBerty003496	CNKSR3	81
LIBerty003497	CNKSR3	831
LIBerty001175	CNTN1	1332
LIBerty001176	CNTN1	797
LIBerty001177	CNTN1	1689
LIBerty001178	CNTN1	2727
LIBerty001179	CNTN1	1549
LIBerty001180	CNTN1	492
LIBerty003513	CNTN1	1925
LIBerty003514	CNTN1	518
LIBerty003515	CNTN1	1185
LIBerty000888	COL11A1	1430
LIBerty000889	COL11A1	513
LIBerty000890	COL11A1	173
LIBerty002047	COL12A1	773
LIBerty002048	COL12A1	639
LIBerty002049	COL12A1	626
LIBerty000013	COL1A2	359
LIBerty000014	COL1A2	670
LIBerty000015	COL1A2	402
LIBerty000016	COL3A1	1251
LIBerty000017	COL3A1	1111
LIBerty000018	COL3A1	437
LIBerty001599	COL4A1	229
LIBerty001600	COL4A1	789
LIBerty001601	COL4A1	692
LIBerty001602	COL4A2	596
LIBerty001603	COL4A2	801
LIBerty001604	COL4A2	570
LIBerty000019	COL5A1	282
LIBerty000020	COL5A1	846
LIBerty000021	COL5A1	265
LIBerty000070	COL5A2	600
LIBerty000071	COL5A2	259
LIBerty000072	COL5A2	608
LIBerty002761	COL5A3	635
LIBerty002762	COL5A3	1154
LIBerty002763	COL5A3	802
LIBerty001605	COL6A1	186
LIBerty001606	COL6A1	81
LIBerty001607	COL6A1	208
LIBerty001608	COL6A2	157
LIBerty001609	COL6A2	379
LIBerty001610	COL6A2	27
LIBerty003255	COL6A3	1692
LIBerty003256	COL6A3	1390
LIBerty003257	COL6A3	579
LIBerty001334	COL6A5	450
LIBerty001335	COL6A5	1036
LIBerty001336	COL6A5	2000
LIBerty000022	COL7A1	788
LIBerty000023	COL7A1	1165
LIBerty000024	COL7A1	477
LIBerty001611	COL8A1	410
LIBerty001612	COL8A1	482
LIBerty001613	COL8A1	97
LIBerty002184	COL8A2	696
LIBerty002185	COL8A2	1824
LIBerty002186	COL8A2	811
LIBerty003290	COLEC12	787
LIBerty003291	COLEC12	302
LIBerty003292	COLEC12	1391
LIBerty002806	COPZ2	135
LIBerty002807	COPZ2	773
LIBerty002808	COPZ2	658
LIBerty000404	CORO1C	1311
LIBerty000405	CORO1C	286
LIBerty000406	CORO1C	735
LIBerty001322	CORO1C	701
LIBerty001323	CORO1C	484
LIBerty001324	CORO1C	351
LIBerty002594	CORO1C	591
LIBerty002595	CORO1C	929
LIBerty002596	CORO1C	1035
LIBerty001617	CPA2	1150
LIBerty001618	CPA2	619
LIBerty001619	CPA2	834
LIBerty001620	CPA3	993
LIBerty001621	CPA3	1889
LIBerty001622	CPA3	1445
LIBerty002803	CPA4	662
LIBerty002804	CPA4	2392
LIBerty002805	CPA4	1737
LIBerty000456	CPA5	1653
LIBerty000457	CPA5	988
LIBerty000458	CPA5	1166
LIBerty001623	CPM	1784
LIBerty001624	CPM	1668
LIBerty001625	CPM	1326
LIBerty003588	CPM	1316
LIBerty003589	CPM	1323
LIBerty003590	CPM	475
LIBerty002050	CRABP1	831
LIBerty002051	CRABP1	346
LIBerty002052	CRABP1	512
LIBerty001001	CRABP2	1405
LIBerty001002	CRABP2	644
LIBerty001003	CRABP2	280
LIBerty001626	CRABP2	1699
LIBerty001627	CRABP2	562
LIBerty001628	CRABP2	270
LIBerty003246	CREB3L1	2024
LIBerty003247	CREB3L1	972
LIBerty003248	CREB3L1	1187
LIBerty003573	CREB3L2	465
LIBerty003574	CREB3L2	2038
LIBerty003575	CREB3L2	827
LIBerty002809	CRIM1	2142
LIBerty002810	CRIM1	503
LIBerty002811	CRIM1	439
LIBerty000225	CRMP1	340
LIBerty000226	CRMP1	273
LIBerty000227	CRMP1	668
LIBerty001470	CRMP1	187
LIBerty001471	CRMP1	1042
LIBerty001472	CRMP1	1106
LIBerty001473	CRMP1	92
LIBerty001474	CRMP1	162
LIBerty001475	CRMP1	685
LIBerty001527	CRMP1	2076
LIBerty001528	CRMP1	274
LIBerty001529	CRMP1	585
LIBerty001494	CRYAB	214
LIBerty001495	CRYAB	136
LIBerty001496	CRYAB	819
LIBerty001497	CRYAB	762
LIBerty001498	CRYAB	658
LIBerty001499	CRYAB	671
LIBerty002603	CSDC2	1477
LIBerty002604	CSDC2	1597
LIBerty002605	CSDC2	1595
LIBerty003473	CSF1	306
LIBerty003474	CSF1	848
LIBerty003475	CSF1	552
LIBerty001632	CSPG4	1817
LIBerty001633	CSPG4	477
LIBerty001634	CSPG4	830
LIBerty001530	CSRP2	1149
LIBerty001531	CSRP2	638
LIBerty001532	CSRP2	1393
LIBerty001467	CST3	633
LIBerty001468	CST3	722
LIBerty001469	CST3	155
LIBerty001635	CTGF	1266
LIBerty001636	CTGF	340
LIBerty001637	CTGF	879
LIBerty001211	CTSL	798
LIBerty001212	CTSL	1815
LIBerty001213	CTSL	716
LIBerty001328	CXCL12	901
LIBerty001329	CXCL12	142
LIBerty001330	CXCL12	645
LIBerty002130	CXCL14	1454
LIBerty002131	CXCL14	472
LIBerty002132	CXCL14	342
LIBerty001208	CYBRD1	1916
LIBerty001209	CYBRD1	409
LIBerty001210	CYBRD1	368
LIBerty003075	CYBRD1	448
LIBerty003076	CYBRD1	503
LIBerty003077	CYBRD1	2438
LIBerty000321	CYLD	892
LIBerty000322	CYLD	224
LIBerty000323	CYLD	2248
LIBerty002711	CYLD	494
LIBerty002712	CYLD	750
LIBerty000492	CYP4F11	897
LIBerty000493	CYP4F11	898
LIBerty000494	CYP4F11	266
LIBerty001557	CYR61	596
LIBerty001558	CYR61	2293
LIBerty001559	CYR61	2276
LIBerty000294	CYS1	821
LIBerty000295	CYS1	1170
LIBerty000296	CYS1	690
LIBerty003678	Ctrl_0001	735
LIBerty003679	Ctrl_0002	1321
LIBerty003680	Ctrl_0003	1472
LIBerty003681	Ctrl_0004	2438
LIBerty003682	Ctrl_0005	1795
LIBerty003683	Ctrl_0006	1124
LIBerty003684	Ctrl_0007	1279
LIBerty003685	Ctrl_0008	826
LIBerty003686	Ctrl_0009	1633
LIBerty003687	Ctrl_0010	998
LIBerty003688	Ctrl_0011	1645
LIBerty003689	Ctrl_0012	1717
LIBerty003690	Ctrl_0013	778
LIBerty003691	Ctrl_0014	1521
LIBerty003692	Ctrl_0015	1054
LIBerty003693	Ctrl_0016	587
LIBerty003694	Ctrl_0017	1754
LIBerty003695	Ctrl_0018	2140
LIBerty003696	Ctrl_0019	590
LIBerty003697	Ctrl_0020	564
LIBerty003698	Ctrl_0021	1393
LIBerty003699	Ctrl_0022	905
LIBerty003700	Ctrl_0023	856
LIBerty003701	Ctrl_0024	827
LIBerty003702	Ctrl_0025	1890
LIBerty003703	Ctrl_0026	1740
LIBerty003704	Ctrl_0027	1485
LIBerty003705	Ctrl_0028	1645
LIBerty003706	Ctrl_0029	1210
LIBerty003707	Ctrl_0030	1806
LIBerty003708	Ctrl_0031	824
LIBerty003709	Ctrl_0032	1878
LIBerty003710	Ctrl_0033	1761
LIBerty003711	Ctrl_0034	959
LIBerty003712	Ctrl_0035	721
LIBerty003713	Ctrl_0036	2449
LIBerty003714	Ctrl_0037	1714
LIBerty003715	Ctrl_0038	1094
LIBerty003716	Ctrl_0039	655
LIBerty003717	Ctrl_0040	712
LIBerty003718	Ctrl_0041	936
LIBerty003719	Ctrl_0042	1854
LIBerty003720	Ctrl_0043	1506
LIBerty003721	Ctrl_0044	279
LIBerty003722	Ctrl_0045	447
LIBerty003723	Ctrl_0046	548
LIBerty003724	Ctrl_0047	774
LIBerty003725	Ctrl_0048	1405
LIBerty003726	Ctrl_0049	1667
LIBerty003727	Ctrl_0050	842
LIBerty003728	Ctrl_0051	1152
LIBerty003729	Ctrl_0052	1678
LIBerty003730	Ctrl_0053	1174
LIBerty003731	Ctrl_0054	1470
LIBerty003732	Ctrl_0055	1161
LIBerty003733	Ctrl_0056	964
LIBerty003734	Ctrl_0057	1141
LIBerty003735	Ctrl_0058	547
LIBerty003736	Ctrl_0059	1748
LIBerty003737	Ctrl_0060	582
LIBerty003738	Ctrl_0061	724
LIBerty003739	Ctrl_0062	627
LIBerty003740	Ctrl_0063	1623
LIBerty003741	Ctrl_0064	908
LIBerty003742	Ctrl_0065	287
LIBerty003743	Ctrl_0066	670
LIBerty003744	Ctrl_0067	511
LIBerty003745	Ctrl_0068	719
LIBerty003746	Ctrl_0069	1188
LIBerty003747	Ctrl_0070	1783
LIBerty003748	Ctrl_0071	583
LIBerty003749	Ctrl_0072	1816
LIBerty003750	Ctrl_0073	504
LIBerty003751	Ctrl_0074	427
LIBerty003752	Ctrl_0075	866
LIBerty003753	Ctrl_0076	1283
LIBerty003754	Ctrl_0077	1566
LIBerty003755	Ctrl_0078	586
LIBerty003756	Ctrl_0079	841
LIBerty003757	Ctrl_0080	787
LIBerty003758	Ctrl_0081	1456
LIBerty003759	Ctrl_0082	1578
LIBerty003760	Ctrl_0083	1144
LIBerty003761	Ctrl_0084	1186
LIBerty003762	Ctrl_0085	1573
LIBerty003763	Ctrl_0086	1796
LIBerty003764	Ctrl_0087	1925
LIBerty003765	Ctrl_0088	1856
LIBerty003766	Ctrl_0089	1233
LIBerty003767	Ctrl_0090	1410
LIBerty003768	Ctrl_0091	1573
LIBerty003769	Ctrl_0092	543
LIBerty003770	Ctrl_0093	1910
LIBerty003771	Ctrl_0094	399
LIBerty003772	Ctrl_0095	1280
LIBerty003773	Ctrl_0096	1891
LIBerty003774	Ctrl_0097	113
LIBerty003775	Ctrl_0098	410
LIBerty003776	Ctrl_0099	510
LIBerty003777	Ctrl_0100	650
LIBerty002818	DACT1	901
LIBerty002819	DACT1	797
LIBerty002820	DACT1	476
LIBerty000848	DAG1	405
LIBerty000849	DAG1	1211
LIBerty000850	DAG1	725
LIBerty000851	DAG1	1663
LIBerty000852	DAG1	436
LIBerty000853	DAG1	277
LIBerty003504	DCBLD1	747
LIBerty003505	DCBLD1	1575
LIBerty003506	DCBLD1	139
LIBerty000306	DCLK2	822
LIBerty000307	DCLK2	1279
LIBerty000308	DCLK2	897
LIBerty001638	DCN	1703
LIBerty001639	DCN	1687
LIBerty001640	DCN	427
LIBerty003302	DCN	1739
LIBerty003303	DCN	857
LIBerty003304	DCN	1226
LIBerty003305	DCN	1969
LIBerty003306	DCN	2378
LIBerty003307	DCN	900
LIBerty001641	DCTD	899
LIBerty001642	DCTD	260
LIBerty001643	DCTD	506
LIBerty000537	DDAH1	682
LIBerty000538	DDAH1	49
LIBerty000539	DDAH1	646
LIBerty002495	DDAH1	586
LIBerty002496	DDAH1	704
LIBerty002497	DDAH1	914
LIBerty000133	DDC	810
LIBerty000134	DDC	823
LIBerty000135	DDC	457
LIBerty000363	DDC	734
LIBerty000364	DDC	1007
LIBerty000365	DDC	2258
LIBerty001957	DDO	616
LIBerty001958	DDO	1631
LIBerty001959	DDO	648
LIBerty000219	DDX60L	1664
LIBerty000220	DDX60L	476
LIBerty000221	DDX60L	1629
LIBerty002758	DENND2A	937
LIBerty002759	DENND2A	307
LIBerty002760	DENND2A	1538
LIBerty001644	DES	611
LIBerty001645	DES	852
LIBerty001646	DES	1561
LIBerty000136	DIO2	1357
LIBerty000137	DIO2	1871
LIBerty000138	DIO2	720
LIBerty001101	DIO2	1203
LIBerty001102	DIO2	614
LIBerty001103	DIO2	1831
LIBerty002564	DIO2	2007
LIBerty002565	DIO2	2257
LIBerty002566	DIO2	1264
LIBerty003189	DISP1	717
LIBerty003190	DISP1	509
LIBerty003191	DISP1	555
LIBerty002501	DKK1	116
LIBerty002502	DKK1	604
LIBerty002503	DKK1	234
LIBerty000243	DKK3	1680
LIBerty000244	DKK3	241
LIBerty000245	DKK3	569
LIBerty002537	DKK3	1467
LIBerty002538	DKK3	333
LIBerty002539	DKK3	494
LIBerty002770	DKK3	598
LIBerty002771	DKK3	787
LIBerty002772	DKK3	136
LIBerty000333	DLGAP4	1156
LIBerty000334	DLGAP4	520
LIBerty000335	DLGAP4	785
LIBerty002663	DLGAP4	1532
LIBerty002664	DLGAP4	1916
LIBerty002665	DLGAP4	1545
LIBerty003564	DLGAP4	1023
LIBerty003565	DLGAP4	276
LIBerty003566	DLGAP4	65
LIBerty001993	DLK1	1042
LIBerty001994	DLK1	856
LIBerty001995	DLK1	1282
LIBerty000543	DNAJB5	228
LIBerty000544	DNAJB5	682
LIBerty000545	DNAJB5	428
LIBerty002507	DNAJB5	901
LIBerty002508	DNAJB5	1052
LIBerty002509	DNAJB5	102
LIBerty002534	DNAJC15	829
LIBerty002535	DNAJC15	830
LIBerty002536	DNAJC15	3126
LIBerty002327	DNAJC3	1004
LIBerty002328	DNAJC3	1000
LIBerty002329	DNAJC3	388
LIBerty003078	DOCK5	299
LIBerty003079	DOCK5	1886
LIBerty003080	DOCK5	545
LIBerty000498	DOCK9	2407
LIBerty000499	DOCK9	585
LIBerty000500	DOCK9	643
LIBerty002716	DOCK9	79
LIBerty002717	DOCK9	512
LIBerty002718	DOCK9	737
LIBerty002354	DRAP1	187
LIBerty002355	DRAP1	584
LIBerty002356	DRAP1	251
LIBerty003594	DRAXIN	486
LIBerty003595	DRAXIN	236
LIBerty003596	DRAXIN	670
LIBerty000357	DSE	1802
LIBerty000358	DSE	698
LIBerty000359	DSE	866
LIBerty002552	DSE	446
LIBerty002553	DSE	655
LIBerty002554	DSE	850
LIBerty003129	DSEL	139
LIBerty003130	DSEL	1098
LIBerty003131	DSEL	581
LIBerty003341	DUSP10	1487
LIBerty003342	DUSP10	1856
LIBerty003343	DUSP10	276
LIBerty003344	DUSP10	1284
LIBerty003345	DUSP10	497
LIBerty003346	DUSP10	563
LIBerty000348	DUSP27	631
LIBerty000349	DUSP27	395
LIBerty000350	DUSP27	2239
LIBerty002053	DUSP5	427
LIBerty002054	DUSP5	549
LIBerty002055	DUSP5	188
LIBerty001013	ECM1	1261
LIBerty001014	ECM1	1378
LIBerty001015	ECM1	1569
LIBerty001346	EDIL3	383
LIBerty001347	EDIL3	21
LIBerty001348	EDIL3	271
LIBerty001650	EDN1	2082
LIBerty001651	EDN1	966
LIBerty001652	EDN1	1718
LIBerty001653	EDN2	1828
LIBerty001654	EDN2	1280
LIBerty001655	EDN2	199
LIBerty000025	EDNRB	2273
LIBerty000026	EDNRB	1030
LIBerty000027	EDNRB	423
LIBerty001007	EDNRB	2099
LIBerty001008	EDNRB	879
LIBerty001009	EDNRB	1293
LIBerty002011	EDNRB	1862
LIBerty002012	EDNRB	700
LIBerty002013	EDNRB	722
LIBerty000605	EFCAB2	1302
LIBerty000606	EFCAB2	1026
LIBerty000607	EFCAB2	506
LIBerty003150	EFCAB2	1127
LIBerty003151	EFCAB2	626
LIBerty003152	EFCAB2	1967
LIBerty000297	EFEMP1	1537
LIBerty000298	EFEMP1	1255
LIBerty000299	EFEMP1	1118
LIBerty002615	EHD2	784
LIBerty002616	EHD2	170
LIBerty002617	EHD2	481
LIBerty002612	EHD3	1736
LIBerty002613	EHD3	862
LIBerty002614	EHD3	1974
LIBerty002121	EIF2AK3	1928
LIBerty002122	EIF2AK3	475
LIBerty002123	EIF2AK3	911
LIBerty000812	ELAVL2	99
LIBerty000813	ELAVL2	28
LIBerty000814	ELAVL2	53
LIBerty000815	ELAVL2	908
LIBerty000816	ELAVL2	339
LIBerty000817	ELAVL2	238
LIBerty002056	ELAVL2	1964
LIBerty002057	ELAVL2	1861
LIBerty002058	ELAVL2	1959
LIBerty000614	ELAVL4	1366
LIBerty000615	ELAVL4	1338
LIBerty000616	ELAVL4	603
LIBerty000617	ELAVL4	990
LIBerty000618	ELAVL4	539
LIBerty000619	ELAVL4	1220
LIBerty000620	ELAVL4	714
LIBerty000621	ELAVL4	632
LIBerty000622	ELAVL4	1407
LIBerty000623	ELAVL4	444
LIBerty000624	ELAVL4	1360
LIBerty000625	ELAVL4	2413
LIBerty002483	ELL2	1455
LIBerty002484	ELL2	829
LIBerty002485	ELL2	584
LIBerty001187	ELOVL1	816
LIBerty001188	ELOVL1	787
LIBerty001189	ELOVL1	408
LIBerty003033	ELOVL1	334
LIBerty003034	ELOVL1	933
LIBerty003035	ELOVL1	784
LIBerty003010	ELSPBP1	727
LIBerty003011	ELSPBP1	917
LIBerty003012	ELSPBP1	1726
LIBerty002797	EMCN	1292
LIBerty002798	EMCN	1204
LIBerty002799	EMCN	2056
LIBerty003296	EMID1	336
LIBerty003297	EMID1	621
LIBerty003298	EMID1	1208
LIBerty001539	EMP1	932
LIBerty001540	EMP1	1782
LIBerty001541	EMP1	2148
LIBerty001199	ENC1	1620
LIBerty001200	ENC1	1228
LIBerty001201	ENC1	98
LIBerty000489	ENTPD4	296
LIBerty000490	ENTPD4	1991
LIBerty000491	ENTPD4	312
LIBerty002911	ENTPD7	1886
LIBerty002912	ENTPD7	702
LIBerty002913	ENTPD7	600
LIBerty001542	EPAS1	385
LIBerty001543	EPAS1	795
LIBerty001544	EPAS1	340
LIBerty002830	EPHB2	1070
LIBerty002831	EPHB2	409
LIBerty002832	EPHB2	235
LIBerty003222	EPSTI1	2008
LIBerty003223	EPSTI1	567
LIBerty003224	EPSTI1	739
LIBerty000312	ERAP1	778
LIBerty000313	ERAP1	716
LIBerty000314	ERAP1	919
LIBerty000954	ERAP1	1005
LIBerty000955	ERAP1	1434
LIBerty000956	ERAP1	1906
LIBerty000504	ERAP2	1592
LIBerty000505	ERAP2	1819
LIBerty000506	ERAP2	800
LIBerty002893	ERRFI1	259
LIBerty002894	ERRFI1	505
LIBerty002895	ERRFI1	1022
LIBerty000546	EVA1A	129
LIBerty000547	EVA1A	1180
LIBerty000548	EVA1A	2020
LIBerty003132	EVA1A	761
LIBerty003133	EVA1A	1165
LIBerty003134	EVA1A	2213
LIBerty002582	EVI2A	1310
LIBerty002583	EVI2A	1146
LIBerty002584	EVI2A	1906
LIBerty002059	EXTL1	869
LIBerty002060	EXTL1	1389
LIBerty002061	EXTL1	902
LIBerty001464	EYA1	1472
LIBerty001465	EYA1	2088
LIBerty001466	EYA1	2256
LIBerty003464	EYA1	727
LIBerty003465	EYA1	1193
LIBerty003466	EYA1	673
LIBerty003467	EYA1	1570
LIBerty003468	EYA1	930
LIBerty003469	EYA1	676
LIBerty003470	EYA4	1502
LIBerty003471	EYA4	460
LIBerty003472	EYA4	86
LIBerty001656	F2R	1145
LIBerty001657	F2R	479
LIBerty001658	F2R	1313
LIBerty002190	F2RL1	465
LIBerty002191	F2RL1	671
LIBerty002192	F2RL1	1076
LIBerty002014	FABP3	1136
LIBerty002015	FABP3	1822
LIBerty002016	FABP3	1344
LIBerty001545	FABP4	1498
LIBerty001546	FABP4	573
LIBerty001547	FABP4	1079
LIBerty002989	FADS3	110
LIBerty002990	FADS3	1269
LIBerty002991	FADS3	471
LIBerty002842	FAM20A	999
LIBerty002843	FAM20A	918
LIBerty002844	FAM20A	624
LIBerty001408	FAM214A	2903
LIBerty001409	FAM214A	1338
LIBerty001410	FAM214A	1710
LIBerty002905	FAM214A	665
LIBerty002906	FAM214A	637
LIBerty002907	FAM214A	1056
LIBerty002654	FAM3C	1453
LIBerty002655	FAM3C	1485
LIBerty002656	FAM3C	268
LIBerty001113	FAM47E-STBD1	1286
LIBerty001114	FAM47E-STBD1	1502
LIBerty001115	FAM47E-STBD1	1136
LIBerty001148	FAM69A	355
LIBerty001149	FAM69A	664
LIBerty001150	FAM69A	2751
LIBerty001151	FAM69A	1994
LIBerty001152	FAM69A	1325
LIBerty001153	FAM69A	953
LIBerty002062	FAP	1081
LIBerty002063	FAP	1498
LIBerty002064	FAP	1599
LIBerty001447	FARP1	1831
LIBerty001448	FARP1	476
LIBerty001449	FARP1	1987
LIBerty002271	FARP1	1209
LIBerty002272	FARP1	291
LIBerty002273	FARP1	61
LIBerty000028	FBN1	439
LIBerty000029	FBN1	711
LIBerty000030	FBN1	238
LIBerty001659	FBN2	423
LIBerty001660	FBN2	130
LIBerty001661	FBN2	370
LIBerty002405	FERMT2	794
LIBerty002406	FERMT2	469
LIBerty002407	FERMT2	586
LIBerty002065	FGF5	824
LIBerty002066	FGF5	356
LIBerty002067	FGF5	1019
LIBerty001662	FGF7	1286
LIBerty001663	FGF7	660
LIBerty001664	FGF7	1372
LIBerty001665	FGF9	1189
LIBerty001666	FGF9	1037
LIBerty001667	FGF9	1951
LIBerty000626	FGFR2	503
LIBerty000627	FGFR2	1236
LIBerty000628	FGFR2	731
LIBerty000629	FGFR2	2850
LIBerty000630	FGFR2	1431
LIBerty000631	FGFR2	397
LIBerty000632	FGFR2	697
LIBerty000633	FGFR2	548
LIBerty000634	FGFR2	1082
LIBerty003039	FGFR2	387
LIBerty003040	FGFR2	970
LIBerty003041	FGFR2	1718
LIBerty000713	FHL1	852
LIBerty000714	FHL1	878
LIBerty000715	FHL1	719
LIBerty000716	FHL1	659
LIBerty000717	FHL1	1634
LIBerty000718	FHL1	339
LIBerty000719	FHL1	1037
LIBerty000720	FHL1	1378
LIBerty000721	FHL1	1436
LIBerty000722	FHL1	1434
LIBerty000723	FHL1	832
LIBerty000724	FHL1	327
LIBerty000725	FHL1	441
LIBerty000726	FHL1	25
LIBerty000727	FHL1	1457
LIBerty000806	FHL1	417
LIBerty000807	FHL1	1221
LIBerty000808	FHL1	1859
LIBerty000327	FILIP1L	607
LIBerty000328	FILIP1L	1159
LIBerty000329	FILIP1L	2104
LIBerty002657	FILIP1L	994
LIBerty002658	FILIP1L	381
LIBerty002659	FILIP1L	944
LIBerty001387	FKBP9	1602
LIBerty001388	FKBP9	1692
LIBerty001389	FKBP9	1211
LIBerty001390	FKBP9	1166
LIBerty001391	FKBP9	135
LIBerty001392	FKBP9	642
LIBerty000462	FLNC	607
LIBerty000463	FLNC	304
LIBerty000464	FLNC	212
LIBerty001668	FLT1	1388
LIBerty001669	FLT1	441
LIBerty001670	FLT1	92
LIBerty001671	FN1	347
LIBerty001672	FN1	2799
LIBerty001673	FN1	374
LIBerty000552	FNDC3B	818
LIBerty000553	FNDC3B	101
LIBerty000554	FNDC3B	163
LIBerty003030	FNDC3B	1725
LIBerty003031	FNDC3B	509
LIBerty003032	FNDC3B	2732
LIBerty000139	FOLR1	1251
LIBerty000140	FOLR1	1208
LIBerty000141	FOLR1	412
LIBerty002821	FOLR1	1719
LIBerty002822	FOLR1	704
LIBerty002823	FOLR1	2634
LIBerty002824	FOLR1	1372
LIBerty002825	FOLR1	1187
LIBerty002826	FOLR1	456
LIBerty002193	FOSL2	140
LIBerty002194	FOSL2	110
LIBerty002195	FOSL2	121
LIBerty001548	FOXC1	362
LIBerty001549	FOXC1	662
LIBerty001550	FOXC1	1092
LIBerty002068	FOXD1	948
LIBerty002069	FOXD1	113
LIBerty002070	FOXD1	423
LIBerty003641	FOXM1	1652
LIBerty003642	FOXM1	110
LIBerty003643	FOXM1	1149
LIBerty002017	FOXS1	458
LIBerty002018	FOXS1	277
LIBerty002019	FOXS1	1276
LIBerty000785	FRAS1	727
LIBerty000786	FRAS1	128
LIBerty000787	FRAS1	601
LIBerty000857	FREM1	753
LIBerty000858	FREM1	250
LIBerty000859	FREM1	1118
LIBerty003347	FREM1	730
LIBerty003348	FREM1	392
LIBerty003349	FREM1	1737
LIBerty003671	FREM2	659
LIBerty003672	FREM2	621
LIBerty003673	FREM2	2215
LIBerty002696	FRMD4B	1019
LIBerty002697	FRMD4B	1811
LIBerty002698	FRMD4B	391
LIBerty000330	FRMD6	1594
LIBerty000331	FRMD6	425
LIBerty000332	FRMD6	2809
LIBerty001247	FRMD6	741
LIBerty001248	FRMD6	728
LIBerty001249	FRMD6	920
LIBerty003392	FRMD6	228
LIBerty003393	FRMD6	419
LIBerty003394	FRMD6	536
LIBerty002669	FRMPD1	913
LIBerty002670	FRMPD1	686
LIBerty002671	FRMPD1	392
LIBerty002336	FST	522
LIBerty002337	FST	384
LIBerty002338	FST	542
LIBerty002438	FSTL1	543
LIBerty002439	FSTL1	1225
LIBerty002440	FSTL1	674
LIBerty001674	FYN	415
LIBerty001675	FYN	630
LIBerty001676	FYN	625
LIBerty003419	FYN	827
LIBerty003420	FYN	1377
LIBerty003421	FYN	944
LIBerty003422	FYN	2222
LIBerty003423	FYN	1196
LIBerty003424	FYN	1624
LIBerty001677	GAB1	315
LIBerty001678	GAB1	1359
LIBerty001679	GAB1	731
LIBerty002513	GAB2	434
LIBerty002514	GAB2	1495
LIBerty002515	GAB2	1438
LIBerty003278	GAB2	592
LIBerty003279	GAB2	511
LIBerty003280	GAB2	949
LIBerty002755	GADD45B	733
LIBerty002756	GADD45B	497
LIBerty002757	GADD45B	52
LIBerty000378	GAGE10	863
LIBerty000379	GAGE10	1205
LIBerty000380	GAGE10	102
LIBerty002935	GALNT1	1594
LIBerty002936	GALNT1	1325
LIBerty002937	GALNT1	1572
LIBerty003591	GALNT10	310
LIBerty003592	GALNT10	506
LIBerty003593	GALNT10	1033
LIBerty001680	GAP43	1702
LIBerty001681	GAP43	876
LIBerty001682	GAP43	1259
LIBerty000513	GAS7	1947
LIBerty000514	GAS7	1393
LIBerty000515	GAS7	733
LIBerty001954	GAS7	1123
LIBerty001955	GAS7	1028
LIBerty001956	GAS7	478
LIBerty003632	GAS7	1884
LIBerty003633	GAS7	1053
LIBerty003634	GAS7	1317
LIBerty003635	GAS7	1202
LIBerty003636	GAS7	1020
LIBerty003637	GAS7	284
LIBerty001683	GATA3	1917
LIBerty001684	GATA3	1614
LIBerty001685	GATA3	810
LIBerty002977	GATAD1	1325
LIBerty002978	GATAD1	1624
LIBerty002979	GATAD1	1401
LIBerty000031	GBE1	2255
LIBerty000032	GBE1	1104
LIBerty000033	GBE1	1536
LIBerty000995	GBF1	644
LIBerty000996	GBF1	1813
LIBerty000997	GBF1	1163
LIBerty002020	GBP2	2035
LIBerty002021	GBP2	450
LIBerty002022	GBP2	1443
LIBerty002869	GBP3	1640
LIBerty002870	GBP3	1479
LIBerty002871	GBP3	784
LIBerty000665	GFRA1	188
LIBerty000666	GFRA1	505
LIBerty000667	GFRA1	1767
LIBerty002196	GFRA1	1347
LIBerty002197	GFRA1	2895
LIBerty002198	GFRA1	1619
LIBerty003371	GFRA1	508
LIBerty003372	GFRA1	1563
LIBerty003373	GFRA1	912
LIBerty000034	GHR	1284
LIBerty000035	GHR	782
LIBerty000036	GHR	396
LIBerty001077	GHR	1159
LIBerty001078	GHR	695
LIBerty001079	GHR	1098
LIBerty001080	GHR	699
LIBerty001081	GHR	1776
LIBerty001082	GHR	1453
LIBerty001083	GHR	1433
LIBerty001084	GHR	537
LIBerty001085	GHR	916
LIBerty001086	GHR	749
LIBerty001087	GHR	624
LIBerty001088	GHR	1942
LIBerty001089	GHR	1568
LIBerty001090	GHR	663
LIBerty001091	GHR	1508
LIBerty001092	GHR	2197
LIBerty001093	GHR	611
LIBerty001094	GHR	1319
LIBerty001095	GHR	1449
LIBerty001096	GHR	894
LIBerty001097	GHR	1311
LIBerty001098	GHR	1198
LIBerty001099	GHR	464
LIBerty001100	GHR	713
LIBerty003323	GINM1	1594
LIBerty003324	GINM1	1186
LIBerty003325	GINM1	1413
LIBerty003377	GLIS1	678
LIBerty003378	GLIS1	906
LIBerty003379	GLIS1	1378
LIBerty002375	GLRA3	766
LIBerty002376	GLRA3	542
LIBerty002377	GLRA3	628
LIBerty001184	GLS	324
LIBerty001185	GLS	430
LIBerty001186	GLS	2011
LIBerty001190	GNAI1	599
LIBerty001191	GNAI1	805
LIBerty001192	GNAI1	1395
LIBerty001686	GNAI1	683
LIBerty001687	GNAI1	349
LIBerty001688	GNAI1	137
LIBerty002887	GNG12	677
LIBerty002888	GNG12	1231
LIBerty002889	GNG12	1345
LIBerty002779	GOLT1B	845
LIBerty002780	GOLT1B	1746
LIBerty002781	GOLT1B	967
LIBerty001689	GPC1	185
LIBerty001690	GPC1	29
LIBerty001691	GPC1	786
LIBerty001799	GPNMB	730
LIBerty001800	GPNMB	1060
LIBerty001801	GPNMB	1735
LIBerty002549	GPR132	662
LIBerty002550	GPR132	1497
LIBerty002551	GPR132	802
LIBerty001304	GPR176	2117
LIBerty001305	GPR176	1142
LIBerty001306	GPR176	129
LIBerty001307	GPR176	1605
LIBerty001308	GPR176	1646
LIBerty001309	GPR176	881
LIBerty002142	GPR183	1605
LIBerty002143	GPR183	1693
LIBerty002144	GPR183	1482
LIBerty002199	GPR20	1710
LIBerty002200	GPR20	1602
LIBerty002201	GPR20	1680
LIBerty002202	GPR37	388
LIBerty002203	GPR37	469
LIBerty002204	GPR37	908
LIBerty000608	GPR63	1462
LIBerty000609	GPR63	32
LIBerty000610	GPR63	967
LIBerty000854	GPR68	1420
LIBerty000855	GPR68	1169
LIBerty000856	GPR68	462
LIBerty001948	GPR68	475
LIBerty001949	GPR68	2215
LIBerty001950	GPR68	2143
LIBerty002005	GPRC5A	1054
LIBerty002006	GPRC5A	1345
LIBerty002007	GPRC5A	550
LIBerty002881	GPRC5C	1224
LIBerty002882	GPRC5C	169
LIBerty002883	GPRC5C	223
LIBerty002998	GPRC5C	1791
LIBerty002999	GPRC5C	1027
LIBerty003000	GPRC5C	617
LIBerty003585	GPRIN3	1089
LIBerty003586	GPRIN3	1130
LIBerty003587	GPRIN3	466
LIBerty001692	GPX3	946
LIBerty001693	GPX3	1198
LIBerty001694	GPX3	1962
LIBerty001444	GRID2	760
LIBerty001445	GRID2	322
LIBerty001446	GRID2	1372
LIBerty003293	GRIN3A	1568
LIBerty003294	GRIN3A	609
LIBerty003295	GRIN3A	1387
LIBerty000037	GSN	967
LIBerty000038	GSN	1444
LIBerty000039	GSN	916
LIBerty000465	GSN	823
LIBerty000466	GSN	744
LIBerty000467	GSN	602
LIBerty001217	GSN	1395
LIBerty001218	GSN	2275
LIBerty001219	GSN	2028
LIBerty001220	GSN	449
LIBerty001221	GSN	925
LIBerty001222	GSN	727
LIBerty003498	GTF2IRD2	1724
LIBerty003499	GTF2IRD2	619
LIBerty003500	GTF2IRD2	925
LIBerty002800	GULP1	911
LIBerty002801	GULP1	1431
LIBerty002802	GULP1	973
LIBerty001512	HAGHL	2031
LIBerty001513	HAGHL	1593
LIBerty001514	HAGHL	681
LIBerty003147	HAGHL	733
LIBerty003148	HAGHL	822
LIBerty003149	HAGHL	451
LIBerty001629	HAPLN1	753
LIBerty001630	HAPLN1	153
LIBerty001631	HAPLN1	444
LIBerty001647	HBEGF	466
LIBerty001648	HBEGF	1129
LIBerty001649	HBEGF	67
LIBerty002591	HEBP2	428
LIBerty002592	HEBP2	1400
LIBerty002593	HEBP2	667
LIBerty002947	HEG1	1020
LIBerty002948	HEG1	356
LIBerty002949	HEG1	349
LIBerty000103	HGF	844
LIBerty000104	HGF	1208
LIBerty000105	HGF	923
LIBerty003066	HHIPL2	312
LIBerty003067	HHIPL2	313
LIBerty003068	HHIPL2	1577
LIBerty000375	HIC1	1302
LIBerty000376	HIC1	58
LIBerty000377	HIC1	601
LIBerty002369	HIC1	1075
LIBerty002370	HIC1	530
LIBerty002371	HIC1	788
LIBerty001695	HMOX1	822
LIBerty001696	HMOX1	957
LIBerty001697	HMOX1	1262
LIBerty003156	HOOK3	646
LIBerty003157	HOOK3	755
LIBerty003158	HOOK3	367
LIBerty001698	HOXB2	1723
LIBerty001699	HOXB2	447
LIBerty001700	HOXB2	562
LIBerty001987	HRK	305
LIBerty001988	HRK	504
LIBerty001989	HRK	10
LIBerty003111	HUWE1	2430
LIBerty003112	HUWE1	1362
LIBerty003113	HUWE1	361
LIBerty003540	ID1	1114
LIBerty003541	ID1	465
LIBerty003542	ID1	485
LIBerty001482	IFI27	1840
LIBerty001483	IFI27	2107
LIBerty001484	IFI27	1775
LIBerty001485	IFI27	689
LIBerty001486	IFI27	738
LIBerty001487	IFI27	1312
LIBerty000097	IGFBP3	702
LIBerty000098	IGFBP3	857
LIBerty000099	IGFBP3	60
LIBerty000100	IGFBP5	216
LIBerty000101	IGFBP5	701
LIBerty000102	IGFBP5	1112
LIBerty001704	IGFBP6	32
LIBerty001705	IGFBP6	2433
LIBerty001706	IGFBP6	1668
LIBerty001554	IGFBP7	152
LIBerty001555	IGFBP7	1078
LIBerty001556	IGFBP7	85
LIBerty000755	IGFN1	644
LIBerty000756	IGFN1	1466
LIBerty000757	IGFN1	1166
LIBerty000115	IL11	897
LIBerty000116	IL11	901
LIBerty000117	IL11	676
LIBerty001560	IL13RA1	518
LIBerty001561	IL13RA1	1289
LIBerty001562	IL13RA1	1236
LIBerty000112	IL13RA2	1485
LIBerty000113	IL13RA2	447
LIBerty000114	IL13RA2	1486
LIBerty002839	IL17RD	486
LIBerty002840	IL17RD	1015
LIBerty002841	IL17RD	974
LIBerty000094	IL1B	884
LIBerty000095	IL1B	1062
LIBerty000096	IL1B	25
LIBerty000142	IL1R1	465
LIBerty000143	IL1R1	668
LIBerty000144	IL1R1	1611
LIBerty001476	IL1R1	2104
LIBerty001477	IL1R1	477
LIBerty001478	IL1R1	549
LIBerty000211	IL32	229
LIBerty000212	IL32	148
LIBerty000213	IL32	1876
LIBerty000214	IL32	501
LIBerty000215	IL32	50
LIBerty000216	IL32	249
LIBerty000217	IL32	131
LIBerty000218	IL32	762
LIBerty002026	IL32	497
LIBerty002027	IL32	333
LIBerty002028	IL32	354
LIBerty000073	IL4R	1402
LIBerty000074	IL4R	766
LIBerty000075	IL4R	137
LIBerty000091	IL6R	772
LIBerty000092	IL6R	1553
LIBerty000093	IL6R	1679
LIBerty001707	IL6ST	1688
LIBerty001708	IL6ST	157
LIBerty001709	IL6ST	1863
LIBerty001710	IL7R	1019
LIBerty001711	IL7R	1057
LIBerty001712	IL7R	613
LIBerty003174	INA	522
LIBerty003175	INA	747
LIBerty003176	INA	1196
LIBerty000951	IQCJ-SCHIP1	1017
LIBerty000952	IQCJ-SCHIP1	811
LIBerty000953	IQCJ-SCHIP1	1936
LIBerty001713	IRF2	1180
LIBerty001714	IRF2	1452
LIBerty001715	IRF2	878
LIBerty001716	ISL1	1381
LIBerty001717	ISL1	583
LIBerty001718	ISL1	477
LIBerty002244	ISLR	2104
LIBerty002245	ISLR	884
LIBerty002246	ISLR	1121
LIBerty003638	ISLR	1204
LIBerty003639	ISLR	1703
LIBerty003640	ISLR	68
LIBerty003549	ITGA1	1877
LIBerty003550	ITGA1	890
LIBerty003551	ITGA1	199
LIBerty000178	ITGA11	503
LIBerty000179	ITGA11	641
LIBerty000180	ITGA11	317
LIBerty002235	ITGA3	745
LIBerty002236	ITGA3	505
LIBerty002237	ITGA3	332
LIBerty001719	ITGA5	1703
LIBerty001720	ITGA5	854
LIBerty001721	ITGA5	348
LIBerty000653	ITGA7	397
LIBerty000654	ITGA7	637
LIBerty000655	ITGA7	619
LIBerty001722	ITGA7	472
LIBerty001723	ITGA7	662
LIBerty001724	ITGA7	824
LIBerty000043	ITGB3	994
LIBerty000044	ITGB3	774
LIBerty000045	ITGB3	1202
LIBerty001725	ITGB5	1552
LIBerty001726	ITGB5	1157
LIBerty001727	ITGB5	1034
LIBerty001361	ITGB6	1110
LIBerty001362	ITGB6	2173
LIBerty001363	ITGB6	1780
LIBerty001286	ITGBL1	128
LIBerty001287	ITGBL1	479
LIBerty001288	ITGBL1	293
LIBerty001289	ITGBL1	1829
LIBerty001290	ITGBL1	3107
LIBerty001291	ITGBL1	588
LIBerty000288	ITPRIPL2	1435
LIBerty000289	ITPRIPL2	445
LIBerty000290	ITPRIPL2	382
LIBerty000046	JAG1	380
LIBerty000047	JAG1	330
LIBerty000048	JAG1	73
LIBerty002920	JPH2	494
LIBerty002921	JPH2	438
LIBerty002922	JPH2	2027
LIBerty003284	KCNE4	568
LIBerty003285	KCNE4	1743
LIBerty003286	KCNE4	707
LIBerty001728	KCNN4	1627
LIBerty001729	KCNN4	1288
LIBerty001730	KCNN4	700
LIBerty002621	KIAA0355	1277
LIBerty002622	KIAA0355	201
LIBerty002623	KIAA0355	1058
LIBerty002624	KIAA0408	688
LIBerty002625	KIAA0408	574
LIBerty002626	KIAA0408	1444
LIBerty002713	KIF13B	795
LIBerty002714	KIF13B	61
LIBerty002715	KIF13B	272
LIBerty002071	KIF5C	1960
LIBerty002072	KIF5C	498
LIBerty002073	KIF5C	1069
LIBerty002860	KIRREL1	1695
LIBerty002861	KIRREL1	328
LIBerty002862	KIRREL1	382
LIBerty001731	KISS1	656
LIBerty001732	KISS1	1964
LIBerty001733	KISS1	355
LIBerty002029	KLF4	71
LIBerty002030	KLF4	1395
LIBerty002031	KLF4	41
LIBerty003252	KLHL4	391
LIBerty003253	KLHL4	840
LIBerty003254	KLHL4	2102
LIBerty000088	KRT14	1420
LIBerty000089	KRT14	771
LIBerty000090	KRT14	803
LIBerty002247	KRT16	1572
[truncated: 2,004 more rows]

## Sheet: T1_4_GuideCounts
LIBerty000001	A2M	1393
[truncated: 3,776 more rows]

[truncated: 6 more sheets: T1_avg_GuideCounts, T2_1_GuideCounts, T2_2_GuideCounts, T2_3_GuideCounts, T2_4_GuideCounts, T2_avg_GuideCounts]
