# Supplementary material for: CRISPR activation screen identifies TGFβ-associated PEG10 as a crucial tumor suppressor in Ewing sarcoma
Source: Sci Rep. 2022 Jun 23;12:10671. doi: 10.1038/s41598-022-12659-7 (PMC9225990; doi:10.1038/s41598-022-12659-7)
Supplement: Supplementary file 3 — Supplementary Table S1. [file 41598_2022_12659_MOESM3_ESM.xlsx]

## Sheet: Gene list
Table S1A. List of genes repressed by EWS-FLI1 compiled from bioinformatical analysis of published EWS-FLI1 knockout studies and meta-analysis across numerous Ewing cell lines and patient samples
Gene
A2M
AADAT
ABCA1
ABCA8
ABCC3
ABI3BP
ABLIM1
ACSF2
ACSL1
ACSL5
ACTA2
ACTBL2
ADAM19
ADAM9
ADAMTS1
ADAMTS15
ADAMTS5
ADAMTSL1
ADAMTSL5
ADCY9
ADGRG1
ADGRG6
ADGRL2
ADM
ADORA1
ADSSL1
AHDC1
AHNAK
AHNAK2
AIG1
AK1
AKAP12
AKAP6
AKT3
ALDH3B1
ALPK2
ANGPT1
ANGPTL2
ANKRD1
ANOS1
ANXA2
AOC3
AP3B2
APBB2
APC2
APLN
APOC3
APOL6
AQP1
ARFGAP3
ARHGAP27
ARHGAP29
ARHGAP42
ARID3C
ARID5B
ARL6IP5
ARNT2
ARRDC4
ARSB
ARSI
ARSJ
ASIC4
ASPH
ASPN
ASS1
ATOH8
ATP1B1
ATP2B2
ATXN1
AVIL
AWAT2
AXL
B3GALT2
BACE1
BAD
BAK1
BAX
BBC3
BCAR3
BCL2L11
BCL7B
BDKRB1
BID
BLVRA
BMP1
BMP5
BMP7
BOC
BOK
BTBD19
BTG1
BVES
C12orf75
C15orf59
C1QTNF1
C1S
C20orf194
C20orf197
C4A
C5AR1
C7orf69
C8orf46
CA12
CABLES1
CACNA2D4
CADPS
CALD1
CALU
CAMK1D
CAMK2D
CAMK2G
CAMTA1
CAPG
CAPN2
CARD10
CASK
CAST
CAV3
CAVIN1
CAVIN2
CCDC80
CCL2
CCPG1
CD24
CD274
CD44
CD59
CDC25B
CDC42EP2
CDC42EP3
CDH15
CDH3
CDH6
CDK2AP2
CDK6
CDKN1A
CDKN1C
CDKN2B
CEBPD
CELSR3
CFAP53
CFI
CGA
CHN1
CHRM4
CHRNA3
CHST11
CHST3
CIART
CILP2
CLDN19
CLIC3
CNKSR3
CNTN1
COL11A1
COL12A1
COL1A2
COL3A1
COL4A1
COL4A2
COL5A1
COL5A2
COL5A3
COL6A1
COL6A2
COL6A3
COL6A5
COL7A1
COL8A1
COL8A2
COLEC12
COPZ2
CORO1C
CPA2
CPA3
CPA4
CPA5
CPM
CRABP1
CRABP2
CREB3L1
CREB3L2
CRIM1
CRMP1
CRYAB
CSDC2
CSF1
CSPG4
CSRP2
CST3
CTGF
CTSL
CXCL12
CXCL14
CYBRD1
CYLD
CYP4F11
CYR61
CYS1
DACT1
DAG1
DCBLD1
DCLK2
DCN
DCTD
DDAH1
DDC
DDO
DDX60L
DENND2A
DES
DIO2
DISP1
DKK1
DKK3
DLGAP4
DLK1
DNAJB5
DNAJC15
DNAJC3
DOCK5
DOCK9
DRAP1
DRAXIN
DSE
DSEL
DUSP10
DUSP27
DUSP5
ECM1
EDIL3
EDN1
EDN2
EDNRB
EFCAB2
EFEMP1
EHD2
EHD3
EIF2AK3
ELAVL2
ELAVL4
ELL2
ELOVL1
ELSPBP1
EMCN
EMID1
EMP1
ENC1
ENTPD4
ENTPD7
EPAS1
EPHB2
EPSTI1
ERAP1
ERAP2
ERRFI1
EVA1A
EVI2A
EXTL1
EYA1
EYA4
F2R
F2RL1
FABP3
FABP4
FADS3
FAM20A
FAM214A
FAM3C
FAM47E-STBD1
FAM69A
FAP
FARP1
FBN1
FBN2
FERMT2
FGF5
FGF7
FGF9
FGFR2
FHL1
FILIP1L
FKBP9
FLNC
FLT1
FN1
FNDC3B
FOLR1
FOSL2
FOXC1
FOXD1
FOXM1
FOXS1
FRAS1
FREM1
FREM2
FRMD4B
FRMD6
FRMPD1
FST
FSTL1
FYN
GAB1
GAB2
GADD45B
GAGE10
GALNT1
GALNT10
GAP43
GAS7
GATA3
GATAD1
GBE1
GBF1
GBP2
GBP3
GFRA1
GHR
GINM1
GLIS1
GLRA3
GLS
GNAI1
GNG12
GOLT1B
GPC1
GPNMB
GPR132
GPR176
GPR183
GPR20
GPR37
GPR63
GPR68
GPRC5A
GPRC5C
GPRIN3
GPX3
GRID2
GRIN3A
GSN
GTF2IRD2
GULP1
HAGHL
HAPLN1
HBEGF
HEBP2
HEG1
HGF
HHIPL2
HIC1
HMOX1
HOOK3
HOXB2
HRK
HUWE1
ID1
IFI27
IGFBP3
IGFBP5
IGFBP6
IGFBP7
IGFN1
IL11
IL13RA1
IL13RA2
IL17RD
IL1B
IL1R1
IL32
IL4R
IL6R
IL6ST
IL7R
INA
IQCJ-SCHIP1
IRF2
ISL1
ISLR
ITGA1
ITGA11
ITGA3
ITGA5
ITGA7
ITGB3
ITGB5
ITGB6
ITGBL1
ITPRIPL2
JAG1
JPH2
KCNE4
KCNN4
KIAA0355
KIAA0408
KIF13B
KIF5C
KIRREL1
KISS1
KLF4
KLHL4
KRT14
KRT16
KRT80
KRT81
KRTAP2-3
L1CAM
LACTB
LAMA4
LAMA5
LAMB2
LAMC1
LAMP2
LDB3
LDLRAD4
LEFTY2
LGALS1
LGR4
LIF
LIMA1
LINC01621
LITAF
LMO1
LMO7
LMO7DN
LMOD1
LOX
LOXL1
LOXL2
LOXL4
LPIN1
LPP
LRIG3
LRP10
LRRC15
LRRC17
LRRC32
LRRC66
LRRC8B
LRRN4CL
LTBP1
LTBP2
LUM
LURAP1L
LYN
LYPD6
LYPD6B
MAML2
MAMLD1
MAN1A1
MAN1C1
MANBA
MAP2
MAP3K7CL
MAP7
MAPK1
MAPK8IP1
MARCH_4
MARCKS
MAST2
MBNL2
MCC
MCOLN3
MCTP2
MDK
ME3
MEF2D
MEIS2
MEIS3
MELTF
MERTK
MEST
MGAT2
MGAT5B
MGLL
MGP
MICU3
MID1
MKX
MLPH
MMD
MME
MMP14
MMP16
MMP2
MMP7
MOB3C
MOXD1
MPP4
MR1
MRPS6
MSRB3
MTCL1
MTSS1
MUC13
MVP
MXD4
MXRA5
MXRA7
MXRA8
MYBL1
MYL1
MYLIP
MYO1E
MYO6
MYO7A
MYOF
MYOG
MYT1
NAP1L3
NAV3
NCALD
NCAM1
NCEH1
NCOA1
NDNF
NDRG4
NEDD4L
NEDD9
NEFL
NEFM
NEK7
NES
NEXN
NFASC
NFIL3
NFKB1
NFKBIZ
NGF
NID1
NID2
NIPAL4
NLRC5
NMNAT2
NMT2
NNMT
NOD1
NOL3
NOV
NPC2
NPNT
NR2F6
NR3C1
NRBP1
NRCAM
NRP1
NRP2
NT5E
NTN4
NUCB2
NUPR1
OAT
OGN
OLFML2B
OLR1
OMD
ORAI3
OSBPL10
P3H1
P3H2
P4HA2
P4HA3
PAG1
PALLD
PAPLN
PAPSS2
PAQR6
PARVG
PBXIP1
PCDH10
PCDH18
PCDH7
PCK1
PCNX2
PCOLCE
PCOLCE2
PDCD1LG2
PDE2A
PDE5A
PDE7B
PDGFA
PDGFRB
PDLIM1
PDLIM3
PDLIM4
PDZRN3
PEA15
PEG10
PGF
PHACTR2
PHLDA1
PHLDB2
PHYHIP
PI15
PIK3CG
PIM1
PIR
PKD2
PKP3
PLAT
PLAU
PLAUR
PLCL1
PLD1
PLEKHA6
PLEKHF1
PLK2
PLS3
PLSCR4
PLXDC1
PLXNA2
PLXNC1
PLXND1
PMAIP1
PMP22
PODN
POPDC2
PPFIBP1
PPIB
PPIC
PPID
PPM1H
PPP1R3C
PRDM11
PROS1
PRR16
PRRX1
PRSS23
PTGER2
PTGES
PTGFR
PTGS1
PTGS2
PTP4A2
PTPN12
PTPN21
PTPRH
PTPRM
PTPRN
PTX3
PXDC1
PYGL
QSOX1
RAB3B
RAI14
RARRES3
RASGRP3
RBKS
RBMS1
RECK
REEP5
REV3L
RFTN1
RGCC
RGS20
RGS5
RHBDF1
RHOBTB1
RHOBTB3
RHOC
RIMS3
RIN2
RIN3
RIPOR2
RNASET2
RND3
RNF150
ROBO2
ROR2
ROS1
RRAS2
RSPO3
RTL3
RTL5
RTN1
RUNX1T1
RUNX2
RUSC2
S100A10
S100A13
S100A16
S100A2
S100A3
S100A4
S100A6
S1PR1
SAMD9L
SAMHD1
SAT1
SATB1
SCARA3
SCARA5
SCG2
SCHIP1
SCML1
SCPEP1
SCUBE1
SDC1
SDC2
SEC14L2
SEC23A
SEC24D
SEC61G
SELENBP1
SELENOM
SELPLG
SEMA3A
SEMA3B
SEMA4A
SEMA7A
SEPT_11
SEPT_4
SERINC3
SERPINB6
SERPINE1
SERPINE2
SESN3
SETBP1
SFRP1
SFXN3
SH2D3C
SH3GLB1
SHB
SHISA3
SIM1
SIPA1L2
SLC12A8
SLC1A7
SLC22A4
SLC2A12
SLC2A6
SLC30A1
SLC31A2
SLC41A2
SLC6A17
SNAI2
SNX14
SNX4
SOAT1
SORBS1
SORCS1
SOSTDC1
SP100
SP140
SP140L
SPAG17
SPARC
SPARCL1
SPATA20
SPATS2L
SPHK1
SPOCD1
SPOCK1
SPOCK2
SPRY1
SPRY2
SPRYD7
SPSB4
SPX
SRL
SRPX
SRPX2
SSC5D
SSFA2
ST6GALNAC2
STAC
STBD1
STMN2
STOM
STON1
STON1-GTF2A1L
STON2
SULF1
SULF2
SUOX
SUSD5
SYDE2
SYNM
SYNPO
SYNPO2
SYT11
SYTL2
TAGLN
TAGLN3
TBC1D2
TDO2
TES
TFPI
TFPI2
TGFB2
TGFBI
TGFBR2
TGFBR3
TGM2
TH
THBS1
THBS2
THBS3
THNSL2
THSD4
TIE1
TINAGL1
TJP1
TLE1
TLE4
TLL1
TLN2
TMBIM1
TMCO3
TMEM154
TMEM184A
TMEM217
TMEM253
TMEM45A
TMEM52B
TMEM86A
TMEM87B
TMEM9B
TMSB4X
TMTC2
TNC
TNFRSF12A
TNFRSF19
TNFRSF1A
TNFSF15
TNMD
TNS3
TOX
TP53INP1
TPD52L1
TPM1
TRAF1
TRAF3IP2
TRAFD1
TRAK2
TRAM1
TRAM2
TRIM29
TRIO
TROAP
TSPAN12
TSPAN4
TSPAN7
TSPOAP1
TTC7A
TTLL7
TUFT1
TXNIP
UBA7
UCHL1
UCN2
UGCG
UPP1
UTRN
VASN
VCAN
VCL
VEGFC
VGLL3
VIT
WIPI1
WNT2
WNT5B
WTIP
XAF1
XBP1
YPEL1
ZCCHC24
ZFP36L2
ZNF423
ZNF804A

## Sheet: Time point 1
Table S1B. Gene ranking generated by PinAPL-Py αRRA method analysis of the CRISPRa screen NGS data for the time point one.
gene	p-value Repl. 1	p-value Repl. 2	p-value Repl. 3	p-value Repl. 4	Fisher Statistic	p-value combined	significant
ANXA2	0.167586	0	0	0	224.621	0	TRUE
BAD	0.0648	0	0	0	226.521	0	TRUE
BBC3	0	0.0347143	0	0	227.769	0	TRUE
CDKN1A	0	0	0	0	294.731	0	TRUE
CDKN1C	0.0972	0	0.0972	0	156.689	0	TRUE
CRMP1	0	0	0	0	294.731	0	TRUE
ELAVL2	0	0	0.0972	0	225.71	0	TRUE
FHL1	0.1215	0	0.0972	0	156.243	0	TRUE
FOSL2	0.0648	0	0	0	226.521	0	TRUE
GHR	0.0648	0	0.0972	0	157.5	0	TRUE
IL32	0	0	0	0	294.731	0	TRUE
KLF4	0.0648	0	0	0	226.521	0	TRUE
LDLRAD4	0.1215	0	0	0	225.264	0	TRUE
MDK	0	0	0	0.100552	225.642	0	TRUE
ME3	0.0972	0	0.0972	0	156.689	0	TRUE
PCDH7	0.0972	0	0	0	225.71	0	TRUE
PEG10	0.0648	0	0	0	226.521	0	TRUE
S100A13	0.0648	0	0	0	226.521	0	TRUE
SP140L	0	0	0	0	294.731	0	TRUE
TGFBR2	0.0648	0	0	0	226.521	0	TRUE
TSPAN4	0.144	0	0.1215	0	155.457	0	TRUE
MSRB3	0.1215	0.0347143	0.0972	0	89.2816	6.66134e-16	TRUE
PIM1	0.0648	0.153474	0.0972	0	87.566	1.44329e-15	TRUE
MAP7	0.0972	0	0.102316	0.243	85.7335	3.44169e-15	TRUE
SERPINE2	0.275642	0	0.162	0.142941	83.791	8.43769e-15	TRUE
MEIS3	0.243	0.0347143	0.0972	0.0405	20.6255	0.00821176	TRUE
SEPT04	0.167586	0.0571765	0.0972	0.0405	20.3706	0.00902124	TRUE
RTL5	0.1215	0.0571765	0.0972	0.142941	18.4915	0.0178287	TRUE
MGLL	0.243	0.0571765	0.102316	0.100552	17.7062	0.0235406	TRUE
DKK3	0.275642	0.0347143	0.178531	0.100552	17.3387	0.0267695	TRUE
STON1	0.243	0.0347143	0.0972	0.243	17.042	0.0296752	TRUE
LRRC32	0.243	0.0347143	0.102316	0.243	16.9394	0.0307467	TRUE
CAST	0.243	0.0571765	0.0972	0.1944	16.4903	0.035877	TRUE
PDE2A	0.243	0.0571765	0.0972	0.199385	16.4396	0.036503	TRUE
NDRG4	0.275642	0.0571765	0.176727	0.142941	15.6575	0.0475535	TRUE
AQP1	0.243	0.1944	0.102316	0.142941	14.5551	0.0683961	FALSE
TGFB2	0.243	0.450655	0.0972	0.07776	14.1937	0.0768538	FALSE
LTBP1	0.243	0.368182	0.0972	0.100552	14.0839	0.0796052	FALSE
NRCAM	0.247765	0.138857	0.212073	0.142941	13.7315	0.0890388	FALSE
PMAIP1	0.0972	0.153474	0.1215	0.751781	13.1967	0.105258	FALSE
SH2D3C	0.243	0.344903	0.102316	0.199385	12.7428	0.121011	FALSE
IGFBP7	0.275642	0.271256	0.102316	0.27216	12.3488	0.136306	FALSE
GPR63	0.45862	0.153474	0.102316	0.361385	11.9025	0.155606	FALSE
SEMA3B	0.243	0.313017	0.178531	0.199385	11.8234	0.159258	FALSE
RIPOR2	0.247765	0.254571	0.178531	0.268851	11.6001	0.169959	FALSE
MID1	0.36031	0.313017	0.142244	0.199385	11.49	0.175448	FALSE
RFTN1	0.243	0.1944	0.212073	0.361385	11.2423	0.188342	FALSE
BAX	0.144	0.254571	0.282194	0.361385	11.1782	0.191806	FALSE
SERPINB6	0.275642	0.313017	0.209647	0.282764	10.5512	0.228445	FALSE
ACSL5	0.351574	0.419495	0.102316	0.361385	10.4231	0.236577	FALSE
BAK1	0.144	0.381857	0.413822	0.243	10.3953	0.238368	FALSE
MXRA8	0.275642	0.381857	0.209647	0.27216	10.2301	0.249245	FALSE
ARHGAP27	0.243	0.309273	0.294545	0.289895	10.0976	0.258244	FALSE
COL6A2	0.275642	0.313017	0.324	0.243	9.98371	0.266171	FALSE
ACTA2	0.275642	0.313017	0.288562	0.289895	9.86246	0.274812	FALSE
IL1B	0.36031	0.313017	0.178531	0.361385	9.84619	0.275988	FALSE
NR3C1	0.243	0.3645	0.324	0.253565	9.84614	0.275992	FALSE
EDIL3	0.336	0.334623	0.263593	0.27216	9.64022	0.291191	FALSE
NEDD4L	0.401143	0.381857	0.178531	0.301655	9.59522	0.294592	FALSE
ACSL1	0.247765	0.313017	0.324	0.334623	9.55707	0.297499	FALSE
WTIP	0.275642	0.313017	0.282194	0.361385	9.46625	0.304501	FALSE
SEMA4A	0.314471	0.381857	0.212073	0.361385	9.37642	0.311543	FALSE
HRK	0.275642	0.313017	0.324	0.334623	9.34383	0.314126	FALSE
PHACTR2	0.243	0.3888	0.300176	0.334623	9.31504	0.316421	FALSE
MAP2	0.36031	0.381857	0.176727	0.402207	9.25487	0.321254	FALSE
GPC1	0.275642	0.313017	0.324	0.415011	8.91323	0.349669	FALSE
TRAK2	0.351574	0.313017	0.300176	0.361385	8.85606	0.354584	FALSE
FNDC3B	0.36031	0.334623	0.225643	0.459491	8.76396	0.362598	FALSE
PXDC1	0.351574	0.500087	0.234621	0.361385	8.41181	0.394311	FALSE
FRMD6	0.339614	0.313017	0.324	0.432982	8.41103	0.394383	FALSE
FBN2	0.275642	0.381857	0.361674	0.417869	8.28192	0.406427	FALSE
MME	0.243	0.381857	0.514588	0.361385	8.11921	0.421913	FALSE
L1CAM	0.401143	0.381857	0.324	0.361385	8.04194	0.429384	FALSE
PYGL	0.351574	0.381857	0.493967	0.282764	7.95295	0.43808	FALSE
CRABP2	0.243	0.5184	0.324	0.459491	7.9527	0.438104	FALSE
UPP1	0.36031	0.368182	0.351325	0.417869	7.8772	0.445557	FALSE
SSFA2	0.36031	0.419495	0.514588	0.253565	7.85203	0.448056	FALSE
P4HA2	0.36031	0.381857	0.514588	0.282764	7.82206	0.451042	FALSE
PTGS1	0.336	0.450655	0.288562	0.459491	7.81636	0.451612	FALSE
GSN	0.275642	0.354857	0.493967	0.417869	7.80513	0.452733	FALSE
MEST	0.324	0.419495	0.358714	0.417869	7.78706	0.454542	FALSE
HHIPL2	0.401143	0.450655	0.282194	0.402207	7.77289	0.455964	FALSE
ITGA7	0.339614	0.42525	0.393169	0.361385	7.7727	0.455982	FALSE
BID	0.275642	0.381857	0.493967	0.402207	7.73487	0.459788	FALSE
LPIN1	0.343059	0.560136	0.234621	0.468643	7.71426	0.461868	FALSE
SPATS2L	0.36031	0.450655	0.324	0.402207	7.71129	0.462168	FALSE
SCHIP1	0.275642	0.519205	0.324	0.459491	7.69752	0.463561	FALSE
PODN	0.45862	0.313017	0.413822	0.361385	7.68233	0.4651	FALSE
SPHK1	0.351574	0.419495	0.32805	0.459491	7.61253	0.472204	FALSE
FGFR2	0.351574	0.381857	0.361674	0.459491	7.60538	0.472935	FALSE
RUNX1T1	0.36031	0.381857	0.393169	0.417869	7.5792	0.475614	FALSE
CRYAB	0.365538	0.450655	0.493967	0.282764	7.54374	0.479257	FALSE
PHLDB2	0.336	0.4698	0.521404	0.282764	7.52093	0.481606	FALSE
ELAVL4	0.36031	0.500087	0.336	0.3888	7.49819	0.483954	FALSE
ADGRG1	0.336	0.381857	0.413822	0.459491	7.42662	0.491379	FALSE
ADSSL1	0.243	0.519205	0.493967	0.402207	7.37245	0.497032	FALSE
TMCO3	0.351574	0.575526	0.294545	0.423	7.36102	0.498229	FALSE
NFKBIZ	0.328378	0.381857	0.493967	0.417869	7.30834	0.50376	FALSE
GNAI1	0.36031	0.486	0.32805	0.459491	7.26912	0.507894	FALSE
CYBRD1	0.36031	0.419495	0.413822	0.432982	7.21775	0.513332	FALSE
LRRC15	0.36031	0.486	0.379862	0.417869	7.16574	0.518861	FALSE
MEIS2	0.336	0.450655	0.514588	0.361385	7.1398	0.521627	FALSE
MMP16	0.47304	0.575526	0.212073	0.494145	7.11359	0.524428	FALSE
CDC25B	0.45862	0.519205	0.351325	0.361385	6.99769	0.536882	FALSE
SPRY1	0.36031	0.455894	0.413822	0.459491	6.93248	0.543935	FALSE
JAG1	0.328378	0.5184	0.413822	0.459491	6.86111	0.55169	FALSE
SDC1	0.275642	0.519205	0.493967	0.459491	6.85406	0.552457	FALSE
BVES	0.36031	0.381857	0.514588	0.459491	6.85105	0.552786	FALSE
ELOVL1	0.351574	0.450655	0.493967	0.417869	6.84052	0.553933	FALSE
TMEM253	0.36031	0.46487	0.471845	0.417869	6.82096	0.556067	FALSE
TGFBR3	0.2268	0.419495	0.51975	0.674384	6.80151	0.558192	FALSE
SSC5D	0.414419	0.455894	0.493967	0.3888	6.6327	0.576729	FALSE
HIC1	0.328378	0.313017	0.66307	0.542919	6.59351	0.581055	FALSE
STON2	0.414419	0.4698	0.413822	0.459491	6.59257	0.581159	FALSE
FLNC	0.401143	0.500087	0.413822	0.459491	6.53273	0.587779	FALSE
GPRC5C	0.328378	0.51338	0.493967	0.459491	6.5265	0.58847	FALSE
COL5A1	0.442478	0.455894	0.413822	0.459491	6.52163	0.589009	FALSE
FARP1	0.343059	0.5184	0.493967	0.442607	6.49444	0.592024	FALSE
NEFM	0.36031	0.450655	0.521404	0.459491	6.49342	0.592138	FALSE
KIF13B	0.4536	0.450655	0.476654	0.402207	6.47869	0.593772	FALSE
RUNX2	0.336	0.500087	0.514588	0.459491	6.45128	0.596816	FALSE
RRAS2	0.36031	0.4698	0.536687	0.459491	6.35243	0.607819	FALSE
APOL6	0.529685	0.450655	0.486	0.361385	6.34377	0.608784	FALSE
RAI14	0.328378	0.530182	0.493967	0.494145	6.31667	0.611806	FALSE
PDLIM1	0.36031	0.478033	0.517468	0.477373	6.31426	0.612075	FALSE
TJP1	0.47304	0.381857	0.514588	0.459491	6.30662	0.612928	FALSE
MOB3C	0.413291	0.478033	0.521404	0.417869	6.29099	0.614672	FALSE
COL8A1	0.49815	0.381857	0.493967	0.459491	6.28497	0.615344	FALSE
SORCS1	0.437771	0.46487	0.517468	0.415011	6.26063	0.618063	FALSE
GFRA1	0.401143	0.500087	0.514588	0.442607	6.17174	0.628001	FALSE
RARRES3	0.45862	0.590582	0.413822	0.417869	6.12217	0.633549	FALSE
GPR37	0.401143	0.395581	0.598962	0.511826	6.04633	0.642042	FALSE
ROR2	0.378915	0.530182	0.536687	0.459491	6.00991	0.646122	FALSE
DNAJB5	0.476594	0.500087	0.457412	0.459491	5.98774	0.648605	FALSE
TAGLN3	0.469007	0.419495	0.561214	0.459491	5.96226	0.651459	FALSE
MAP3K7CL	0.476344	0.5184	0.493967	0.417869	5.95299	0.652498	FALSE
NOD1	0.336	0.575526	0.51975	0.50798	5.94967	0.65287	FALSE
PDLIM3	0.457412	0.482049	0.514588	0.459491	5.90781	0.657558	FALSE
SLC22A4	0.351574	0.575526	0.716377	0.361385	5.89833	0.658619	FALSE
SFRP1	0.47683	0.4698	0.51975	0.459491	5.85617	0.663339	FALSE
DDAH1	0.476594	0.450655	0.600968	0.417869	5.83989	0.665161	FALSE
AHNAK	0.529685	0.419495	0.582102	0.417869	5.83575	0.665625	FALSE
CD24	0.438496	0.450655	0.547855	0.503627	5.81825	0.667583	FALSE
DLGAP4	0.401143	0.532286	0.562737	0.459491	5.79318	0.670386	FALSE
C1QTNF1	0.36031	0.575526	0.536687	0.511826	5.73074	0.677364	FALSE
PALLD	0.36031	0.506829	0.627429	0.503627	5.70483	0.680256	FALSE
MLPH	0.544909	0.519205	0.413822	0.494145	5.69968	0.680831	FALSE
TFPI2	0.47304	0.500087	0.598962	0.417869	5.65338	0.685993	FALSE
VGLL3	0.543323	0.500087	0.530763	0.417869	5.6181	0.689923	FALSE
DUSP5	0.4725	0.575526	0.536687	0.417869	5.59423	0.692579	FALSE
BACE1	0.543323	0.575526	0.486	0.402207	5.58971	0.693082	FALSE
TGM2	0.47304	0.5184	0.547855	0.459491	5.56993	0.695281	FALSE
ZFP36L2	0.544909	0.486	0.514588	0.459491	5.54141	0.698447	FALSE
CHN1	0.47683	0.560136	0.51975	0.459491	5.50443	0.702549	FALSE
PLXNC1	0.438496	0.596913	0.536687	0.459491	5.48073	0.705174	FALSE
FREM1	0.562009	0.450655	0.561214	0.459491	5.45716	0.707782	FALSE
TPD52L1	0.563943	0.575526	0.493967	0.417869	5.40629	0.713399	FALSE
PHLDA1	0.401143	0.575526	0.644929	0.459491	5.36432	0.718021	FALSE
TMEM217	0.542274	0.500087	0.556265	0.455894	5.35393	0.719164	FALSE
RIN3	0.36031	0.617506	0.674597	0.459491	5.34826	0.719787	FALSE
FOXM1	0.47304	0.506829	0.514588	0.567348	5.31866	0.723038	FALSE
DSE	0.45862	0.575526	0.582102	0.459491	5.3015	0.724919	FALSE
ANOS1	0.543323	0.500087	0.536687	0.503627	5.22257	0.733544	FALSE
PDGFRB	0.476594	0.489827	0.640212	0.491651	5.22147	0.733664	FALSE
MCC	0.597823	0.519205	0.536687	0.459491	5.13979	0.742536	FALSE
SESN3	0.524761	0.560136	0.493967	0.528949	5.13308	0.743263	FALSE
ITGBL1	0.587721	0.500087	0.521404	0.503627	5.12325	0.744325	FALSE
CAVIN1	0.562009	0.5184	0.598962	0.459491	5.04688	0.752554	FALSE
NRP2	0.437771	0.530182	0.681109	0.511826	5.02879	0.754494	FALSE
ISLR	0.543323	0.450655	0.66307	0.503627	5.0078	0.756742	FALSE
SULF2	0.47683	0.575526	0.521404	0.576	4.99189	0.758443	FALSE
TH	0.529685	0.545684	0.625596	0.459491	4.97575	0.760165	FALSE
PTP4A2	0.597468	0.575526	0.413822	0.593349	4.94363	0.763583	FALSE
AHDC1	0.45862	0.575526	0.60815	0.528949	4.9324	0.764776	FALSE
DRAP1	0.570423	0.575526	0.521404	0.503627	4.902	0.767998	FALSE
SP100	0.6075	0.575526	0.536687	0.459491	4.9017	0.768029	FALSE
TMTC2	0.529685	0.5184	0.640212	0.494145	4.88673	0.769612	FALSE
NDNF	0.689104	0.519205	0.536687	0.459491	4.85559	0.772894	FALSE
PTPN12	0.524761	0.575526	0.536687	0.54864	4.83987	0.774546	FALSE
TRAM2	0.591263	0.532286	0.631037	0.459491	4.78819	0.779956	FALSE
ABLIM1	0.47304	0.63647	0.661315	0.459491	4.78311	0.780486	FALSE
PARVG	0.542274	0.575526	0.640212	0.459491	4.7761	0.781217	FALSE
PTPRN	0.529685	0.575526	0.66307	0.459491	4.75291	0.78363	FALSE
APLN	0.54918	0.532286	0.644929	0.494145	4.74689	0.784255	FALSE
GPR176	0.542274	0.519205	0.670091	0.494145	4.74542	0.784407	FALSE
EHD2	0.6075	0.575526	0.521404	0.511826	4.74375	0.784581	FALSE
DAG1	0.529685	0.560136	0.536687	0.594415	4.71513	0.787544	FALSE
NAP1L3	0.555429	0.575526	0.598962	0.503627	4.67792	0.79138	FALSE
ARL6IP5	0.542274	0.519205	0.748098	0.459491	4.6706	0.792133	FALSE
ADCY9	0.5895	0.419495	0.661315	0.594415	4.66177	0.793038	FALSE
DKK1	0.519205	0.575526	0.713862	0.459491	4.64526	0.794731	FALSE
LGR4	0.621112	0.575526	0.598962	0.459491	4.63781	0.795492	FALSE
CHST3	0.529685	0.575526	0.640212	0.50798	4.62242	0.797064	FALSE
BCAR3	0.527488	0.519205	0.640212	0.565603	4.62181	0.797126	FALSE
DOCK9	0.638855	0.575526	0.514588	0.531	4.59586	0.799768	FALSE
SFXN3	0.529685	0.534888	0.709027	0.503627	4.5819	0.801184	FALSE
RIN2	0.587721	0.575526	0.517468	0.579233	4.57767	0.801614	FALSE
ENTPD4	0.542274	0.575526	0.661315	0.491651	4.57593	0.801789	FALSE
STON1-GTF2A1L	0.676662	0.4698	0.562737	0.568373	4.57191	0.802197	FALSE
RHOC	0.638855	0.519205	0.681109	0.459491	4.53041	0.806383	FALSE
RASGRP3	0.697304	0.51338	0.505756	0.576	4.52124	0.807304	FALSE
CORO1C	0.689104	0.5184	0.640212	0.459491	4.50593	0.80884	FALSE
MAN1A1	0.529685	0.590582	0.661315	0.50798	4.50591	0.808841	FALSE
ARSI	0.54918	0.575526	0.66307	0.503627	4.49719	0.809714	FALSE
GAS7	0.542274	0.596913	0.589753	0.565603	4.45176	0.814239	FALSE
GAGE10	0.562009	0.545684	0.598962	0.593349	4.43296	0.816102	FALSE
AKT3	0.562009	0.63647	0.651057	0.468643	4.43026	0.81637	FALSE
ZCCHC24	0.597823	0.641179	0.63457	0.459491	4.3827	0.82105	FALSE
CYP4F11	0.542274	0.575526	0.66307	0.542919	4.37225	0.822074	FALSE
STAC	0.529685	0.596913	0.700826	0.511826	4.35344	0.82391	FALSE
LIMA1	0.542274	0.63647	0.670091	0.494145	4.33814	0.8254	FALSE
CALU	0.529685	0.575526	0.66307	0.565603	4.33736	0.825476	FALSE
ADAMTSL5	0.597823	0.575526	0.66307	0.503627	4.32745	0.826438	FALSE
COPZ2	0.597823	0.575526	0.66307	0.503627	4.32745	0.826438	FALSE
TES	0.543323	0.575526	0.640212	0.574177	4.32659	0.826521	FALSE
MEF2D	0.621112	0.617506	0.573087	0.528949	4.30378	0.828728	FALSE
FILIP1L	0.542274	0.575526	0.709027	0.528949	4.29036	0.830022	FALSE
NFASC	0.621112	0.63647	0.66307	0.459491	4.23315	0.835499	FALSE
OAT	0.689104	0.560136	0.629242	0.511826	4.1699	0.841479	FALSE
FOLR1	0.562009	0.63647	0.66307	0.528949	4.15159	0.843194	FALSE
LAMA4	0.601105	0.587336	0.709027	0.503627	4.14185	0.844104	FALSE
MYLIP	0.621112	0.635538	0.640212	0.503627	4.12281	0.845877	FALSE
ARFGAP3	0.597823	0.63647	0.66307	0.5103	4.09982	0.848007	FALSE
PLSCR4	0.866455	0.575526	0.51975	0.503627	4.07229	0.850543	FALSE
TLE4	0.71122	0.587336	0.640212	0.491651	4.05775	0.851876	FALSE
MCTP2	0.638855	0.596913	0.640212	0.54864	4.02066	0.855254	FALSE
MELTF	0.542274	0.679391	0.66307	0.54864	4.01946	0.855363	FALSE
LAMC1	0.47683	0.575526	0.66307	0.740195	4.00956	0.85626	FALSE
COL6A1	0.544909	0.729	0.514588	0.661103	4.0029	0.856861	FALSE
SHISA3	0.697304	0.575526	0.66307	0.50798	4.00238	0.856908	FALSE
SLC2A6	0.597823	0.63647	0.66307	0.542919	3.9759	0.859291	FALSE
SOAT1	0.638855	0.617506	0.640212	0.542919	3.97379	0.85948	FALSE
TGFBI	0.669685	0.560136	0.66307	0.565603	3.92252	0.864045	FALSE
NRP1	0.621112	0.575526	0.66307	0.594415	3.91953	0.86431	FALSE
TRAF1	0.559493	0.575526	0.66307	0.674384	3.87605	0.86813	FALSE
BCL2L11	0.848291	0.313017	0.748098	0.740195	3.83419	0.871765	FALSE
ATXN1	0.754247	0.575526	0.598962	0.568373	3.82408	0.872636	FALSE
FYN	0.78406	0.63647	0.640212	0.462578	3.82397	0.872646	FALSE
MR1	0.754247	0.575526	0.66307	0.514038	3.82168	0.872843	FALSE
ALDH3B1	0.705651	0.587336	0.674597	0.533032	3.80721	0.874085	FALSE
PLAU	0.621112	0.617506	0.66307	0.593349	3.78231	0.87621	FALSE
CAMK1D	0.557471	0.575526	0.66307	0.714183	3.76861	0.877373	FALSE
CNKSR3	0.621112	0.732649	0.66307	0.511826	3.73596	0.880126	FALSE
SATB1	0.529685	0.737576	0.66307	0.60981	3.69068	0.883898	FALSE
EYA4	0.663429	0.608488	0.570767	0.692511	3.67063	0.885551	FALSE
CYLD	0.77576	0.575526	0.660056	0.542919	3.66522	0.885996	FALSE
NTN4	0.638855	0.608488	0.709027	0.595862	3.61293	0.890251	FALSE
PDE5A	0.71122	0.587336	0.66307	0.594415	3.60797	0.890651	FALSE
SUSD5	0.690156	0.711529	0.638031	0.528949	3.59482	0.891708	FALSE
PRRX1	0.689104	0.63647	0.66307	0.576	3.57341	0.893418	FALSE
BMP1	0.555429	0.732649	0.811102	0.50798	3.57156	0.893566	FALSE
IL4R	0.66849	0.63766	0.66307	0.594415	3.56747	0.89389	FALSE
SPOCD1	0.747946	0.575526	0.66307	0.594415	3.54789	0.895441	FALSE
CDC42EP2	0.621112	0.751977	0.811102	0.459491	3.49658	0.899455	FALSE
FLT1	0.555429	0.640014	0.709027	0.692511	3.49114	0.899876	FALSE
ROS1	0.77576	0.575526	0.582102	0.674384	3.48289	0.900513	FALSE
TNFRSF1A	0.476594	0.737576	0.670091	0.751781	3.46226	0.902099	FALSE
PAQR6	0.658327	0.587336	0.709027	0.659956	3.41931	0.905361	FALSE
TSPAN7	0.77576	0.575526	0.805442	0.50798	3.40012	0.906802	FALSE
DUSP10	0.542274	0.732649	0.748098	0.621502	3.37782	0.908462	FALSE
DSEL	0.621112	0.602479	0.632812	0.780903	3.37566	0.908622	FALSE
CACNA2D4	0.749455	0.575526	0.713862	0.601008	3.37419	0.908732	FALSE
IL1R1	0.562009	0.575526	0.773475	0.741926	3.36815	0.909178	FALSE
CST3	0.606969	0.608	0.747692	0.674384	3.36315	0.909547	FALSE
BMP7	0.597823	0.63647	0.727472	0.674384	3.35683	0.910013	FALSE
LTBP2	0.690725	0.63647	0.747692	0.579233	3.31729	0.912898	FALSE
NFIL3	0.638628	0.575526	0.747692	0.696906	3.30554	0.913746	FALSE
ATP2B2	0.877171	0.575526	0.674597	0.565603	3.29405	0.914573	FALSE
SYDE2	0.775789	0.638841	0.658598	0.594415	3.27959	0.915607	FALSE
TMEM86A	0.707534	0.729	0.66307	0.576	3.24915	0.917763	FALSE
LRP10	0.723972	0.625395	0.713862	0.610241	3.24668	0.917937	FALSE
UBA7	0.597823	0.63647	0.721261	0.722697	3.2356	0.918714	FALSE
Ctrl_0097	0.784323	0.617506	0.66307	0.621502	3.22299	0.919595	FALSE
THNSL2	0.705651	0.63647	0.748098	0.594415	3.2217	0.919684	FALSE
FADS3	0.72225	0.587336	0.66307	0.713394	3.21228	0.920338	FALSE
C1S	0.675521	0.732649	0.713862	0.568373	3.21081	0.92044	FALSE
NCAM1	0.754247	0.711529	0.66307	0.565603	3.20622	0.920757	FALSE
ARNT2	0.673214	0.686311	0.66307	0.674384	3.15389	0.924332	FALSE
MICU3	0.670871	0.618891	0.681109	0.741926	3.12309	0.926397	FALSE
EMID1	0.784323	0.617506	0.713862	0.610241	3.11194	0.927138	FALSE
SYTL2	0.542274	0.873362	0.66307	0.674384	3.10444	0.927633	FALSE
CDH3	0.657072	0.682397	0.66307	0.713394	3.1014	0.927834	FALSE
MGAT5B	0.689104	0.686311	0.640212	0.712398	3.06773	0.930036	FALSE
TSPOAP1	0.657072	0.732649	0.66307	0.676311	3.06606	0.930144	FALSE
ZNF804A	0.805916	0.608488	0.658598	0.669986	3.06139	0.930446	FALSE
FOXS1	0.77576	0.712378	0.681109	0.576	3.05748	0.930699	FALSE
IL6ST	0.723114	0.63647	0.709027	0.674384	3.02765	0.932611	FALSE
HBEGF	0.71122	0.63647	0.679316	0.722697	3.00805	0.933851	FALSE
FOXD1	0.638855	0.686311	0.732038	0.692972	3.00638	0.933956	FALSE
EDNRB	0.754194	0.575526	0.748098	0.687588	2.99873	0.934438	FALSE
LOXL4	0.905576	0.530182	0.716377	0.672128	2.92915	0.938725	FALSE
COL1A2	0.782415	0.63647	0.670091	0.692972	2.92859	0.938758	FALSE
PLXNA2	0.6075	0.617506	0.747692	0.825677	2.92557	0.938941	FALSE
Ctrl_0044	0.77576	0.687273	0.735	0.593349	2.91758	0.939423	FALSE
FRAS1	0.599471	0.737576	0.707226	0.754351	2.88879	0.941141	FALSE
MTSS1	0.784323	0.741789	0.562737	0.722697	2.88266	0.941504	FALSE
SRPX	0.78406	0.575526	0.709027	0.740195	2.88088	0.941609	FALSE
Sep_11	0.80821	0.587336	0.713862	0.713394	2.83975	0.944008	FALSE
CNTN1	0.754247	0.711529	0.638031	0.713394	2.81893	0.945202	FALSE
LPP	0.750201	0.682397	0.709027	0.674384	2.81475	0.94544	FALSE
FKBP9	0.813951	0.770218	0.66307	0.594415	2.79598	0.946501	FALSE
WNT5B	0.705651	0.732649	0.717355	0.669986	2.78481	0.947127	FALSE
CDK2AP2	0.813951	0.63647	0.713862	0.674384	2.77739	0.947542	FALSE
LMO1	0.689104	0.737576	0.66307	0.740195	2.77693	0.947567	FALSE
ARID5B	0.906066	0.625395	0.670091	0.663372	2.75755	0.948639	FALSE
TMEM184A	0.689104	0.761044	0.713862	0.674384	2.75289	0.948895	FALSE
SEC23A	0.775789	0.711529	0.696305	0.664495	2.72982	0.950153	FALSE
SYNPO2	0.784323	0.729	0.66307	0.674384	2.72769	0.950268	FALSE
TMEM9B	0.784323	0.63647	0.709925	0.722697	2.72423	0.950455	FALSE
TRIM29	0.690725	0.751977	0.707226	0.697768	2.72267	0.950539	FALSE
DDC	0.705314	0.711529	0.864443	0.594415	2.7106	0.951187	FALSE
DRAXIN	0.78406	0.792169	0.728238	0.576	2.69005	0.952279	FALSE
LRIG3	0.697304	0.7848	0.709027	0.674384	2.68135	0.952738	FALSE
JPH2	0.785398	0.617506	0.748098	0.722697	2.67724	0.952954	FALSE
PLD1	0.690725	0.760813	0.674597	0.740195	2.67572	0.953033	FALSE
PPIB	0.707534	0.742461	0.709027	0.7047	2.6752	0.95306	FALSE
MARCH4	0.784323	0.694752	0.717355	0.674384	2.66655	0.953512	FALSE
LYPD6	0.672047	0.761044	0.709027	0.727627	2.66464	0.953611	FALSE
LRRN4CL	0.690725	0.767105	0.747692	0.674384	2.63973	0.954897	FALSE
CXCL12	0.733147	0.729	0.745399	0.672128	2.63527	0.955125	FALSE
NPC2	0.813951	0.679391	0.747692	0.648	2.63408	0.955185	FALSE
FBN1	0.784323	0.790622	0.644929	0.669986	2.63397	0.955191	FALSE
MKX	0.675521	0.732649	0.805442	0.674384	2.62736	0.955527	FALSE
TOX	0.733147	0.760813	0.670091	0.722697	2.61777	0.956013	FALSE
RHBDF1	0.529685	0.770218	0.811102	0.826503	2.59293	0.957256	FALSE
AXL	0.685241	0.751977	0.748098	0.71652	2.57321	0.95823	FALSE
COL4A1	0.529685	0.792169	0.811102	0.826503	2.53673	0.959996	FALSE
CYS1	0.77576	0.792169	0.748098	0.621502	2.50546	0.961476	FALSE
THBS3	0.754247	0.766828	0.681109	0.728315	2.49716	0.961863	FALSE
IGFBP6	0.832775	0.729	0.575379	0.831446	2.47278	0.962988	FALSE
CCL2	0.775789	0.753852	0.747692	0.674384	2.44231	0.964367	FALSE
P4HA3	0.733147	0.732649	0.735	0.747496	2.44082	0.964434	FALSE
STBD1	0.748703	0.737576	0.748098	0.71652	2.43474	0.964705	FALSE
FAM69A	0.77576	0.63647	0.814378	0.740195	2.4238	0.965189	FALSE
MYO7A	0.806841	0.617506	0.811102	0.740195	2.4138	0.96563	FALSE
AADAT	0.78406	0.790622	0.717355	0.674384	2.40869	0.965853	FALSE
NUCB2	0.740571	0.63647	0.805643	0.78975	2.40861	0.965856	FALSE
DES	0.805449	0.732649	0.717204	0.712398	2.39792	0.966321	FALSE
PLAUR	0.866985	0.711529	0.732785	0.675351	2.373	0.96739	FALSE
RBMS1	0.754247	0.732649	0.748098	0.740195	2.36838	0.967586	FALSE
ENTPD7	0.705651	0.736275	0.819785	0.722697	2.35653	0.968086	FALSE
HUWE1	0.832775	0.732649	0.748098	0.674384	2.35652	0.968086	FALSE
SPRYD7	0.784323	0.729	0.805643	0.66913	2.35381	0.9682	FALSE
KIRREL1	0.784323	0.679391	0.767777	0.754351	2.35129	0.968305	FALSE
S100A3	0.832775	0.761044	0.748098	0.669986	2.29355	0.970664	FALSE
SPX	0.754247	0.761487	0.748098	0.740195	2.29116	0.970759	FALSE
TNFSF15	0.784323	0.761487	0.748098	0.713394	2.28672	0.970936	FALSE
PTGFR	0.784323	0.815226	0.748098	0.674384	2.2628	0.971876	FALSE
GPR68	0.78406	0.741789	0.767777	0.722697	2.26196	0.971909	FALSE
TNFRSF19	0.788709	0.761487	0.748098	0.727627	2.23606	0.972906	FALSE
ITGA3	0.877171	0.63647	0.805643	0.727627	2.23391	0.972988	FALSE
ARSB	0.792	0.732649	0.748098	0.754351	2.2328	0.97303	FALSE
CLDN19	0.805449	0.732649	0.713862	0.780903	2.22363	0.973377	FALSE
TBC1D2	0.883636	0.751977	0.748098	0.662242	2.22221	0.97343	FALSE
DDO	0.859846	0.642336	0.805442	0.740195	2.2217	0.973449	FALSE
CALD1	0.775789	0.711529	0.767777	0.780903	2.21155	0.97383	FALSE
PRSS23	0.848291	0.760813	0.713862	0.722697	2.19946	0.974278	FALSE
PCOLCE	0.867248	0.761487	0.748098	0.674384	2.19818	0.974325	FALSE
CDC42EP3	0.86672	0.686311	0.713862	0.791055	2.18183	0.974924	FALSE
P3H1	0.844105	0.732649	0.805643	0.674384	2.18127	0.974944	FALSE
PLEKHF1	0.784323	0.753852	0.66307	0.857197	2.18091	0.974957	FALSE
TRIO	0.805449	0.767105	0.735	0.740195	2.18042	0.974975	FALSE
PRDM11	0.848291	0.729	0.748098	0.729	2.17383	0.975213	FALSE
LITAF	0.754247	0.729	0.811102	0.757624	2.17009	0.975348	FALSE
LOXL2	0.848291	0.751605	0.707226	0.754351	2.15676	0.975825	FALSE
LACTB	0.806841	0.753852	0.782716	0.71652	2.15104	0.976028	FALSE
MMP2	0.999653	0.682397	0.745399	0.674384	2.14056	0.976397	FALSE
RSPO3	0.77576	0.757224	0.748098	0.780903	2.13907	0.976449	FALSE
CD59	0.811339	0.78572	0.7267	0.741926	2.13594	0.976558	FALSE
HAPLN1	0.832775	0.711529	0.864443	0.674384	2.12591	0.976906	FALSE
APBB2	0.877171	0.761487	0.748098	0.692972	2.12105	0.977074	FALSE
RAB3B	0.886371	0.760813	0.722848	0.722697	2.08661	0.978241	FALSE
EYA1	1	0.760813	0.767777	0.610241	2.06305	0.979018	FALSE
BOC	0.80821	0.807369	0.767777	0.722697	2.03186	0.98002	FALSE
TDO2	0.877171	0.732649	0.747692	0.757085	2.02237	0.980318	FALSE
ADM	0.858977	0.7848	0.747692	0.722697	2.01974	0.980401	FALSE
OLFML2B	0.804034	0.792169	0.838588	0.687588	2.00339	0.980908	FALSE
NCALD	0.941506	0.925136	0.805643	0.528949	1.98214	0.981555	FALSE
PPM1H	0.77576	0.784421	0.748098	0.825677	1.95699	0.982302	FALSE
SOSTDC1	0.813951	0.790622	0.748098	0.780903	1.95663	0.982313	FALSE
CREB3L2	0.841203	0.760813	0.795273	0.741445	1.94903	0.982535	FALSE
SEC14L2	0.841203	0.807369	0.767644	0.727627	1.93858	0.982837	FALSE
ENC1	0.813951	0.761044	0.814023	0.754351	1.93317	0.982993	FALSE
FAM214A	0.863176	0.781508	0.747692	0.754351	1.93266	0.983007	FALSE
SYNPO	0.78406	0.766828	0.811102	0.792766	1.9007	0.983906	FALSE
FOXC1	0.883636	0.790622	0.748098	0.740822	1.89772	0.983988	FALSE
GADD45B	0.932538	0.766828	0.958662	0.565603	1.89483	0.984068	FALSE
PIK3CG	0.863727	0.761487	0.716377	0.826503	1.88617	0.984305	FALSE
CSF1	0.905878	0.766828	0.811102	0.692972	1.88094	0.984447	FALSE
GLRA3	0.877171	0.767105	0.805643	0.727627	1.86053	0.984993	FALSE
Ctrl_0065	0.78406	0.7848	0.786251	0.815945	1.85897	0.985034	FALSE
SPAG17	0.925714	0.770218	0.748703	0.740195	1.85705	0.985085	FALSE
TTC7A	0.882567	0.792169	0.709027	0.808103	1.82966	0.985796	FALSE
MAST2	0.754247	0.767105	0.838588	0.825677	1.82951	0.9858	FALSE
ERRFI1	0.784323	0.767105	0.805643	0.826503	1.82946	0.985801	FALSE
KISS1	0.832775	0.790622	0.748098	0.813767	1.82846	0.985827	FALSE
SAMHD1	0.905576	0.790622	0.748098	0.754351	1.81248	0.986231	FALSE
CELSR3	0.905878	0.737576	0.811102	0.756	1.78462	0.986918	FALSE
PCK1	0.784323	0.851575	0.748098	0.826503	1.76875	0.987299	FALSE
STOM	0.906066	0.761044	0.792281	0.756544	1.76708	0.987339	FALSE
PRR16	0.877171	0.767105	0.811102	0.759224	1.76201	0.987459	FALSE
SLC6A17	0.899157	0.732649	0.805643	0.780903	1.76161	0.987468	FALSE
LMO7	0.904028	0.78572	0.748098	0.780903	1.75915	0.987526	FALSE
PTX3	0.872618	0.773182	0.849462	0.727627	1.74923	0.987758	FALSE
BLVRA	0.859268	0.788559	0.814733	0.756	1.74766	0.987795	FALSE
HAGHL	0.941506	0.751977	0.782216	0.754351	1.74569	0.98784	FALSE
C5AR1	0.784323	0.767105	0.92349	0.754904	1.73765	0.988026	FALSE
EPAS1	0.775789	0.830296	0.914824	0.727627	1.69368	0.989007	FALSE
MYOG	0.784323	0.815945	0.785764	0.857197	1.68306	0.989236	FALSE
KIAA0355	0.827903	0.778579	0.811102	0.825677	1.68011	0.989299	FALSE
GAB1	0.8073	0.766828	0.811102	0.863386	1.67161	0.989479	FALSE
LIF	0.905576	0.635538	0.919213	0.825677	1.65651	0.989794	FALSE
TMEM87B	0.941506	0.792169	0.81079	0.722697	1.65553	0.989814	FALSE
CFAP53	0.78406	0.846441	0.811102	0.813767	1.65085	0.989911	FALSE
TIE1	0.915072	0.814864	0.713862	0.825677	1.64421	0.990047	FALSE
S100A10	0.784862	0.761487	0.811102	0.91397	1.6281	0.990371	FALSE
NEK7	0.906066	0.767631	0.811102	0.792766	1.60936	0.99074	FALSE
SH3GLB1	0.941506	0.795273	0.805643	0.742536	1.60629	0.990799	FALSE
MAML2	0.71122	0.846441	0.849462	0.880497	1.59582	0.991	FALSE
S100A16	0.888884	0.876169	0.776571	0.745714	1.59253	0.991063	FALSE
OLR1	0.981422	0.767105	0.722848	0.831446	1.58606	0.991185	FALSE
COL11A1	0.862898	0.792589	0.811102	0.817011	1.58275	0.991247	FALSE
SLC12A8	0.86751	0.732649	0.965376	0.747496	1.55896	0.991685	FALSE
RGS20	0.932284	0.729	0.805643	0.83901	1.55569	0.991744	FALSE
LOXL1	0.905576	0.770218	0.805643	0.818757	1.5527	0.991798	FALSE
HEBP2	0.863727	0.761487	0.949909	0.740195	1.54242	0.991981	FALSE
SEMA7A	0.905576	0.767105	0.805643	0.826503	1.54196	0.991989	FALSE
DENND2A	0.800795	0.831576	0.811102	0.857197	1.54006	0.992022	FALSE
ARHGAP42	0.877171	0.876169	0.805442	0.754351	1.52302	0.992319	FALSE
PIR	0.883636	0.84888	0.845217	0.741926	1.50843	0.992567	FALSE
NMNAT2	1	0.792169	1	0.594415	1.50632	0.992602	FALSE
ARHGAP29	0.827514	0.792169	0.838588	0.857197	1.50487	0.992627	FALSE
FAM3C	0.886167	0.81225	0.805643	0.813767	1.50198	0.992675	FALSE
ID1	0.973667	0.761487	0.949909	0.674384	1.48902	0.992889	FALSE
MXRA5	0.853648	0.864	0.814023	0.795481	1.47799	0.993067	FALSE
EFCAB2	0.941506	0.768153	0.811102	0.815586	1.4745	0.993123	FALSE
SCARA3	0.906066	0.7848	0.811102	0.831446	1.46984	0.993197	FALSE
CRABP1	0.941506	0.876169	0.748098	0.780903	1.45999	0.993352	FALSE
ITGA11	0.966529	0.932779	0.747692	0.722697	1.43832	0.993685	FALSE
SIM1	0.941506	0.790622	0.805442	0.818757	1.42308	0.993913	FALSE
LAMB2	0.883636	0.929067	0.838588	0.722697	1.39617	0.994301	FALSE
EVA1A	0.941506	0.868685	0.747692	0.817011	1.38783	0.994418	FALSE
SCPEP1	0.905576	0.906324	0.811102	0.751781	1.38443	0.994465	FALSE
ISL1	0.905576	0.873362	0.879522	0.722697	1.37546	0.994588	FALSE
DUSP27	0.813951	0.851308	0.880632	0.826503	1.36901	0.994675	FALSE
AIG1	0.912576	0.876169	0.717355	0.879766	1.36793	0.99469	FALSE
RBKS	0.941175	0.767105	0.811102	0.863386	1.36402	0.994742	FALSE
KIAA0408	0.915072	0.831576	0.805643	0.826503	1.3597	0.9948	FALSE
PPFIBP1	0.941506	0.8614	0.805643	0.780903	1.34578	0.994982	FALSE
CLIC3	0.906066	0.831576	0.819444	0.826503	1.34551	0.994986	FALSE
S100A4	0.893687	0.863764	0.805442	0.825677	1.33354	0.995139	FALSE
IGFBP3	0.848291	0.871448	0.864443	0.808103	1.32173	0.995287	FALSE
CAPG	0.941506	0.876169	0.849462	0.741926	1.30826	0.995453	FALSE
Ctrl_0067	0.906066	0.815945	0.864443	0.821623	1.28839	0.995689	FALSE
ORAI3	0.905576	0.864235	0.849462	0.792766	1.28095	0.995776	FALSE
NES	0.859558	0.827753	0.910552	0.815586	1.27586	0.995834	FALSE
NNMT	0.941506	0.876169	0.864443	0.747496	1.25834	0.996031	FALSE
TMEM45A	0.941506	0.7848	0.875195	0.825677	1.25492	0.996069	FALSE
MXD4	0.906066	0.7848	0.910552	0.825677	1.25245	0.996096	FALSE
IL11	0.941506	0.86067	0.811102	0.815586	1.24706	0.996155	FALSE
DCTD	0.905576	0.761487	0.945635	0.825677	1.23823	0.99625	FALSE
CILP2	0.941506	0.873362	0.811102	0.808103	1.23621	0.996271	FALSE
LUM	0.905576	0.918	0.821135	0.78975	1.2357	0.996277	FALSE
RNF150	0.906066	0.816302	0.923128	0.792766	1.22766	0.996361	FALSE
RECK	0.894423	0.853987	0.861962	0.826503	1.21702	0.996471	FALSE
APOC3	0.943962	0.8614	0.811102	0.825677	1.21556	0.996486	FALSE
PTGER2	0.970321	0.790622	0.947437	0.759224	1.18903	0.996749	FALSE
SYT11	0.862898	0.789007	0.887811	0.91397	1.18678	0.996771	FALSE
IGFBP5	0.943744	0.918	0.811102	0.791055	1.17441	0.996888	FALSE
PPP1R3C	0.941506	0.876169	0.811102	0.831446	1.17284	0.996903	FALSE
PLXND1	0.906066	0.8614	0.916773	0.780903	1.16408	0.996984	FALSE
FST	0.906066	0.891953	0.838588	0.825677	1.16114	0.997011	FALSE
CDH6	0.970321	0.871665	0.786736	0.841229	1.16046	0.997017	FALSE
TMEM52B	0.999653	0.948896	0.748098	0.78975	1.15813	0.997038	FALSE
NGF	0.941506	0.846441	0.864443	0.817011	1.14952	0.997116	FALSE
BOK	0.981422	0.831576	0.8208	0.841491	1.14648	0.997143	FALSE
MCOLN3	0.943468	0.876169	0.90162	0.75816	1.14162	0.997186	FALSE
EPHB2	0.94608	0.846441	0.854867	0.825677	1.14101	0.997191	FALSE
PDGFA	0.906066	0.959189	0.805643	0.815586	1.12055	0.997366	FALSE
DCBLD1	0.906066	0.906324	0.852559	0.818757	1.11296	0.997429	FALSE
LAMP2	0.941175	0.908931	0.852306	0.78975	1.10392	0.997503	FALSE
ITPRIPL2	0.941506	0.873362	0.811102	0.863386	1.10387	0.997503	FALSE
IFI27	0.925814	0.842838	0.880632	0.83901	1.10142	0.997523	FALSE
KCNE4	0.946031	0.891953	0.864443	0.791055	1.09976	0.997536	FALSE
AKAP12	0.894423	0.876169	0.906197	0.817364	1.08789	0.99763	FALSE
Ctrl_0074	0.932284	0.790622	0.945635	0.83901	1.07297	0.997744	FALSE
ZNF423	0.941506	0.873362	0.864443	0.826503	1.0638	0.997812	FALSE
UCN2	0.941506	0.873362	0.861962	0.831446	1.05763	0.997857	FALSE
MGAT2	0.991837	0.792169	0.919213	0.818757	1.05077	0.997907	FALSE
A2M	0.883636	0.873362	0.811102	0.945	1.05009	0.997912	FALSE
FN1	0.877171	0.906324	0.918715	0.815586	1.03608	0.99801	FALSE
NRBP1	0.944015	0.871448	0.882754	0.825677	1.02294	0.998099	FALSE
NPNT	0.973667	0.878688	0.805643	0.871757	1.01874	0.998127	FALSE
Ctrl_0098	0.941506	0.876169	0.887811	0.825677	1.00604	0.99821	FALSE
MYT1	0.941506	0.906952	0.820463	0.863386	1.00544	0.998214	FALSE
Ctrl_0045	0.970321	0.876169	0.852051	0.837659	0.999156	0.998254	FALSE
NOL3	0.915072	0.876169	0.877363	0.863386	0.997353	0.998265	FALSE
POPDC2	0.988838	0.876169	0.849462	0.825677	0.99625	0.998272	FALSE
ITGA5	0.879766	0.873362	0.90607	0.880497	0.978824	0.998379	FALSE
PMP22	0.941045	0.928838	0.838588	0.83901	0.972307	0.998417	FALSE
CXCL14	0.981422	0.891953	0.811102	0.869298	0.965051	0.99846	FALSE
DNAJC3	0.970321	0.876169	0.880632	0.826503	0.959983	0.998489	FALSE
COL4A2	0.943962	0.906952	0.838588	0.863386	0.956528	0.998508	FALSE
CCPG1	0.941506	0.876169	0.864882	0.871757	0.949756	0.998546	FALSE
PTPRH	0.981422	0.952231	0.811102	0.826503	0.935228	0.998625	FALSE
AOC3	0.943962	0.876169	0.820463	0.925269	0.930846	0.998649	FALSE
MXRA7	0.981422	0.886805	0.885042	0.825677	0.90511	0.99878	FALSE
GPRIN3	0.941506	0.878688	0.891796	0.863386	0.902023	0.998795	FALSE
UTRN	0.970321	0.876169	0.901758	0.831446	0.900645	0.998802	FALSE
ATP1B1	0.941506	0.878874	0.880632	0.880497	0.887544	0.998864	FALSE
Ctrl_0094	0.970321	0.878688	0.906451	0.831446	0.884522	0.998878	FALSE
NLRC5	0.970321	0.876169	0.861962	0.880497	0.876273	0.998916	FALSE
SRL	0.970321	0.932779	0.82792	0.863386	0.870893	0.99894	FALSE
PCDH18	0.941506	0.928915	0.864443	0.857197	0.867542	0.998955	FALSE
XAF1	0.955463	0.929143	0.887811	0.826503	0.8572	0.999	FALSE
PCDH10	0.945931	0.876169	0.914606	0.863386	0.847874	0.999039	FALSE
MYBL1	0.906066	0.923579	0.947481	0.825677	0.847283	0.999041	FALSE
MARCKS	0.941506	0.94173	0.849462	0.8694	0.846832	0.999043	FALSE
PCNX2	0.941506	0.891953	0.905813	0.863386	0.840863	0.999068	FALSE
LMO7DN	0.893872	0.925136	0.92331	0.863386	0.833381	0.999098	FALSE
MTCL1	0.955463	0.891953	0.852051	0.912792	0.822514	0.99914	FALSE
SPARCL1	0.970321	0.906324	0.849462	0.890291	0.815692	0.999166	FALSE
CD274	1	0.906952	0.849462	0.863386	0.815422	0.999167	FALSE
TNFRSF12A	0.970321	0.916668	0.861962	0.8694	0.811268	0.999183	FALSE
PGF	0.970321	0.918	0.875195	0.857197	0.806164	0.999201	FALSE
COL5A2	0.941506	0.846441	0.914606	0.918	0.803619	0.999211	FALSE
NCOA1	0.894423	0.932779	0.936265	0.857197	0.802217	0.999216	FALSE
TUFT1	0.941506	0.876169	0.879895	0.927749	0.790835	0.999256	FALSE
EDN2	0.906066	0.906952	0.895765	0.917465	0.785054	0.999276	FALSE
PTGS2	0.970321	0.918	0.919213	0.825677	0.782948	0.999283	FALSE
CADPS	0.932454	0.925136	0.90607	0.8694	0.772683	0.999317	FALSE
ITGA1	0.941506	0.891953	0.93633	0.8694	0.760711	0.999355	FALSE
GBP2	0.955463	0.909051	0.938299	0.83901	0.760263	0.999357	FALSE
TRAM1	0.970321	0.94173	0.905813	0.826503	0.759277	0.99936	FALSE
LRRC8B	0.941506	0.871013	0.949909	0.880497	0.754061	0.999376	FALSE
FGF5	0.943744	0.925136	0.958662	0.821623	0.74881	0.999392	FALSE
SLC30A1	0.941506	0.972	0.912528	0.826503	0.741525	0.999414	FALSE
NMT2	0.877171	0.918	0.972	0.882857	0.739206	0.99942	FALSE
ADGRG6	0.941506	0.925136	0.919213	0.863386	0.738439	0.999423	FALSE
ALPK2	0.999653	0.996553	0.811102	0.857197	0.734499	0.999434	FALSE
YPEL1	0.970321	0.94173	0.885214	0.857422	0.73183	0.999442	FALSE
LRRC66	0.941506	0.959189	0.864443	0.888442	0.731795	0.999442	FALSE
COL12A1	0.988838	0.906324	0.864882	0.899813	0.720627	0.999473	FALSE
HEG1	0.906066	0.927032	1	0.830838	0.719462	0.999476	FALSE
RGS5	0.992968	0.993729	0.805643	0.880497	0.713462	0.999492	FALSE
Ctrl_0078	0.941506	0.918	0.929039	0.871757	0.713364	0.999492	FALSE
TMBIM1	0.906066	0.927032	0.885042	0.959782	0.67516	0.999586	FALSE
KRT16	0.941506	1	0.864443	0.877821	0.672516	0.999592	FALSE
CHRM4	0.941045	0.957396	0.914715	0.8694	0.666796	0.999605	FALSE
SEMA3A	0.970321	0.891953	0.949909	0.880497	0.646255	0.999649	FALSE
PLXDC1	0.943744	0.925136	0.945635	0.880497	0.637765	0.999666	FALSE
COL3A1	0.87999	0.925136	0.965365	0.925419	0.636834	0.999668	FALSE
VASN	0.970321	0.923669	0.923128	0.880497	0.633571	0.999674	FALSE
HOXB2	0.981422	0.925136	0.92331	0.8694	0.632621	0.999676	FALSE
CPA2	0.981422	0.918	0.936396	0.8694	0.61996	0.999699	FALSE
PBXIP1	0.970321	0.959189	0.949909	0.831446	0.615545	0.999707	FALSE
NID1	1	0.948659	0.879895	0.888295	0.59822	0.999737	FALSE
CAMK2D	0.946031	0.94173	0.949909	0.880497	0.588349	0.999753	FALSE
TRAF3IP2	0.981422	0.965749	0.945635	0.831446	0.588184	0.999753	FALSE
GLS	0.934695	0.891953	0.994272	0.899563	0.586935	0.999755	FALSE
CA12	0.970321	0.946905	0.949909	0.857197	0.580322	0.999766	FALSE
DCN	0.955494	0.876169	0.978491	0.91397	0.578848	0.999768	FALSE
SCML1	0.970321	0.925136	0.910315	0.917465	0.576095	0.999772	FALSE
GRID2	0.970321	0.94173	0.887811	0.925269	0.573663	0.999776	FALSE
KLHL4	0.970321	0.876169	0.968694	0.91397	0.568177	0.999784	FALSE
CPM	0.970321	0.906451	0.955096	0.900062	0.559164	0.999796	FALSE
FREM2	1	0.906324	0.949909	0.880982	0.55293	0.999805	FALSE
TROAP	0.970321	0.918	0.92349	0.922845	0.551151	0.999807	FALSE
SPRY2	0.970321	0.899718	0.953373	0.91397	0.547017	0.999812	FALSE
RIMS3	0.970321	0.928991	0.958662	0.890859	0.523139	0.999842	FALSE
SNAI2	0.955525	0.959189	0.921129	0.913091	0.520471	0.999845	FALSE
SLC1A7	0.970321	0.876169	0.98172	0.925269	0.516888	0.999849	FALSE
SYNM	0.970321	0.919896	0.949909	0.912792	0.512517	0.999853	FALSE
CRIM1	0.981422	0.906324	0.994272	0.877821	0.506337	0.99986	FALSE
F2R	0.970321	0.957322	0.949909	0.880821	0.504066	0.999862	FALSE
FRMPD1	0.981422	0.918	0.99563	0.8694	0.497284	0.999869	FALSE
Ctrl_0058	0.832775	0.972	0.99563	0.968075	0.496433	0.99987	FALSE
Ctrl_0035	0.981422	0.918	0.998438	0.8694	0.491652	0.999875	FALSE
Ctrl_0046	0.981422	0.925136	0.998438	0.863386	0.490047	0.999876	FALSE
COL7A1	0.970321	0.957396	0.978491	0.863386	0.484607	0.999882	FALSE
SEC61G	0.981422	0.918	0.994272	0.877821	0.480737	0.999885	FALSE
Ctrl_0039	0.988838	0.925136	0.99563	0.863386	0.480624	0.999885	FALSE
PKD2	0.981422	0.876169	0.972	0.941954	0.478296	0.999887	FALSE
AWAT2	1	0.94514	0.958662	0.8694	0.477182	0.999888	FALSE
ABCA1	0.970321	0.909171	0.973634	0.918	0.475256	0.99989	FALSE
SAMD9L	0.943744	0.959458	0.949909	0.918	0.472467	0.999893	FALSE
COL6A5	0.949825	0.925136	0.972	0.925269	0.470725	0.999894	FALSE
NID2	0.970321	0.948896	1	0.863592	0.458478	0.999904	FALSE
PDLIM4	0.981422	0.959458	0.949909	0.890434	0.455151	0.999907	FALSE
CYR61	0.970321	0.94173	0.973634	0.900062	0.444353	0.999915	FALSE
MAPK8IP1	0.943744	0.959189	0.956865	0.925269	0.44266	0.999916	FALSE
ADAMTS5	0.970321	0.948896	0.949909	0.918	0.439061	0.999919	FALSE
EPSTI1	0.999653	0.993729	0.919213	0.880497	0.436287	0.999921	FALSE
TINAGL1	0.941506	0.925136	1	0.925269	0.43152	0.999924	FALSE
SAT1	1	0.918	0.906324	0.969415	0.429957	0.999925	FALSE
ARRDC4	1	0.925136	0.958662	0.910941	0.426618	0.999927	FALSE
KCNN4	1	0.948896	0.973634	0.880497	0.412888	0.999936	FALSE
XBP1	0.970321	0.925136	1	0.918	0.387002	0.99995	FALSE
DNAJC15	0.999653	0.955636	1	0.863386	0.385236	0.999951	FALSE
REV3L	0.988838	0.918	0.994272	0.91397	0.38497	0.999951	FALSE
ADAMTS1	0.970321	0.957396	0.960369	0.925344	0.383388	0.999952	FALSE
MBNL2	0.981422	0.959458	0.997084	0.880821	0.379921	0.999953	FALSE
REEP5	0.981422	0.925136	1	0.910837	0.379919	0.999953	FALSE
ADAMTSL1	0.992968	0.961043	0.938238	0.924508	0.378076	0.999954	FALSE
C12orf75	1	0.959189	1	0.863386	0.377119	0.999955	FALSE
ADAM9	0.999653	0.990254	0.956865	0.877821	0.369094	0.999958	FALSE
MYO1E	0.970321	0.959189	0.978491	0.913091	0.368917	0.999958	FALSE
PDZRN3	0.970321	0.996553	1	0.863386	0.360949	0.999962	FALSE
IGFN1	0.970321	0.959458	1	0.905425	0.341732	0.999969	FALSE
NUPR1	0.981422	0.976629	1	0.880497	0.339341	0.99997	FALSE
C15orf59	0.981422	0.948619	0.99299	0.91397	0.336987	0.999971	FALSE
WIPI1	0.981422	0.972	0.994272	0.890859	0.336933	0.999971	FALSE
EIF2AK3	0.988838	0.959458	1	0.890859	0.336361	0.999971	FALSE
CARD10	0.999653	0.959189	1	0.883014	0.332856	0.999972	FALSE
SPSB4	0.904028	0.991713	1	0.946888	0.327583	0.999974	FALSE
GULP1	1	0.946905	0.972	0.925269	0.321252	0.999976	FALSE
Ctrl_0068	0.992968	0.959458	0.994272	0.899689	0.319791	0.999976	FALSE
CHRNA3	0.932369	0.953909	1	0.959782	0.316526	0.999977	FALSE
SPARC	0.981422	0.959458	1	0.908969	0.311167	0.999978	FALSE
PTPN21	1	1	0.949909	0.903526	0.305679	0.99998	FALSE
NEXN	0.973667	0.993729	0.951644	0.934267	0.301068	0.999981	FALSE
GLIS1	0.999653	0.94173	1	0.917285	0.293442	0.999983	FALSE
DIO2	1	1	0.945635	0.91397	0.291713	0.999983	FALSE
PKP3	0.981422	0.959458	0.994272	0.925269	0.28711	0.999984	FALSE
BTG1	1	1	0.949909	0.913091	0.284618	0.999985	FALSE
UGCG	0.981422	0.94173	1	0.945289	0.270109	0.999988	FALSE
ST6GALNAC2	0.981422	0.976629	0.998438	0.91397	0.267844	0.999988	FALSE
TPM1	0.981422	1	0.928959	0.959782	0.266985	0.999988	FALSE
Ctrl_0073	0.970321	0.982681	0.994272	0.925567	0.261384	0.999989	FALSE
CSPG4	0.992968	0.955609	1	0.925269	0.260269	0.999989	FALSE
RTN1	0.999653	0.991713	0.956865	0.927749	0.255512	0.99999	FALSE
HOOK3	0.999653	1	1	0.880497	0.255231	0.99999	FALSE
CASK	0.991837	0.959458	0.997084	0.927749	0.254996	0.99999	FALSE
HMOX1	1	0.948896	1	0.927749	0.2549	0.99999	FALSE
INA	1	1	1	0.880497	0.254537	0.99999	FALSE
TP53INP1	0.999653	0.993729	0.960369	0.925269	0.249492	0.999991	FALSE
Ctrl_0066	0.981422	0.959458	0.99299	0.945289	0.246879	0.999991	FALSE
NIPAL4	0.992968	0.959458	1	0.932512	0.236633	0.999993	FALSE
GPRC5A	0.981422	0.948896	1	0.954513	0.235526	0.999993	FALSE
SNX4	0.981422	0.97969	1	0.925493	0.233402	0.999993	FALSE
CPA5	0.984522	0.972	0.99563	0.934384	0.232492	0.999993	FALSE
TMEM154	1	0.925136	1	0.964087	0.228777	0.999993	FALSE
GALNT10	1	1	1	0.896062	0.21949	0.999994	FALSE
SERPINE1	0.943799	0.982681	1	0.968075	0.215516	0.999995	FALSE
IL17RD	0.981422	0.976629	0.994272	0.945289	0.208824	0.999995	FALSE
SELENOM	0.988838	0.982681	1	0.927749	0.207379	0.999996	FALSE
SELPLG	1	0.953939	1	0.945289	0.206841	0.999996	FALSE
BCL7B	1	1	1	0.903643	0.202641	0.999996	FALSE
MUC13	0.981422	0.959458	1	0.959782	0.202377	0.999996	FALSE
CABLES1	1	1	1	0.905538	0.198451	0.999996	FALSE
PCOLCE2	0.959211	0.984188	1	0.959782	0.197264	0.999996	FALSE
MYOF	0.999653	0.959458	1	0.945329	0.195912	0.999996	FALSE
NT5E	0.970321	1	0.978491	0.957449	0.190709	0.999997	FALSE
CTGF	0.999653	0.976629	1	0.932636	0.187474	0.999997	FALSE
CDK6	1	1	1	0.910733	0.187012	0.999997	FALSE
ADORA1	0.970321	0.993729	1	0.94537	0.185196	0.999997	FALSE
COL8A2	1	1	0.949909	0.959782	0.184876	0.999997	FALSE
SERINC3	0.973667	0.97969	1	0.959001	0.178135	0.999998	FALSE
GPNMB	0.999653	0.997958	1	0.918	0.175897	0.999998	FALSE
LDB3	0.988838	1	0.998438	0.927749	0.175564	0.999998	FALSE
PAPLN	0.998834	0.957297	1	0.959782	0.171713	0.999998	FALSE
Ctrl_0092	0.970321	0.993729	1	0.952912	0.169303	0.999998	FALSE
ADAMTS15	0.984522	1	1	0.934326	0.167059	0.999998	FALSE
ELSPBP1	0.999653	0.993729	0.998438	0.927749	0.16639	0.999998	FALSE
OMD	0.992968	0.993729	1	0.932636	0.166178	0.999998	FALSE
VEGFC	0.999653	0.993729	1	0.927749	0.163265	0.999998	FALSE
VIT	0.981422	0.993729	1	0.945289	0.162618	0.999998	FALSE
COLEC12	0.999653	0.993729	0.997084	0.932512	0.158862	0.999998	FALSE
LAMA5	0.981422	0.982681	1	0.959782	0.154545	0.999999	FALSE
FABP4	0.999653	1	1	0.927818	0.150533	0.999999	FALSE
FRMD4B	1	1	1	0.927749	0.149988	0.999999	FALSE
Ctrl_0099	1	0.993729	1	0.934208	0.148693	0.999999	FALSE
CHST11	0.981422	0.993729	1	0.952912	0.146553	0.999999	FALSE
ELL2	0.988838	0.982681	1	0.959782	0.139489	0.999999	FALSE
CD44	0.970321	0.993729	1	0.969411	0.13497	0.999999	FALSE
IL13RA1	0.981422	0.993729	1	0.959782	0.132186	0.999999	FALSE
KRT81	0.981422	0.993729	1	0.959782	0.132186	0.999999	FALSE
MOXD1	0.981422	0.993729	1	0.959782	0.132186	0.999999	FALSE
SLC31A2	0.998834	0.993729	1	0.945289	0.127445	0.999999	FALSE
Ctrl_0064	0.988838	1	1	0.952941	0.118854	1	FALSE
GAP43	0.988838	0.993729	1	0.958982	0.118798	1	FALSE
MYO6	0.988838	0.993729	1	0.959782	0.11713	1	FALSE
MRPS6	0.992968	1	0.949909	1	0.116892	1	FALSE
Ctrl_0079	0.998834	1	1	0.945289	0.114863	1	FALSE
SHB	1	1	1	0.946926	0.109069	1	FALSE
Ctrl_0071	0.992968	0.993729	1	0.959782	0.108794	1	FALSE
IL7R	0.992968	0.993729	1	0.959782	0.108794	1	FALSE
C20orf194	0.999653	0.993729	1	0.954486	0.10644	1	FALSE
THSD4	0.999653	1	0.99563	0.952912	0.105917	1	FALSE
GAB2	0.988838	1	1	0.959782	0.104548	1	FALSE
PLK2	0.988838	1	1	0.959782	0.104548	1	FALSE
LYN	0.988838	1	1	0.959917	0.104267	1	FALSE
Ctrl_0100	0.999653	0.993729	1	0.958982	0.0970419	1	FALSE
MAPK1	0.999653	0.993729	1	0.959782	0.0953742	1	FALSE
P3H2	0.999653	0.993729	1	0.959782	0.0953742	1	FALSE
PTPRM	0.999653	0.993729	1	0.959782	0.0953742	1	FALSE
RNASET2	0.999653	0.993729	1	0.959782	0.0953742	1	FALSE
SLC41A2	0.999653	0.993729	1	0.959782	0.0953742	1	FALSE
ADAM19	0.999653	0.993729	1	0.959917	0.0950929	1	FALSE
GBF1	0.999653	1	1	0.954486	0.0938579	1	FALSE
ROBO2	0.999653	1	1	0.954486	0.0938579	1	FALSE
TMSB4X	0.999653	1	1	0.959021	0.0843794	1	FALSE
FGF7	1	1	1	0.958982	0.0837656	1	FALSE
KRTAP2-3	1	1	1	0.958982	0.0837656	1	FALSE
CDH15	0.999653	1	1	0.959782	0.0827922	1	FALSE
COL6A3	0.999653	1	1	0.959782	0.0827922	1	FALSE
Ctrl_0062	0.999653	1	1	0.959782	0.0827922	1	FALSE
EDN1	0.999653	1	1	0.959782	0.0827922	1	FALSE
F2RL1	0.999653	1	1	0.959782	0.0827922	1	FALSE
KIF5C	0.999653	1	1	0.959782	0.0827922	1	FALSE
SP140	0.999653	1	1	0.959782	0.0827922	1	FALSE
TAGLN	0.999653	1	1	0.959782	0.0827922	1	FALSE
EMP1	0.999653	1	1	0.959917	0.0825109	1	FALSE
ARSJ	1	1	1	0.959782	0.082098	1	FALSE
CCDC80	1	1	1	0.959782	0.082098	1	FALSE
Ctrl_0061	1	1	1	0.959782	0.082098	1	FALSE
EXTL1	1	1	1	0.959782	0.082098	1	FALSE
GPX3	1	1	1	0.959782	0.082098	1	FALSE
IL13RA2	1	1	1	0.959782	0.082098	1	FALSE
IL6R	1	1	1	0.959782	0.082098	1	FALSE
NEDD9	1	1	1	0.959782	0.082098	1	FALSE
NOV	1	1	1	0.959782	0.082098	1	FALSE
NR2F6	1	1	1	0.959782	0.082098	1	FALSE
THBS2	1	1	1	0.959782	0.082098	1	FALSE
TLL1	1	1	1	0.959782	0.082098	1	FALSE
ACTBL2	1	1	1	0.959917	0.0818166	1	FALSE
CAMTA1	1	1	1	0.959917	0.0818166	1	FALSE
RGCC	1	1	1	0.959917	0.0818166	1	FALSE
S100A2	1	1	1	0.959917	0.0818166	1	FALSE
SDC2	1	1	1	0.959917	0.0818166	1	FALSE
CDKN2B	1	1	1	0.959934	0.0817819	1	FALSE
CPA4	0.992968	1	1	0.968075	0.0790051	1	FALSE
Ctrl_0047	0.992968	1	1	0.968081	0.0789942	1	FALSE
COL5A3	0.999653	1	1	0.962641	0.0768438	1	FALSE
MYL1	1	1	1	0.962628	0.0761763	1	FALSE
Ctrl_0040	1	1	1	0.962654	0.0761228	1	FALSE
SPOCK2	0.999653	1	1	0.964087	0.0738421	1	FALSE
DACT1	0.992968	1	1	0.970709	0.0735712	1	FALSE
FERMT2	1	1	1	0.964	0.073328	1	FALSE
ANGPT1	1	1	1	0.964087	0.0731478	1	FALSE
Ctrl_0060	1	1	1	0.964087	0.0731478	1	FALSE
NAV3	1	1	1	0.964087	0.0731478	1	FALSE
PEA15	1	1	1	0.964087	0.0731478	1	FALSE
PLAT	1	1	1	0.964087	0.0731478	1	FALSE
SCUBE1	1	1	1	0.964087	0.0731478	1	FALSE
FSTL1	0.966539	1	1	1	0.0680666	1	FALSE
CAPN2	0.999653	1	1	0.968075	0.065585	1	FALSE
MVP	0.999653	1	1	0.968075	0.065585	1	FALSE
AP3B2	1	1	1	0.968075	0.0648907	1	FALSE
NEFL	1	1	1	0.968086	0.0648689	1	FALSE
ANGPTL2	1	1	1	0.968112	0.064815	1	FALSE
DDX60L	1	1	1	0.968112	0.064815	1	FALSE
ITGB3	1	1	1	0.968112	0.064815	1	FALSE
KRT14	1	1	1	0.968112	0.064815	1	FALSE
NFKB1	1	1	1	0.968112	0.064815	1	FALSE
DOCK5	0.970321	1	1	1	0.0602562	1	FALSE
HGF	0.970321	1	1	1	0.0602562	1	FALSE
PLEKHA6	1	1	1	0.970714	0.0594462	1	FALSE
S1PR1	1	1	1	0.970714	0.0594462	1	FALSE
TTLL7	1	1	1	0.970714	0.0594462	1	FALSE
Ctrl_0080	1	1	1	0.972	0.0567989	1	FALSE
GPR132	1	1	1	0.972	0.0567989	1	FALSE
TXNIP	1	1	1	0.972	0.0567989	1	FALSE
CSRP2	0.999653	1	1	0.973254	0.0549143	1	FALSE
ERAP1	0.999653	1	1	0.973254	0.0549143	1	FALSE
PAG1	0.999653	1	1	0.973254	0.0549143	1	FALSE
SELENBP1	0.999653	1	1	0.973254	0.0549143	1	FALSE
ANKRD1	1	1	1	0.973254	0.05422	1	FALSE
C20orf197	1	1	1	0.973254	0.05422	1	FALSE
Ctrl_0019	1	1	1	0.973254	0.05422	1	FALSE
Ctrl_0034	1	1	1	0.973254	0.05422	1	FALSE
MMP14	1	1	1	0.973254	0.05422	1	FALSE
MPP4	1	1	1	0.973254	0.05422	1	FALSE
NCEH1	1	1	1	0.973254	0.05422	1	FALSE
PPID	1	1	1	0.973254	0.05422	1	FALSE
RUSC2	1	1	1	0.973254	0.05422	1	FALSE
SETBP1	1	1	1	0.973254	0.05422	1	FALSE
STMN2	1	1	1	0.973254	0.05422	1	FALSE
WNT2	1	1	1	0.973254	0.05422	1	FALSE
Ctrl_0075	1	1	1	0.97701	0.0465162	1	FALSE
BMP5	1	1	1	0.978247	0.0439866	1	FALSE
IRF2	1	1	1	0.978247	0.0439866	1	FALSE
CREB3L1	1	1	1	0.983215	0.0338541	1	FALSE
MMD	1	1	1	0.983215	0.0338541	1	FALSE
GTF2IRD2	1	1	1	0.984446	0.0313533	1	FALSE
Ctrl_0016	1	1	1	0.986916	0.0263415	1	FALSE
TLE1	0.999653	1	1	0.990317	0.0201555	1	FALSE
AHNAK2	1	1	1	0.990317	0.0194612	1	FALSE
APC2	1	1	1	0.990317	0.0194612	1	FALSE
ASPH	1	1	1	0.990317	0.0194612	1	FALSE
ASPN	1	1	1	0.990317	0.0194612	1	FALSE
CTSL	1	1	1	0.990317	0.0194612	1	FALSE
Ctrl_0022	1	1	1	0.990317	0.0194612	1	FALSE
Ctrl_0029	1	1	1	0.990317	0.0194612	1	FALSE
Ctrl_0050	1	1	1	0.990317	0.0194612	1	FALSE
DISP1	1	1	1	0.990317	0.0194612	1	FALSE
EFEMP1	1	1	1	0.990317	0.0194612	1	FALSE
OSBPL10	1	1	1	0.990317	0.0194612	1	FALSE
RHOBTB3	1	1	1	0.990317	0.0194612	1	FALSE
TRAFD1	1	1	1	0.990317	0.0194612	1	FALSE
FAM20A	0.999653	1	1	0.991513	0.0177404	1	FALSE
RTL3	1	1	0.99563	1	0.00875821	1	FALSE
CAMK2G	1	1	1	0.996361	0.00729147	1	FALSE
AK1	0.999653	1	1	1	0.000694288	1	FALSE
ASS1	0.999653	1	1	1	0.000694288	1	FALSE
AAVS1	1	1	1	1	0	1	FALSE
ABCA8	1	1	1	1	0	1	FALSE
ABCC3	1	1	1	1	0	1	FALSE
ABI3BP	1	1	1	1	0	1	FALSE
ACSF2	1	1	1	1	0	1	FALSE
ADGRL2	1	1	1	1	0	1	FALSE
AKAP6	1	1	1	1	0	1	FALSE
ARID3C	1	1	1	1	0	1	FALSE
ASIC4	1	1	1	1	0	1	FALSE
ATOH8	1	1	1	1	0	1	FALSE
AVIL	1	1	1	1	0	1	FALSE
B3GALT2	1	1	1	1	0	1	FALSE
BDKRB1	1	1	1	1	0	1	FALSE
BTBD19	1	1	1	1	0	1	FALSE
C4A	1	1	1	1	0	1	FALSE
C7orf69	1	1	1	1	0	1	FALSE
C8orf46	1	1	1	1	0	1	FALSE
CAV3	1	1	1	1	0	1	FALSE
CAVIN2	1	1	1	1	0	1	FALSE
CEBPD	1	1	1	1	0	1	FALSE
CFI	1	1	1	1	0	1	FALSE
CGA	1	1	1	1	0	1	FALSE
CIART	1	1	1	1	0	1	FALSE
CPA3	1	1	1	1	0	1	FALSE
CSDC2	1	1	1	1	0	1	FALSE
Ctrl_0001	1	1	1	1	0	1	FALSE
Ctrl_0002	1	1	1	1	0	1	FALSE
Ctrl_0003	1	1	1	1	0	1	FALSE
Ctrl_0004	1	1	1	1	0	1	FALSE
Ctrl_0005	1	1	1	1	0	1	FALSE
Ctrl_0006	1	1	1	1	0	1	FALSE
Ctrl_0007	1	1	1	1	0	1	FALSE
Ctrl_0008	1	1	1	1	0	1	FALSE
Ctrl_0009	1	1	1	1	0	1	FALSE
Ctrl_0010	1	1	1	1	0	1	FALSE
Ctrl_0011	1	1	1	1	0	1	FALSE
Ctrl_0012	1	1	1	1	0	1	FALSE
Ctrl_0013	1	1	1	1	0	1	FALSE
Ctrl_0014	1	1	1	1	0	1	FALSE
Ctrl_0015	1	1	1	1	0	1	FALSE
Ctrl_0017	1	1	1	1	0	1	FALSE
Ctrl_0018	1	1	1	1	0	1	FALSE
Ctrl_0020	1	1	1	1	0	1	FALSE
Ctrl_0021	1	1	1	1	0	1	FALSE
Ctrl_0023	1	1	1	1	0	1	FALSE
Ctrl_0024	1	1	1	1	0	1	FALSE
Ctrl_0025	1	1	1	1	0	1	FALSE
Ctrl_0026	1	1	1	1	0	1	FALSE
Ctrl_0027	1	1	1	1	0	1	FALSE
Ctrl_0028	1	1	1	1	0	1	FALSE
Ctrl_0030	1	1	1	1	0	1	FALSE
Ctrl_0031	1	1	1	1	0	1	FALSE
Ctrl_0032	1	1	1	1	0	1	FALSE
Ctrl_0033	1	1	1	1	0	1	FALSE
Ctrl_0036	1	1	1	1	0	1	FALSE
Ctrl_0037	1	1	1	1	0	1	FALSE
Ctrl_0038	1	1	1	1	0	1	FALSE
Ctrl_0041	1	1	1	1	0	1	FALSE
Ctrl_0042	1	1	1	1	0	1	FALSE
Ctrl_0043	1	1	1	1	0	1	FALSE
Ctrl_0048	1	1	1	1	0	1	FALSE
Ctrl_0049	1	1	1	1	0	1	FALSE
Ctrl_0051	1	1	1	1	0	1	FALSE
Ctrl_0052	1	1	1	1	0	1	FALSE
Ctrl_0053	1	1	1	1	0	1	FALSE
Ctrl_0054	1	1	1	1	0	1	FALSE
Ctrl_0055	1	1	1	1	0	1	FALSE
Ctrl_0056	1	1	1	1	0	1	FALSE
Ctrl_0057	1	1	1	1	0	1	FALSE
Ctrl_0059	1	1	1	1	0	1	FALSE
Ctrl_0063	1	1	1	1	0	1	FALSE
Ctrl_0069	1	1	1	1	0	1	FALSE
Ctrl_0070	1	1	1	1	0	1	FALSE
Ctrl_0072	1	1	1	1	0	1	FALSE
Ctrl_0076	1	1	1	1	0	1	FALSE
Ctrl_0077	1	1	1	1	0	1	FALSE
Ctrl_0081	1	1	1	1	0	1	FALSE
Ctrl_0082	1	1	1	1	0	1	FALSE
Ctrl_0083	1	1	1	1	0	1	FALSE
Ctrl_0084	1	1	1	1	0	1	FALSE
Ctrl_0085	1	1	1	1	0	1	FALSE
Ctrl_0086	1	1	1	1	0	1	FALSE
Ctrl_0087	1	1	1	1	0	1	FALSE
Ctrl_0088	1	1	1	1	0	1	FALSE
Ctrl_0089	1	1	1	1	0	1	FALSE
Ctrl_0090	1	1	1	1	0	1	FALSE
Ctrl_0091	1	1	1	1	0	1	FALSE
Ctrl_0093	1	1	1	1	0	1	FALSE
Ctrl_0095	1	1	1	1	0	1	FALSE
Ctrl_0096	1	1	1	1	0	1	FALSE
DCLK2	1	1	1	1	0	1	FALSE
DLK1	1	1	1	1	0	1	FALSE
ECM1	1	1	1	1	0	1	FALSE
EHD3	1	1	1	1	0	1	FALSE
EMCN	1	1	1	1	0	1	FALSE
ERAP2	1	1	1	1	0	1	FALSE
EVI2A	1	1	1	1	0	1	FALSE
FABP3	1	1	1	1	0	1	FALSE
FAM47E-STBD1	1	1	1	1	0	1	FALSE
FAP	1	1	1	1	0	1	FALSE
FGF9	1	1	1	1	0	1	FALSE
GALNT1	1	1	1	1	0	1	FALSE
GATA3	1	1	1	1	0	1	FALSE
GATAD1	1	1	1	1	0	1	FALSE
GBE1	1	1	1	1	0	1	FALSE
GBP3	1	1	1	0.99998	4.00505e-05	1	FALSE
GINM1	1	1	1	1	0	1	FALSE
GNG12	1	1	1	1	0	1	FALSE
GOLT1B	1	1	1	1	0	1	FALSE
GPR183	1	1	1	1	0	1	FALSE
GPR20	1	1	1	1	0	1	FALSE
GRIN3A	1	1	1	1	0	1	FALSE
IQCJ-SCHIP1	1	1	1	1	0	1	FALSE
ITGB5	1	1	1	1	0	1	FALSE
ITGB6	1	1	1	1	0	1	FALSE
KRT80	1	1	1	1	0	1	FALSE
LEFTY2	1	1	1	1	0	1	FALSE
LGALS1	1	1	1	1	0	1	FALSE
LINC01621	1	1	1	1	0	1	FALSE
LMOD1	1	1	1	1	0	1	FALSE
LOX	1	1	1	1	0	1	FALSE
LRRC17	1	1	1	1	0	1	FALSE
LURAP1L	1	1	1	1	0	1	FALSE
LYPD6B	1	1	1	1	0	1	FALSE
MAMLD1	1	1	1	1	0	1	FALSE
MAN1C1	1	1	1	1	0	1	FALSE
MANBA	1	1	1	1	0	1	FALSE
MERTK	1	1	1	1	0	1	FALSE
MGP	1	1	1	1	0	1	FALSE
MMP7	1	1	1	1	0	1	FALSE
OGN	1	1	1	1	0	1	FALSE
PAPSS2	1	1	1	1	0	1	FALSE
PDCD1LG2	1	1	1	1	0	1	FALSE
PDE7B	1	1	1	1	0	1	FALSE
PHYHIP	1	1	1	1	0	1	FALSE
PI15	1	1	1	1	0	1	FALSE
PLCL1	1	1	1	1	0	1	FALSE
PLS3	1	1	1	1	0	1	FALSE
PPIC	1	1	1	1	0	1	FALSE
PROS1	1	1	1	1	0	1	FALSE
PTGES	1	1	1	1	0	1	FALSE
QSOX1	1	1	1	1	0	1	FALSE
RHOBTB1	1	1	1	1	0	1	FALSE
RND3	1	1	1	1	0	1	FALSE
S100A6	1	1	1	1	0	1	FALSE
SCARA5	1	1	1	1	0	1	FALSE
SCG2	1	1	1	1	0	1	FALSE
SEC24D	1	1	1	1	0	1	FALSE
SIPA1L2	1	1	1	1	0	1	FALSE
SLC2A12	1	1	1	1	0	1	FALSE
SNX14	1	1	1	1	0	1	FALSE
SORBS1	1	1	1	1	0	1	FALSE
SPATA20	1	1	1	1	0	1	FALSE
SPOCK1	1	1	1	1	0	1	FALSE
SRPX2	1	1	1	1	0	1	FALSE
SULF1	1	1	1	1	0	1	FALSE
SUOX	1	1	1	1	0	1	FALSE
TFPI	1	1	1	1	0	1	FALSE
THBS1	1	1	1	1	0	1	FALSE
TLN2	1	1	1	1	0	1	FALSE
TNC	1	1	1	1	0	1	FALSE
TNMD	1	1	1	1	0	1	FALSE
TNS3	1	1	1	1	0	1	FALSE
TSPAN12	1	1	1	1	0	1	FALSE
UCHL1	1	1	1	1	0	1	FALSE
VCAN	1	1	1	1	0	1	FALSE
VCL	1	1	1	1	0	1	FALSE

## Sheet: Time point 2
Table S1C. Gene ranking generated by PinAPL-Py αRRA method analysis of the CRISPRa screen NGS data for the time point two.
gene	p-value Repl. 1	p-value Repl. 2	p-value Repl. 3	p-value Repl. 4	Fisher Statistic	p-value combined	significant
ANXA2	0	0	0	0	294.731	0	TRUE
BBC3	0	0.169043	0	0	224.603	0	TRUE
CAST	0	0	0.444343	0.186923	152.342	0	TRUE
CDKN1A	0	0	0	0.149538	224.849	0	TRUE
CDKN1C	0	0	0.0972	0.186923	155.382	0	TRUE
ELAVL2	0	0.169043	0.1215	0	155.136	0	TRUE
FOSL2	0	0.169043	0.0972	0	155.583	0	TRUE
KLF4	0	0	0	0.0972	225.71	0	TRUE
MSRB3	0	0.0972	0.1458	0	155.878	0	TRUE
PCDH7	0	0.0972	0.1215	0	156.243	0	TRUE
TGFBR2	0	0.162	0	0.0972	155.668	0	TRUE
RTL5	0	0.0972	0.204632	0.0972	86.1797	2.77556e-15	TRUE
CRMP1	0	0.2673	0.0972	0.0972	85.6454	3.55271e-15	TRUE
IL32	0	0.162	0.1215	0.149538	85.3391	4.10783e-15	TRUE
OAT	0	0.169043	0.1215	0.351574	83.5443	9.4369e-15	TRUE
BAD	0	0.169043	0.1458	0.297	83.517	9.54792e-15	TRUE
LTBP1	0.250839	0.169043	0	0.186923	83.3579	1.03251e-14	TRUE
LDLRAD4	0.27	0	0.204632	0.186923	82.8286	1.31006e-14	TRUE
MEIS3	0	0.169043	0.204632	0.297	82.8391	1.31006e-14	TRUE
MDK	0	0.2592	0.204632	0.338087	81.725	2.19824e-14	TRUE
SP140L	0	0.2592	0.204632	0.442693	81.1859	2.81997e-14	TRUE
BAX	0	0.309913	0.224308	0.42	80.7501	3.45279e-14	TRUE
PEG10	0	0.169043	0.42159	0.528882	80.2393	4.37428e-14	TRUE
NRCAM	0.1215	0.169043	0.1215	0.186923	15.3407	0.05285	FALSE
PDE2A	0.167586	0.169043	0.1458	0.186923	14.3329	0.0734914	FALSE
NDRG4	0.312429	0.0972	0.204632	0.149538	13.9622	0.0827555	FALSE
GHR	0.274154	0.169043	0.1215	0.186923	13.7131	0.0895559	FALSE
FBN2	0.0883636	0.309913	0.1458	0.297	13.4746	0.09653	FALSE
TJP1	0.138857	0.372977	0.185143	0.186923	12.6485	0.124531	FALSE
MID1	0.311774	0.2673	0.0972	0.252	12.3883	0.1347	FALSE
FHL1	0.138857	0.2673	0.204632	0.297	12.1885	0.142989	FALSE
TMEM253	0.138857	0.300857	0.234	0.315243	11.5645	0.171716	FALSE
DKK3	0.311774	0.2592	0.204632	0.186923	11.5585	0.172017	FALSE
EDIL3	0.362687	0.2592	0.224308	0.186923	11.0723	0.197634	FALSE
BAK1	0.138857	0.478161	0.374914	0.186923	10.7405	0.216843	FALSE
NEDD4L	0.27	0.2673	0.224308	0.297	10.675	0.220806	FALSE
ADSSL1	0.1215	0.309913	0.374914	0.358105	10.5746	0.226988	FALSE
GPC1	0.311774	0.2592	0.374914	0.186923	10.3475	0.241478	FALSE
RFTN1	0.274154	0.2592	0.204632	0.4131	10.2297	0.249275	FALSE
ZFP36L2	0.324	0.2673	0.204632	0.362441	10.0957	0.258375	FALSE
AQP1	0.311774	0.309913	0.224308	0.297	10.0914	0.258669	FALSE
SEMA4A	0.274154	0.3105	0.224308	0.338087	10.0857	0.259066	FALSE
RUNX1T1	0.405	0.2673	0.204632	0.324	9.87362	0.274009	FALSE
UPP1	0.362687	0.309913	0.224308	0.358105	9.41469	0.308529	FALSE
ACTA2	0.311774	0.309913	0.268138	0.358105	9.36025	0.312823	FALSE
MEIS2	0.3645	0.300857	0.224308	0.379688	9.34698	0.313876	FALSE
SERPINE2	0.27	0.309913	0.268138	0.437934	9.24548	0.322013	FALSE
ME3	0.311774	0.36	0.204632	0.437934	9.19872	0.325811	FALSE
Sep_04	0.3645	0.309913	0.224308	0.397014	9.19842	0.325835	FALSE
TGFB2	0.362687	0.309913	0.224308	0.433301	9.03348	0.33948	FALSE
TMCO3	0.530587	0.556342	0.204632	0.186923	8.96749	0.345046	FALSE
ARHGAP27	0.384	0.309913	0.224308	0.437934	8.898	0.350974	FALSE
MAP7	0.362687	0.2673	0.374914	0.338087	8.79822	0.359603	FALSE
ITGA7	0.312429	0.319737	0.4185	0.297	8.77748	0.361414	FALSE
FLNC	0.311774	0.514174	0.204632	0.379688	8.77125	0.36196	FALSE
SH2D3C	0.27	0.309913	0.42159	0.358105	8.74289	0.364447	FALSE
LRRC32	0.489306	0.309913	0.204632	0.476654	8.42748	0.392864	FALSE
SFXN3	0.384	0.365929	0.234	0.471845	8.33193	0.401736	FALSE
PXDC1	0.474146	0.309913	0.204632	0.528882	8.28247	0.406375	FALSE
MOB3C	0.3645	0.309913	0.42159	0.338087	8.25773	0.408708	FALSE
COL6A2	0.411671	0.2592	0.42159	0.358105	8.25667	0.408808	FALSE
S100A13	0.362687	0.3105	0.324	0.442693	8.25136	0.40931	FALSE
SEMA3B	0.311774	0.309913	0.436854	0.4131	8.09833	0.423925	FALSE
MEST	0.474146	0.319737	0.324	0.358105	8.08087	0.42561	FALSE
STON1	0.474146	0.309913	0.374914	0.324	8.05154	0.428451	FALSE
MXRA8	0.362687	0.3105	0.42159	0.379688	8.03183	0.430367	FALSE
CAVIN1	0.405	0.467308	0.224308	0.426732	8.02194	0.43133	FALSE
RIPOR2	0.27	0.467308	0.557471	0.277714	7.87122	0.44615	FALSE
SESN3	0.312429	0.468643	0.42159	0.338087	7.73893	0.459378	FALSE
MAP2	0.474146	0.35681	0.224308	0.558754	7.70714	0.462587	FALSE
CORO1C	0.432	0.309913	0.42159	0.382909	7.66894	0.466458	FALSE
PODN	0.489306	0.309913	0.444343	0.338087	7.56368	0.477207	FALSE
NEFM	0.474146	0.309913	0.459491	0.358105	7.44453	0.489515	FALSE
TSPAN4	0.311774	0.35681	0.42159	0.5184	7.43352	0.490661	FALSE
NAP1L3	0.461455	0.437934	0.224308	0.54432	7.40403	0.493733	FALSE
HRK	0.474146	0.353455	0.4428	0.338087	7.37066	0.49722	FALSE
PTGS1	0.384	0.309913	0.429488	0.54432	7.16391	0.519056	FALSE
COL8A1	0.530587	0.478161	0.268138	0.4131	7.1438	0.521201	FALSE
ANOS1	0.250839	0.309913	0.444343	0.814208	7.14221	0.52137	FALSE
IGFBP7	0.3645	0.467308	0.268138	0.619258	7.13097	0.522571	FALSE
COL5A1	0.311774	0.365929	0.444343	0.560136	7.12306	0.523416	FALSE
TRAK2	0.456245	0.319737	0.531973	0.382909	7.03221	0.533162	FALSE
KIF13B	0.456245	0.493714	0.444343	0.297	7.03141	0.533247	FALSE
NFKBIZ	0.403024	0.2673	0.531973	0.528882	6.99259	0.537433	FALSE
NDNF	0.530587	0.309913	0.423106	0.442693	6.96049	0.540901	FALSE
SSC5D	0.474146	0.478161	0.224308	0.605922	6.95957	0.541001	FALSE
PYGL	0.413379	0.560136	0.374914	0.358105	6.9419	0.542914	FALSE
ACSL1	0.37584	0.477474	0.436854	0.397014	6.93956	0.543168	FALSE
PHACTR2	0.384	0.468	0.486	0.362441	6.90568	0.546842	FALSE
FARP1	0.3645	0.4212	0.531973	0.397014	6.85764	0.552067	FALSE
SSFA2	0.311774	0.478161	0.444343	0.528882	6.70287	0.569004	FALSE
WTIP	0.474146	0.2673	0.533415	0.5184	6.70217	0.56908	FALSE
DKK1	0.478406	0.309913	0.436854	0.54432	6.69027	0.570389	FALSE
PHLDB2	0.478406	0.467308	0.444343	0.358105	6.6723	0.572366	FALSE
GPR63	0.57024	0.478161	0.204632	0.641597	6.65969	0.573754	FALSE
SPATS2L	0.425933	0.309913	0.531973	0.528882	6.58618	0.581865	FALSE
SERPINB6	0.413379	0.467308	0.444343	0.437934	6.56201	0.584538	FALSE
SDC1	0.311774	0.468643	0.531973	0.5184	6.42313	0.599947	FALSE
ROR2	0.471564	0.309913	0.498252	0.560136	6.39878	0.602656	FALSE
MME	0.362687	0.467308	0.459491	0.528882	6.37922	0.604834	FALSE
TGFBR3	0.437934	0.467308	0.498252	0.405	6.37394	0.605421	FALSE
BACE1	0.50853	0.467308	0.490226	0.358105	6.35363	0.607685	FALSE
PALLD	0.384	0.468	0.444343	0.528882	6.3291	0.61042	FALSE
ELOVL1	0.425933	0.36	0.533415	0.528882	6.28114	0.615772	FALSE
MGLL	0.474146	0.309913	0.557471	0.528882	6.27808	0.616114	FALSE
GPRC5C	0.530587	0.468	0.444343	0.397014	6.256	0.61858	FALSE
GNAI1	0.489306	0.309913	0.531973	0.54432	6.25122	0.619114	FALSE
RHOC	0.530587	0.468643	0.3078	0.582187	6.22191	0.62239	FALSE
SOAT1	0.362687	0.467308	0.472865	0.558754	6.21195	0.623504	FALSE
STAC	0.579789	0.2673	0.595189	0.5184	6.08072	0.638191	FALSE
PDLIM3	0.471564	0.467308	0.42159	0.528882	6.02635	0.64428	FALSE
MAP3K7CL	0.474146	0.478161	0.490226	0.442693	6.02363	0.644585	FALSE
FADS3	0.384	0.4212	0.531973	0.582187	5.98777	0.648602	FALSE
ELAVL4	0.37584	0.560136	0.459491	0.5184	5.98562	0.648842	FALSE
CHN1	0.489306	0.560136	0.42159	0.437934	5.9675	0.650872	FALSE
DNAJB5	0.474146	0.560136	0.374914	0.5184	5.92776	0.655323	FALSE
BVES	0.362687	0.594446	0.423106	0.582187	5.87087	0.661693	FALSE
SFRP1	0.474146	0.379862	0.533415	0.558754	5.84938	0.6641	FALSE
P4HA2	0.456245	0.527657	0.444343	0.5184	5.7844	0.671367	FALSE
PIM1	0.489306	0.556342	0.498252	0.4131	5.76371	0.673681	FALSE
GSN	0.489306	0.504271	0.444343	0.5184	5.73515	0.676871	FALSE
ZCCHC24	0.474146	0.504271	0.546067	0.442693	5.70155	0.680623	FALSE
HHIPL2	0.456245	0.556342	0.444343	0.5184	5.67853	0.68319	FALSE
L1CAM	0.634849	0.319562	0.531973	0.54432	5.66911	0.684241	FALSE
ACSL5	0.362687	0.594446	0.531973	0.5184	5.64502	0.686925	FALSE
RAI14	0.530587	0.504271	0.449321	0.5184	5.55088	0.697397	FALSE
APOL6	0.474146	0.558116	0.533415	0.442693	5.54552	0.697991	FALSE
Ctrl_0097	0.61639	0.572063	0.324	0.558754	5.50288	0.702721	FALSE
SUSD5	0.489306	0.624857	0.533415	0.391701	5.50142	0.702883	FALSE
DLGAP4	0.50853	0.504271	0.669082	0.379688	5.46226	0.707218	FALSE
CYP4F11	0.530587	0.478161	0.557471	0.466941	5.43495	0.710236	FALSE
PLSCR4	0.530587	0.467308	0.533415	0.528882	5.31997	0.722894	FALSE
ADGRG1	0.474146	0.504271	0.531973	0.553589	5.30675	0.724343	FALSE
TFPI2	0.616	0.365929	0.5805	0.54432	5.28381	0.726856	FALSE
SATB1	0.489306	0.482112	0.531973	0.569238	5.27793	0.727499	FALSE
LOXL2	0.50853	0.586206	0.557471	0.437934	5.2407	0.731568	FALSE
HUWE1	0.619937	0.594446	0.410704	0.486	5.21938	0.733892	FALSE
CAMK1D	0.530587	0.468	0.533415	0.558754	5.20712	0.735227	FALSE
JAG1	0.489306	0.467308	0.584072	0.560136	5.18568	0.737558	FALSE
ARFGAP3	0.478406	0.478161	0.546067	0.599943	5.18207	0.737951	FALSE
TH	0.489306	0.478161	0.531973	0.619258	5.12594	0.744035	FALSE
SCHIP1	0.311774	0.624857	0.640376	0.619258	5.12128	0.744538	FALSE
SLC2A6	0.474146	0.624857	0.589221	0.442693	5.12061	0.744611	FALSE
FYN	0.530587	0.504271	0.531973	0.558754	5.06324	0.750796	FALSE
FRMD6	0.489306	0.536979	0.546067	0.558754	5.04724	0.752515	FALSE
SLC22A4	0.590741	0.594446	0.557471	0.4131	5.02983	0.754384	FALSE
CRYAB	0.489306	0.563016	0.557471	0.528882	5.0211	0.755319	FALSE
PAQR6	0.568446	0.622981	0.521561	0.442693	5.00779	0.756743	FALSE
TMEM217	0.530587	0.594446	0.444343	0.586957	4.99572	0.758034	FALSE
AKT3	0.619937	0.365929	0.561495	0.653956	4.97064	0.76071	FALSE
BID	0.474146	0.560136	0.566616	0.558754	4.95187	0.762708	FALSE
ZNF804A	0.530587	0.594446	0.444343	0.605922	4.93212	0.764806	FALSE
BMP7	0.604979	0.560136	0.661551	0.379688	4.92742	0.765304	FALSE
GPR37	0.474146	0.560136	0.546067	0.586957	4.92727	0.765321	FALSE
STON2	0.530587	0.560136	0.531973	0.54432	4.90546	0.767632	FALSE
BCAR3	0.530587	0.560136	0.533415	0.54432	4.90004	0.768204	FALSE
DDAH1	0.530587	0.536979	0.490226	0.619258	4.89538	0.768698	FALSE
LPIN1	0.530587	0.560136	0.506083	0.582187	4.87073	0.771299	FALSE
LIMA1	0.489306	0.594446	0.517869	0.582187	4.86778	0.77161	FALSE
EMID1	0.489306	0.556342	0.533415	0.605922	4.8612	0.772303	FALSE
FGFR2	0.530587	0.572063	0.533415	0.54432	4.8579	0.77265	FALSE
PTPRN	0.634849	0.467308	0.531973	0.558754	4.85669	0.772778	FALSE
MAN1A1	0.456245	0.594446	0.557471	0.586206	4.84656	0.773843	FALSE
DDC	0.530587	0.594446	0.533415	0.528882	4.83868	0.774671	FALSE
BCL2L11	0.719168	0.594446	0.506083	0.4131	4.82981	0.775601	FALSE
PHLDA1	0.474146	0.594446	0.613678	0.5184	4.82331	0.776283	FALSE
IL1B	0.682602	0.397636	0.548447	0.605922	4.81146	0.777525	FALSE
COPZ2	0.530587	0.572063	0.531973	0.558754	4.81097	0.777576	FALSE
TAGLN3	0.456245	0.514174	0.6237	0.619258	4.80248	0.778464	FALSE
TMEM86A	0.530587	0.560136	0.705121	0.437934	4.77684	0.78114	FALSE
ARSI	0.556054	0.560136	0.669082	0.442693	4.76639	0.782228	FALSE
SPRY1	0.489306	0.558116	0.584072	0.582187	4.7533	0.783589	FALSE
PTPN12	0.530587	0.556342	0.564686	0.558754	4.74735	0.784207	FALSE
RARRES3	0.530587	0.683177	0.585804	0.442693	4.72884	0.786126	FALSE
FNDC3B	0.650212	0.560136	0.531973	0.486	4.72549	0.786473	FALSE
MEF2D	0.572018	0.556342	0.531973	0.558754	4.71633	0.78742	FALSE
EDNRB	0.530587	0.560136	0.546067	0.605922	4.63873	0.795399	FALSE
MARCH4	0.540977	0.604112	0.546067	0.560136	4.60593	0.798744	FALSE
GAS7	0.566637	0.594446	0.546067	0.54432	4.60279	0.799064	FALSE
ABLIM1	0.530587	0.556342	0.584072	0.582187	4.59767	0.799583	FALSE
FLT1	0.530587	0.560136	0.557471	0.605922	4.59739	0.799612	FALSE
TRIM29	0.530587	0.624857	0.541964	0.560136	4.59227	0.800132	FALSE
PLXNC1	0.643531	0.530809	0.557471	0.528882	4.59095	0.800267	FALSE
PMAIP1	0.37584	0.560136	0.525194	0.920662	4.56964	0.802426	FALSE
DAG1	0.530587	0.594446	0.533415	0.605922	4.56671	0.802722	FALSE
CD24	0.311774	0.624857	0.729	0.725794	4.54456	0.804959	FALSE
ARNT2	0.767092	0.624857	0.3078	0.700288	4.5399	0.805428	FALSE
AHDC1	0.489306	0.514174	0.613678	0.670116	4.5371	0.80571	FALSE
MELTF	0.530587	0.572063	0.531973	0.641597	4.53447	0.805975	FALSE
EPHB2	0.634849	0.662211	0.42159	0.586957	4.52613	0.806813	FALSE
CXCL12	0.456245	0.861317	0.459491	0.586957	4.48892	0.810541	FALSE
C1QTNF1	0.530587	0.594446	0.557471	0.605922	4.47849	0.811581	FALSE
RRAS2	0.530587	0.594446	0.557471	0.605922	4.47849	0.811581	FALSE
CRABP2	0.530587	0.572063	0.629178	0.560136	4.47039	0.812388	FALSE
DOCK9	0.530587	0.604112	0.546067	0.619258	4.44403	0.815007	FALSE
ADAMTSL5	0.634849	0.560136	0.531973	0.582187	4.41214	0.818157	FALSE
HIC1	0.474146	0.594446	0.669082	0.584207	4.41142	0.818228	FALSE
ADCY9	0.530587	0.558116	0.669082	0.558754	4.40171	0.819185	FALSE
APLN	0.530587	0.514174	0.629856	0.646754	4.39404	0.819938	FALSE
DUSP5	0.530587	0.624857	0.557471	0.605922	4.37871	0.821442	FALSE
PDGFRB	0.530587	0.563016	0.908697	0.4131	4.37605	0.821702	FALSE
MR1	0.530587	0.624857	0.597506	0.569238	4.3649	0.822792	FALSE
SYTL2	0.579789	0.594446	0.559493	0.586957	4.35749	0.823516	FALSE
Sep_11	0.634849	0.478161	0.705121	0.528882	4.3571	0.823554	FALSE
ENTPD4	0.530587	0.594446	0.702505	0.517794	4.33035	0.826156	FALSE
RASGRP3	0.530587	0.563016	0.635092	0.605922	4.32641	0.826538	FALSE
NRP2	0.478406	0.624857	0.531973	0.725794	4.31836	0.827319	FALSE
NR3C1	0.489306	0.594446	0.618176	0.644233	4.31114	0.828017	FALSE
PTP4A2	0.478406	0.624857	0.669082	0.586957	4.28436	0.830599	FALSE
DSEL	0.530587	0.594446	0.557471	0.675	4.26257	0.832691	FALSE
FREM1	0.530587	0.594446	0.557471	0.675799	4.2602	0.832917	FALSE
AHNAK	0.530587	0.594446	0.564686	0.675	4.23685	0.835147	FALSE
PRSS23	0.643531	0.514174	0.629856	0.578951	4.22956	0.83584	FALSE
PARVG	0.604979	0.560136	0.546067	0.653956	4.22373	0.836394	FALSE
CABLES1	0.619937	0.586206	0.553127	0.605922	4.21079	0.837622	FALSE
COL1A2	0.530587	0.624857	0.564686	0.653956	4.20041	0.838604	FALSE
PLAU	0.530587	0.594446	0.677455	0.582187	4.16854	0.841606	FALSE
MLPH	0.686671	0.624857	0.533415	0.54432	4.16561	0.841881	FALSE
LAMA4	0.530587	0.594446	0.600721	0.659329	4.16011	0.842397	FALSE
MYLIP	0.696849	0.624857	0.700815	0.4131	4.14199	0.844091	FALSE
SYDE2	0.620265	0.624857	0.555429	0.586957	4.13732	0.844526	FALSE
TES	0.530587	0.624857	0.681705	0.560136	4.13348	0.844884	FALSE
CALU	0.530587	0.563016	0.687588	0.619258	4.12403	0.845763	FALSE
RIN2	0.50853	0.624857	0.669082	0.605922	4.09863	0.848117	FALSE
THNSL2	0.511579	0.560136	0.669082	0.675	4.08944	0.848965	FALSE
IL1R1	0.619937	0.565239	0.669082	0.560136	4.06014	0.851657	FALSE
FOXC1	0.737284	0.765043	0.531973	0.437934	4.05891	0.85177	FALSE
LOXL4	0.614529	0.594446	0.584072	0.617408	4.05396	0.852222	FALSE
TNFRSF19	0.604979	0.624857	0.595878	0.586957	4.04663	0.852892	FALSE
ITGBL1	0.643531	0.556342	0.5508	0.675	4.03317	0.854119	FALSE
FOXS1	0.696	0.594446	0.574986	0.560136	4.03103	0.854313	FALSE
EYA4	0.620265	0.468643	0.546067	0.846073	4.01537	0.855734	FALSE
MCTP2	0.634849	0.604112	0.533415	0.659329	4.00671	0.856518	FALSE
BMP1	0.682602	0.624857	0.557471	0.569238	3.99976	0.857145	FALSE
CAPG	0.530587	0.594446	0.669082	0.641597	3.99908	0.857207	FALSE
PPIB	0.682602	0.604112	0.564686	0.586957	3.98026	0.8589	FALSE
ARL6IP5	0.489306	0.54675	0.757111	0.675799	3.97727	0.859168	FALSE
LRIG3	0.530587	0.757371	0.658086	0.5184	3.9742	0.859443	FALSE
DSE	0.530587	0.624857	0.629856	0.659329	3.9656	0.860214	FALSE
STON1-GTF2A1L	0.489306	0.624857	0.669082	0.675	3.95978	0.860734	FALSE
NUCB2	0.530587	0.594446	0.669082	0.659329	3.94455	0.862091	FALSE
NFIL3	0.604979	0.624857	0.546067	0.675	3.9417	0.862345	FALSE
LTBP2	0.581502	0.572063	0.629856	0.674449	3.91354	0.864839	FALSE
COL6A1	0.809236	0.594446	0.557471	0.528882	3.90625	0.865481	FALSE
CDC25B	0.604893	0.624857	0.557471	0.675799	3.89828	0.866182	FALSE
TRAF1	0.5832	0.477474	0.705121	0.725794	3.89669	0.866322	FALSE
MICU3	0.641032	0.624857	0.531973	0.675	3.87823	0.86794	FALSE
CYLD	0.682602	0.563016	0.557471	0.675	3.86736	0.868888	FALSE
FILIP1L	0.530587	0.624857	0.68688	0.64152	3.84703	0.870655	FALSE
DCBLD1	0.530587	0.594446	0.687588	0.675799	3.84064	0.871207	FALSE
JPH2	0.718054	0.594446	0.568528	0.605922	3.83409	0.871774	FALSE
P4HA3	0.718054	0.594446	0.557471	0.619258	3.82983	0.872141	FALSE
ARHGAP42	0.590741	0.661302	0.669082	0.56791	3.81512	0.873406	FALSE
TMEM45A	0.474146	0.604112	0.790038	0.665753	3.78549	0.87594	FALSE
PTX3	0.713394	0.560136	0.578679	0.653956	3.77804	0.876574	FALSE
SORCS1	0.530587	0.594446	0.88905	0.54432	3.75943	0.87815	FALSE
NTN4	0.634849	0.594446	0.557471	0.727741	3.7533	0.878668	FALSE
SULF2	0.643531	0.594446	0.661551	0.605922	3.75016	0.878932	FALSE
RIN3	0.643531	0.757371	0.589221	0.54432	3.71172	0.882152	FALSE
RAB3B	0.634849	0.624857	0.613678	0.642957	3.70913	0.882368	FALSE
RUNX2	0.520941	0.624857	0.724927	0.675799	3.67179	0.885456	FALSE
KIRREL1	0.681369	0.594446	0.584072	0.675	3.6691	0.885677	FALSE
TGFBI	0.530587	0.624857	0.669082	0.725794	3.65268	0.887023	FALSE
CDK2AP2	0.619937	0.624857	0.687588	0.605922	3.64788	0.887415	FALSE
WNT5B	0.641032	0.594446	0.705121	0.605922	3.63038	0.888839	FALSE
PLXNA2	0.537041	0.624857	0.757111	0.64152	3.62815	0.88902	FALSE
PRRX1	0.719168	0.624857	0.618176	0.586957	3.62736	0.889084	FALSE
TMEM9B	0.619937	0.594446	0.669082	0.665753	3.61389	0.890173	FALSE
TRAM2	0.639753	0.624857	0.533415	0.771135	3.61051	0.890446	FALSE
DUSP10	0.692136	0.624857	0.629856	0.605922	3.60295	0.891055	FALSE
DES	0.744744	0.563016	0.669082	0.588808	3.60133	0.891185	FALSE
VGLL3	0.809236	0.504271	0.724927	0.558754	3.60007	0.891286	FALSE
TTC7A	0.643531	0.648953	0.595878	0.665753	3.59547	0.891655	FALSE
DRAP1	0.530587	0.594446	0.705121	0.7464	3.59155	0.891969	FALSE
OLFML2B	0.530587	0.604112	0.775685	0.675	3.56964	0.893718	FALSE
HAPLN1	0.61639	0.624857	0.729	0.6075	3.53718	0.896285	FALSE
PDE5A	0.634849	0.624857	0.640376	0.675	3.52668	0.897109	FALSE
NCAM1	0.758374	0.666837	0.531973	0.646754	3.49748	0.899385	FALSE
DRAXIN	0.540977	0.624857	0.661551	0.77849	3.49635	0.899472	FALSE
SPOCD1	0.794813	0.594446	0.546067	0.675	3.49566	0.899526	FALSE
TPD52L1	0.691674	0.693102	0.669082	0.54432	3.49057	0.89992	FALSE
SP100	0.6885	0.621628	0.661551	0.619258	3.48211	0.900574	FALSE
TNFRSF1A	0.530587	0.624857	0.687588	0.771058	3.47712	0.900958	FALSE
NCALD	0.719168	0.624857	0.669082	0.586957	3.46909	0.901575	FALSE
CNTN1	0.774	0.609429	0.578679	0.659329	3.42991	0.90456	FALSE
PDLIM1	0.530587	0.624857	0.705121	0.771058	3.42676	0.904799	FALSE
EYA1	0.63854	0.624857	0.705121	0.642957	3.41973	0.905329	FALSE
PTGFR	0.767092	0.572063	0.629856	0.657425	3.41069	0.90601	FALSE
MCC	0.643531	0.613694	0.687588	0.675	3.3933	0.907311	FALSE
CACNA2D4	0.530587	0.572063	0.921793	0.657425	3.38627	0.907835	FALSE
MYBL1	0.692136	0.610862	0.669082	0.653956	3.37484	0.908683	FALSE
TDO2	0.676174	0.594446	0.784174	0.586957	3.37472	0.908692	FALSE
MMP16	0.737284	0.604112	0.636429	0.653956	3.37075	0.908986	FALSE
TOX	0.737284	0.612283	0.533415	0.771135	3.36738	0.909235	FALSE
TMEM184A	0.682602	0.624857	0.661551	0.659329	3.36355	0.909518	FALSE
MAST2	0.63854	0.615094	0.705121	0.675	3.35396	0.910224	FALSE
TMEM87B	0.794813	0.624857	0.557471	0.675799	3.35217	0.910355	FALSE
FOLR1	0.641032	0.624857	0.700815	0.675	3.32692	0.912199	FALSE
SAMHD1	0.818877	0.624857	0.661551	0.560136	3.3256	0.912296	FALSE
SHISA3	0.690792	0.594446	0.705121	0.657425	3.3177	0.912868	FALSE
TLE4	0.774	0.594446	0.670116	0.619258	3.31169	0.913303	FALSE
ATXN1	0.530587	0.843231	0.705121	0.605922	3.30935	0.913472	FALSE
SPRYD7	0.604979	0.695833	0.669082	0.681255	3.30175	0.91402	FALSE
TINAGL1	0.692136	0.624857	0.687588	0.653956	3.27497	0.915936	FALSE
FKBP9	0.719168	0.624857	0.700815	0.619258	3.26927	0.916341	FALSE
SEC23A	0.641032	0.624857	0.669082	0.727741	3.26913	0.916351	FALSE
LRRC15	0.530587	0.757371	0.669082	0.725794	3.26802	0.916429	FALSE
TSPOAP1	0.604979	0.673357	0.713726	0.675	3.25668	0.917232	FALSE
GFRA1	0.692136	0.624857	0.629856	0.725794	3.24192	0.918272	FALSE
PRDM11	0.634849	0.624857	0.7694	0.653956	3.22292	0.919599	FALSE
CALD1	0.718814	0.594446	0.705121	0.665753	3.213	0.920288	FALSE
IL6ST	0.737284	0.517468	0.599121	0.882792	3.2011	0.921111	FALSE
LAMC1	0.719168	0.648953	0.757111	0.576791	3.18115	0.92248	FALSE
MMP2	0.719168	0.624857	0.672163	0.675	3.18038	0.922533	FALSE
CREB3L2	0.775042	0.594446	0.669082	0.675	3.13971	0.925286	FALSE
GAGE10	0.634849	0.560136	0.756282	0.77849	3.12737	0.926112	FALSE
HBEGF	0.682602	0.624857	0.729	0.675	3.1224	0.926443	FALSE
SEMA7A	0.6885	0.683177	0.729	0.618923	3.10019	0.927913	FALSE
SPHK1	0.690792	0.624857	0.669082	0.743294	3.07732	0.929412	FALSE
NRP1	0.61639	0.701554	0.584072	0.855593	3.06405	0.930274	FALSE
CYBRD1	0.73861	0.624857	0.687588	0.68295	3.05823	0.93065	FALSE
NOD1	0.474146	0.715245	0.729	0.882792	3.04423	0.931551	FALSE
LYPD6	0.620265	0.698122	0.7694	0.659329	3.0313	0.932378	FALSE
LITAF	0.604979	0.710511	0.705121	0.725794	3.02841	0.932562	FALSE
ERAP1	0.812282	0.624857	0.669082	0.651724	3.01625	0.933334	FALSE
CDC42EP3	0.70962	0.624857	0.669082	0.7464	3.0152	0.9334	FALSE
TMTC2	0.809236	0.788108	0.584072	0.605922	2.97704	0.93579	FALSE
SPAG17	0.806346	0.624857	0.724927	0.619258	2.97278	0.936054	FALSE
LMO1	0.690792	0.624857	0.705121	0.7464	2.96405	0.936593	FALSE
AADAT	0.75243	0.604112	0.687588	0.727741	2.96164	0.936742	FALSE
PPFIBP1	0.809236	0.648953	0.641672	0.675	2.96156	0.936747	FALSE
ARSB	0.719168	0.742394	0.765818	0.558754	2.95278	0.937286	FALSE
SLC12A8	0.799747	0.594446	0.712986	0.675	2.94984	0.937466	FALSE
ENTPD7	0.604979	0.698122	0.79631	0.681255	2.94702	0.937638	FALSE
ATP2B2	0.923669	0.560136	0.546067	0.812867	2.94236	0.937923	FALSE
CST3	0.668868	0.745539	0.705121	0.653956	2.93983	0.938076	FALSE
ITGA11	0.690792	0.719228	0.640376	0.725794	2.93136	0.938591	FALSE
NFASC	0.809236	0.624857	0.755717	0.605922	2.92598	0.938917	FALSE
ALDH3B1	0.634849	0.624857	0.784174	0.7464	2.92044	0.939251	FALSE
GPR68	0.643531	0.624857	0.682676	0.846073	2.91981	0.939289	FALSE
LACTB	0.530587	0.774912	0.928925	0.619258	2.88347	0.941456	FALSE
DDO	0.682602	0.624857	0.7694	0.725794	2.86942	0.942283	FALSE
ARID5B	0.719168	0.719228	0.705121	0.653956	2.86668	0.942443	FALSE
TBC1D2	0.751823	0.686769	0.687588	0.675799	2.85487	0.943132	FALSE
Ctrl_0044	0.809236	0.624857	0.705121	0.675799	2.84628	0.94363	FALSE
GPR176	0.530587	0.624857	0.981498	0.743294	2.83868	0.944069	FALSE
MGAT5B	0.654612	0.624857	0.792766	0.7464	2.83733	0.944147	FALSE
FOXM1	0.923669	0.616482	0.629856	0.68295	2.81345	0.945513	FALSE
CFAP53	0.650212	0.757371	0.700815	0.725794	2.76872	0.948023	FALSE
HAGHL	0.769283	0.624857	0.705121	0.7464	2.74881	0.949119	FALSE
NMNAT2	0.767092	0.678724	0.705121	0.690261	2.74552	0.949299	FALSE
CDH3	0.809236	0.695833	0.669082	0.675	2.7384	0.949687	FALSE
MKX	0.767092	0.730286	0.700815	0.659329	2.70303	0.951591	FALSE
APBB2	0.719168	0.624857	0.877224	0.665753	2.67544	0.953047	FALSE
CILP2	0.718054	0.913091	0.687588	0.586957	2.659	0.953904	FALSE
Ctrl_0065	0.63854	0.820325	0.835382	0.605922	2.65499	0.954112	FALSE
BLVRA	0.881253	0.922154	0.498252	0.659329	2.64127	0.954817	FALSE
PLAUR	0.530587	0.861087	0.784174	0.7464	2.6379	0.95499	FALSE
UBA7	0.76874	0.710511	0.729	0.675799	2.62543	0.955625	FALSE
RSPO3	0.809236	0.604112	0.698722	0.793873	2.60999	0.956404	FALSE
AIG1	0.774522	0.723168	0.724181	0.675	2.59076	0.957364	FALSE
IGFBP3	0.809236	0.695833	0.724881	0.675799	2.57584	0.958101	FALSE
RGS5	0.751823	0.695833	0.729	0.724834	2.57159	0.958309	FALSE
SCARA3	0.844843	0.772212	0.629856	0.675	2.56481	0.95864	FALSE
NMT2	0.690792	0.624857	0.766338	0.83918	2.56322	0.958718	FALSE
PTPN21	0.650212	0.695833	0.796721	0.771058	2.56069	0.958841	FALSE
Ctrl_0094	0.809236	0.624857	0.814135	0.675799	2.55877	0.958934	FALSE
AXL	0.682602	0.79804	0.705121	0.725794	2.55463	0.959135	FALSE
RNF150	0.818877	0.772212	0.672163	0.659329	2.54421	0.959637	FALSE
ID1	0.818877	0.719904	0.705121	0.67954	2.52837	0.960395	FALSE
STBD1	0.809236	0.698122	0.61519	0.831966	2.48163	0.962582	FALSE
PLD1	0.751823	0.730286	0.729	0.725794	2.47229	0.963011	FALSE
SYNPO2	0.674182	0.772212	0.729	0.771058	2.45765	0.963677	FALSE
FRAS1	0.643531	0.764412	0.698722	0.853178	2.45344	0.963867	FALSE
MYO7A	0.797538	0.695833	0.729	0.727741	2.44553	0.964223	FALSE
APOC3	1	0.788108	0.669082	0.558754	2.44403	0.96429	FALSE
EHD2	0.676174	0.861087	0.700815	0.725794	2.43373	0.96475	FALSE
SOSTDC1	0.801045	0.624857	0.88905	0.665753	2.43301	0.964781	FALSE
SRPX	0.634849	0.834039	0.760154	0.7464	2.40514	0.966007	FALSE
PLXND1	0.718054	0.624857	0.928925	0.725794	2.39132	0.966606	FALSE
ADM	0.643531	0.858255	0.751441	0.7464	2.34379	0.968618	FALSE
SEMA3A	0.886	0.624857	0.877652	0.642957	2.3269	0.969315	FALSE
RBMS1	0.61783	0.742394	0.921793	0.743294	2.31503	0.969799	FALSE
TIE1	0.619937	0.88657	0.702505	0.831966	2.2712	0.971548	FALSE
PCOLCE	0.799747	0.757371	0.785971	0.675799	2.26812	0.971669	FALSE
PLEKHF1	0.737949	0.88657	0.687588	0.725794	2.23866	0.972807	FALSE
TMEM52B	0.750843	0.772212	0.776167	0.725794	2.23786	0.972837	FALSE
FBN1	0.797538	0.772212	0.785971	0.675	2.2372	0.972863	FALSE
FAM69A	0.87885	0.772212	0.785971	0.619258	2.21541	0.973685	FALSE
GLRA3	0.828409	0.782505	0.765818	0.675	2.18671	0.974746	FALSE
NPC2	0.767092	0.772212	0.705121	0.816983	2.15033	0.976053	FALSE
OLR1	0.719168	0.765043	0.765818	0.813219	2.1421	0.976343	FALSE
KISS1	0.830973	0.764412	0.669082	0.80784	2.13809	0.976483	FALSE
CRABP1	0.809236	0.715245	0.7694	0.771058	2.13786	0.976491	FALSE
AOC3	0.909792	0.677029	0.765818	0.728372	2.13667	0.976533	FALSE
SLC6A17	0.719168	0.707637	0.877439	0.771135	2.13225	0.976687	FALSE
TRIO	0.719168	0.730923	0.799402	0.821497	2.12725	0.97686	FALSE
CSF1	0.737284	0.765043	0.789606	0.776681	2.1231	0.977003	FALSE
C5AR1	0.774	0.751781	0.717231	0.834013	2.11072	0.977428	FALSE
ISL1	0.809236	0.710511	0.7263	0.834013	2.10947	0.977471	FALSE
P3H1	0.850238	0.862	0.669082	0.725794	2.06615	0.978916	FALSE
CD59	0.794813	0.594446	0.89739	0.839455	2.06608	0.978919	FALSE
INA	0.751823	0.834039	0.724927	0.785589	2.05947	0.979134	FALSE
YPEL1	0.845404	0.827686	0.705121	0.727741	2.04852	0.979488	FALSE
IGFBP5	0.767092	0.918495	0.705121	0.725794	2.04008	0.979758	FALSE
ITGA3	0.896774	0.765043	0.789606	0.675	2.01208	0.980639	FALSE
SULF1	0.800182	0.894617	0.705121	0.725794	2.0083	0.980756	FALSE
CD44	0.809236	0.624857	0.738	0.985315	2.001	0.980981	FALSE
LOXL1	0.751823	0.710511	0.887384	0.77849	1.9938	0.981201	FALSE
HEG1	0.634849	0.772212	0.891529	0.844525	1.99332	0.981216	FALSE
SYNM	0.918	0.624857	0.984644	0.659329	1.9756	0.981751	FALSE
NGF	0.818877	0.624857	0.884825	0.823906	1.97224	0.981851	FALSE
FAM3C	0.848097	0.677879	0.897707	0.725794	1.96389	0.982099	FALSE
LRP10	0.923669	0.666837	0.781878	0.77849	1.96214	0.982151	FALSE
AKAP12	0.801045	0.797258	0.921897	0.642957	1.94283	0.982715	FALSE
ADAM9	0.896774	0.772212	0.725616	0.773915	1.88895	0.984229	FALSE
ZNF423	0.953723	0.624857	0.729645	0.90193	1.87206	0.984686	FALSE
RECK	0.718054	0.772212	0.88905	0.79983	1.86133	0.984972	FALSE
MGAT2	0.953723	0.788108	0.726981	0.727741	1.84434	0.985418	FALSE
STOM	0.818877	0.757371	0.676459	0.94947	1.84092	0.985506	FALSE
RGS20	0.809236	0.695833	0.981498	0.725794	1.82695	0.985865	FALSE
BOK	0.923669	0.788108	0.711493	0.77849	1.81662	0.986127	FALSE
TROAP	0.920032	0.861087	0.755717	0.689442	1.76974	0.987276	FALSE
CHST3	0.795731	0.715245	0.729	1	1.75941	0.98752	FALSE
SPX	0.923669	0.861087	0.775685	0.675799	1.74966	0.987748	FALSE
PPM1H	0.859453	0.765043	0.82575	0.771058	1.74148	0.987938	FALSE
RBKS	0.797985	0.815709	0.763714	0.844263	1.73643	0.988054	FALSE
SPRY2	0.923669	0.765043	0.712241	0.834013	1.73614	0.98806	FALSE
ISLR	0.809236	0.594446	0.956733	0.914101	1.73167	0.988162	FALSE
ITGA5	0.95873	0.772212	0.763714	0.7464	1.72539	0.988305	FALSE
NEK7	0.850238	0.913091	0.595878	0.913786	1.72207	0.988379	FALSE
EPAS1	0.818877	0.757371	0.754579	0.914101	1.69827	0.988907	FALSE
PTGER2	0.809236	0.765043	0.896748	0.771135	1.69672	0.988941	FALSE
HOOK3	0.809236	0.765043	0.926468	0.7464	1.69671	0.988941	FALSE
TSPAN7	0.847824	0.862	0.89739	0.653956	1.69312	0.989019	FALSE
RHBDF1	0.785764	0.624857	0.924197	0.946905	1.68944	0.989099	FALSE
LRRC8B	0.923669	0.765043	0.840166	0.725794	1.68374	0.989221	FALSE
THBS3	0.67716	0.960972	0.729	0.913786	1.6718	0.989475	FALSE
Ctrl_0045	0.9072	0.772212	0.921793	0.675799	1.65836	0.989756	FALSE
LDB3	0.859215	0.88657	0.729	0.793873	1.63809	0.990171	FALSE
FOXD1	0.84024	0.730286	0.927731	0.77849	1.6276	0.990381	FALSE
FST	0.830973	0.746131	0.929417	0.771058	1.6224	0.990484	FALSE
KIAA0408	0.829703	0.757371	0.908697	0.77849	1.62147	0.990503	FALSE
CCPG1	0.885823	0.815709	0.826088	0.7464	1.61697	0.990591	FALSE
LAMB2	0.909792	0.772212	0.877224	0.725794	1.60903	0.990746	FALSE
TGM2	0.809236	0.927657	0.897549	0.675	1.57578	0.991377	FALSE
SEC61G	0.923669	0.765043	0.921793	0.701069	1.56762	0.991527	FALSE
ERRFI1	0.953723	0.624857	0.869918	0.882792	1.56327	0.991607	FALSE
IL4R	0.76874	0.765043	0.940476	0.834013	1.5474	0.991892	FALSE
SCPEP1	0.848368	0.861087	0.785971	0.814208	1.52075	0.992358	FALSE
MCOLN3	0.809236	0.815709	0.921793	0.771058	1.51358	0.99248	FALSE
DNAJC3	0.923669	0.757371	0.92825	0.725794	1.50449	0.992633	FALSE
COL4A1	0.811906	0.88657	0.849385	0.77849	1.48482	0.992957	FALSE
FN1	0.818877	0.772212	0.89739	0.83918	1.48382	0.992973	FALSE
DCN	1	0.809277	0.757111	0.77849	1.48052	0.993027	FALSE
COL11A1	0.850238	0.877363	0.872364	0.736515	1.47089	0.993181	FALSE
ADAMTSL1	0.923669	0.862451	0.793189	0.771058	1.43813	0.993688	FALSE
PKD2	0.835617	0.757371	0.927905	0.834013	1.42764	0.993845	FALSE
COL12A1	0.920134	0.9144	0.729	0.79983	1.42432	0.993894	FALSE
ROS1	0.903134	0.772212	0.705121	1	1.41953	0.993965	FALSE
PTGS2	0.856922	0.765043	0.800205	0.939937	1.41412	0.994044	FALSE
DCTD	0.852595	0.624857	0.978523	0.94947	1.40653	0.994153	FALSE
C1S	0.797538	0.861087	0.993329	0.725794	1.40593	0.994162	FALSE
GADD45B	0.898902	0.990888	0.557471	1	1.40016	0.994244	FALSE
COL3A1	0.690792	0.877363	0.935251	0.882792	1.38471	0.994461	FALSE
PMP22	0.850238	0.916508	0.757111	0.853178	1.37291	0.994623	FALSE
Ctrl_0058	0.669892	0.765043	1	0.985315	1.36651	0.994709	FALSE
CXCL14	0.809236	0.765043	0.926468	0.882424	1.36189	0.994771	FALSE
CNKSR3	0.643531	0.927738	0.940476	0.90589	1.352	0.994901	FALSE
SYNPO	0.818877	0.788108	0.877865	0.90193	1.34285	0.99502	FALSE
PIR	0.797538	0.88657	0.88905	0.814208	1.33952	0.995063	FALSE
KCNN4	0.809236	0.788108	0.940476	0.85536	1.33477	0.995124	FALSE
IFI27	0.923669	0.862451	0.891354	0.725794	1.32576	0.995237	FALSE
KCNE4	0.830022	0.88657	0.869684	0.80784	1.31943	0.995316	FALSE
KLHL4	0.968733	0.765043	0.897864	0.77849	1.31545	0.995365	FALSE
KIAA0355	0.953723	0.765043	0.978523	0.725794	1.31481	0.995373	FALSE
MTCL1	0.953723	0.88657	0.757111	0.812867	1.30642	0.995475	FALSE
MTSS1	0.774	0.943946	0.927731	0.771058	1.29775	0.995579	FALSE
TMBIM1	0.850238	0.894767	0.7694	0.894535	1.29405	0.995623	FALSE
BOC	0.722697	0.932007	1	0.77849	1.29116	0.995657	FALSE
ABCA1	0.93098	0.764412	0.927731	0.79983	1.27707	0.99582	FALSE
TNFSF15	0.923669	0.815709	0.784174	0.90193	1.25888	0.996025	FALSE
LPP	0.903134	0.861087	0.981498	0.701845	1.24832	0.996141	FALSE
PPP1R3C	0.923669	0.88657	0.727657	0.90193	1.24188	0.996211	FALSE
EVA1A	0.809236	0.900969	0.89593	0.830467	1.22322	0.996407	FALSE
PIK3CG	0.940247	0.894917	0.775685	0.83918	1.20395	0.996603	FALSE
ADGRG6	0.856922	0.861087	0.908697	0.816983	1.2037	0.996605	FALSE
SH3GLB1	0.830341	0.862898	0.940476	0.814208	1.20057	0.996636	FALSE
NOL3	0.874393	0.834039	0.88905	0.853178	1.18418	0.996796	FALSE
ORAI3	0.923669	0.88657	0.929336	0.727741	1.18178	0.996819	FALSE
Ctrl_0039	1	0.88657	0.927731	0.675	1.1769	0.996865	FALSE
DISP1	0.856922	0.764412	0.927731	0.917708	1.16789	0.996949	FALSE
MAML2	0.718054	0.787387	0.993329	0.993664	1.16659	0.996961	FALSE
LMO7	0.795273	0.877363	0.956706	0.839728	1.15768	0.997043	FALSE
LAMP2	1	0.979512	0.717955	0.79983	1.15081	0.997104	FALSE
HOXB2	0.855193	0.95596	0.884629	0.77849	1.14891	0.997121	FALSE
COL7A1	0.953723	0.643193	0.929336	0.989514	1.14504	0.997156	FALSE
DIO2	0.854942	0.824921	0.947743	0.846073	1.14002	0.9972	FALSE
XBP1	0.856922	0.765043	0.944229	0.913786	1.13956	0.997204	FALSE
LRRN4CL	0.829381	0.939371	0.789606	0.920662	1.13701	0.997226	FALSE
ATP1B1	0.923669	0.840874	0.776647	0.9477	1.1184	0.997384	FALSE
PLXDC1	0.914028	0.9144	0.784174	0.886996	1.08484	0.997653	FALSE
PDLIM4	0.953723	0.983854	0.89739	0.696694	1.06667	0.997791	FALSE
SLC30A1	0.751823	0.782069	1	1	1.06213	0.997825	FALSE
CAMK2D	0.923669	0.895066	0.927731	0.771135	1.05033	0.99791	FALSE
MXRA5	0.799747	0.861087	0.940476	0.924169	1.0265	0.998075	FALSE
SPSB4	0.809236	0.79804	0.927731	1	1.02455	0.998088	FALSE
PDGFA	0.818877	0.825243	0.927731	0.962548	1.01017	0.998183	FALSE
BTG1	0.997288	0.913091	0.88905	0.7464	1.00746	0.998201	FALSE
UCN2	0.923669	0.834039	0.97035	0.814208	0.993032	0.998292	FALSE
SLC1A7	0.818877	0.943946	0.896748	0.882792	0.982309	0.998358	FALSE
PRR16	0.881441	0.788108	0.958523	0.920662	0.978682	0.99838	FALSE
CRIM1	1	0.809639	0.942387	0.80784	0.967794	0.998444	FALSE
EFCAB2	0.845124	0.88657	0.940476	0.882792	0.949405	0.998548	FALSE
ITGA1	0.923669	0.765043	0.956706	0.920662	0.948293	0.998554	FALSE
SYT11	0.980073	0.983854	0.960289	0.675	0.939939	0.9986	FALSE
SIM1	0.940419	0.765043	0.928925	0.9477	0.913396	0.998739	FALSE
CDK6	0.953723	0.858013	0.921793	0.84	0.912612	0.998742	FALSE
FAM214A	0.923669	0.949129	0.940476	0.768502	0.912586	0.998743	FALSE
MXD4	0.923669	0.929739	0.887572	0.834013	0.906051	0.998775	FALSE
TPM1	0.960429	0.975086	0.7694	0.882792	0.904833	0.998781	FALSE
PCNX2	0.856922	0.88657	0.88502	0.946905	0.903009	0.99879	FALSE
GLS	0.940362	0.975086	0.956706	0.725794	0.902936	0.99879	FALSE
LMO7DN	0.940189	0.886737	0.939174	0.814208	0.90035	0.998803	FALSE
THSD4	1	0.815709	0.940476	0.831966	0.898061	0.998814	FALSE
PCK1	0.799747	0.95596	0.88905	0.94173	0.892274	0.998842	FALSE
DENND2A	0.76874	0.834039	1	1	0.888956	0.998857	FALSE
TNFRSF12A	0.953723	0.88657	0.956706	0.793873	0.885734	0.998872	FALSE
NRBP1	0.886177	0.765043	1	0.9477	0.884759	0.998877	FALSE
PGF	0.976868	0.861087	0.940476	0.814208	0.879745	0.9989	FALSE
NNMT	0.968727	0.975086	0.924294	0.7464	0.85644	0.999003	FALSE
CD274	0.923669	0.932291	0.912906	0.831966	0.849197	0.999033	FALSE
CLDN19	0.814932	0.88657	0.924197	0.981287	0.845533	0.999049	FALSE
KRT16	0.953723	0.9144	0.927731	0.814208	0.834845	0.999092	FALSE
REEP5	1	0.932007	0.981498	0.725794	0.819157	0.999153	FALSE
RTL3	0.923669	0.916508	0.927731	0.846073	0.8175	0.999159	FALSE
DUSP27	0.923669	0.983854	0.908296	0.806738	0.813242	0.999175	FALSE
GULP1	0.923669	0.943946	0.942281	0.814208	0.804161	0.999209	FALSE
MYT1	0.953723	0.950834	0.9315	0.793873	0.799176	0.999227	FALSE
NES	0.953723	0.88657	0.924	0.864	0.786005	0.999273	FALSE
CSPG4	0.940362	0.834039	1	0.864	0.778297	0.999299	FALSE
GBP2	0.932835	0.913091	0.940476	0.846073	0.777932	0.9993	FALSE
S100A3	0.829381	0.9144	0.993329	0.90193	0.772948	0.999316	FALSE
SEC14L2	0.868075	0.960972	1	0.834013	0.725586	0.999459	FALSE
SRL	0.909792	0.945818	0.921793	0.882071	0.714323	0.99949	FALSE
Ctrl_0067	0.923669	0.943946	0.942387	0.852218	0.712681	0.999494	FALSE
GALNT10	0.953723	0.935809	0.940476	0.83918	0.700851	0.999525	FALSE
NPNT	0.865815	0.943946	0.981498	0.882792	0.690223	0.999551	FALSE
CELSR3	0.923669	0.924022	0.928925	0.894974	0.68622	0.99956	FALSE
CADPS	0.81757	0.901241	0.981498	0.981287	0.685933	0.999561	FALSE
IL11	0.856922	0.929816	0.940476	0.9477	0.684529	0.999564	FALSE
ALPK2	0.883636	0.834039	0.993329	0.970437	0.683774	0.999566	FALSE
FREM2	0.881253	0.9144	0.94244	0.9477	0.657796	0.999625	FALSE
VASN	0.923669	0.979512	0.928925	0.857761	0.654521	0.999632	FALSE
Ctrl_0098	0.923669	0.9144	0.927731	0.920662	0.653131	0.999635	FALSE
FSTL1	0.923669	0.913091	0.958477	0.894682	0.648038	0.999645	FALSE
CHRM4	0.953723	0.979512	0.998429	0.77849	0.64011	0.999661	FALSE
Ctrl_0092	0.953723	0.929739	0.928925	0.882248	0.638486	0.999664	FALSE
HEBP2	1	0.918495	0.927731	0.853178	0.637638	0.999666	FALSE
TRAM1	0.93098	0.979512	0.800205	1	0.630213	0.99968	FALSE
REV3L	1	0.861087	0.927905	0.920662	0.614095	0.99971	FALSE
MARCKS	0.953723	0.943946	0.929336	0.881893	0.608075	0.99972	FALSE
LUM	0.953723	0.943946	0.896748	0.914101	0.607725	0.999721	FALSE
PCOLCE2	0.997288	0.943946	0.795896	0.986617	0.604325	0.999727	FALSE
CHRNA3	0.856922	0.943946	1	0.919554	0.591924	0.999747	FALSE
Ctrl_0068	1	0.976621	0.981498	0.77849	0.585462	0.999758	FALSE
OMD	1	0.932007	0.929336	0.864427	0.578777	0.999768	FALSE
UTRN	0.923669	0.862675	0.940476	1	0.576978	0.999771	FALSE
ARRDC4	0.953723	0.943946	0.940476	0.886834	0.57307	0.999776	FALSE
PCDH10	0.923669	0.95596	0.88905	0.962548	0.560428	0.999794	FALSE
DOCK5	0.82144	0.981	0.940476	1	0.554498	0.999803	FALSE
Ctrl_0078	0.896774	0.9144	0.939174	0.984093	0.554454	0.999803	FALSE
RTN1	1	0.9144	0.92825	0.894974	0.549804	0.999809	FALSE
COL4A2	0.878656	0.932291	0.978523	0.9477	0.5498	0.999809	FALSE
CLIC3	0.95277	0.945818	0.896748	0.9477	0.533568	0.999829	FALSE
FGF5	0.94573	0.861087	0.978523	0.965709	0.523923	0.999841	FALSE
MRPS6	0.923669	0.929892	0.929008	0.973553	0.505061	0.999861	FALSE
Ctrl_0074	1	0.89896	1	0.864214	0.504905	0.999862	FALSE
SPARC	0.997288	0.993473	0.928925	0.846073	0.500283	0.999866	FALSE
CYS1	0.850238	0.979512	0.998429	0.938191	0.496629	0.99987	FALSE
SNAI2	1	0.88657	1	0.882792	0.490122	0.999876	FALSE
POPDC2	1	0.913313	0.939174	0.913253	0.488346	0.999878	FALSE
COL6A5	0.983265	0.901241	0.960289	0.920662	0.488084	0.999878	FALSE
CCL2	1	0.960972	0.981498	0.831966	0.484896	0.999881	FALSE
EIF2AK3	1	0.862	1	0.913786	0.477318	0.999888	FALSE
EDN2	0.809236	0.985195	0.998429	0.993664	0.469018	0.999895	FALSE
GAB1	0.914028	0.9144	0.962031	0.984093	0.46825	0.999896	FALSE
DACT1	0.913796	0.88657	0.980114	1	0.461258	0.999902	FALSE
Ctrl_0046	1	0.913091	0.896748	0.973553	0.453406	0.999908	FALSE
MANBA	1	0.960972	0.940476	0.882792	0.45169	0.999909	FALSE
PCDH18	0.829381	0.979512	0.998429	0.984093	0.450766	0.99991	FALSE
HMOX1	0.953723	0.943946	0.927731	0.959211	0.443454	0.999916	FALSE
S100A4	0.940189	0.88657	0.993329	0.96887	0.440775	0.999918	FALSE
TUFT1	1	0.913313	0.927731	0.9477	0.438815	0.999919	FALSE
GRID2	0.958753	0.943946	0.928925	0.962548	0.423415	0.999929	FALSE
NIPAL4	1	0.929968	0.92825	0.939993	0.417884	0.999933	FALSE
SAT1	0.997288	0.960972	0.940476	0.90193	0.414227	0.999935	FALSE
UGCG	0.953723	0.932291	0.929579	0.984093	0.4131	0.999936	FALSE
GLIS1	0.909792	0.983854	0.939174	0.973553	0.400749	0.999943	FALSE
ADAMTS5	1	0.840874	0.993329	0.986617	0.386962	0.99995	FALSE
PTGES	1	0.95596	0.960289	0.90193	0.377557	0.999954	FALSE
MAPK8IP1	0.953723	0.973558	0.97035	0.920662	0.373882	0.999956	FALSE
DNAJC15	0.995941	0.983854	0.962031	0.882792	0.367441	0.999959	FALSE
MYOG	0.923669	0.942857	0.993329	0.962548	0.366215	0.99996	FALSE
Ctrl_0035	1	0.943946	1	0.882792	0.364706	0.99996	FALSE
LIF	0.983265	0.943946	0.961979	0.938132	0.35438	0.999964	FALSE
A2M	0.850238	0.985195	1	1	0.354311	0.999964	FALSE
EPSTI1	0.994382	0.975086	0.958453	0.90193	0.353035	0.999965	FALSE
NID1	1	0.916508	0.92825	0.985315	0.352863	0.999965	FALSE
ITPRIPL2	0.909792	0.950799	0.97035	1	0.350182	0.999966	FALSE
FRMPD1	1	0.932291	0.956706	0.9477	0.336172	0.999971	FALSE
FABP4	0.968705	0.993473	0.961997	0.913786	0.334494	0.999971	FALSE
AWAT2	0.976868	0.95596	0.956706	0.9477	0.332837	0.999972	FALSE
COL5A2	1	0.979512	0.940476	0.920662	0.329466	0.999973	FALSE
NR2F6	1	0.943946	0.998429	0.90193	0.324955	0.999974	FALSE
PLS3	1	1	0.940476	0.90589	0.320414	0.999976	FALSE
C12orf75	1	0.886903	0.998429	0.962548	0.319527	0.999976	FALSE
ACTBL2	0.968716	0.955987	1	0.920662	0.318914	0.999976	FALSE
F2R	0.923669	0.945818	0.993329	0.986617	0.310548	0.999979	FALSE
SELPLG	1	0.96099	0.978523	0.911361	0.308634	0.999979	FALSE
APC2	0.923669	0.943946	0.998429	0.985315	0.30691	0.99998	FALSE
Ctrl_0099	1	0.979512	0.993329	0.882792	0.304121	0.99998	FALSE
PTPRH	0.938238	0.983854	0.998429	0.938132	0.290933	0.999983	FALSE
NOV	0.896774	1	0.980114	0.984093	0.290146	0.999984	FALSE
MBNL2	0.953723	0.983854	0.993329	0.929368	0.287207	0.999984	FALSE
VIT	1	0.95596	0.97035	0.938014	0.278256	0.999986	FALSE
ADORA1	0.940189	0.945818	0.981498	1	0.272108	0.999987	FALSE
MYO1E	0.968722	1	1	0.90193	0.269993	0.999988	FALSE
ROBO2	0.953723	0.95596	1	0.959211	0.268131	0.999988	FALSE
CPA2	1	0.943946	0.981498	0.946905	0.261835	0.999989	FALSE
GAB2	1	0.943946	1	0.929443	0.261713	0.999989	FALSE
SELENOM	0.994382	0.979512	1	0.90193	0.259108	0.999989	FALSE
NID2	1	0.88657	0.993329	1	0.254176	0.99999	FALSE
SNX4	0.953723	0.943946	0.998429	0.984093	0.245351	0.999991	FALSE
KRT81	0.953723	0.973558	0.993329	0.959211	0.245036	0.999991	FALSE
GBF1	1	1	1	0.884817	0.244749	0.999992	FALSE
SETBP1	1	0.935873	1	0.9477	0.239986	0.999992	FALSE
ASPN	1	0.960972	0.980114	0.9477	0.227227	0.999994	FALSE
S100A10	1	0.943946	0.998429	0.9477	0.225952	0.999994	FALSE
SCUBE1	1	0.945818	1	0.9477	0.218844	0.999995	FALSE
PBXIP1	1	0.990888	0.929579	0.973553	0.217962	0.999995	FALSE
PDZRN3	1	0.990888	1	0.90589	0.215983	0.999995	FALSE
CDH6	0.976868	0.960972	1	0.959211	0.209716	0.999995	FALSE
NEXN	1	0.994871	0.956706	0.9477	0.206237	0.999996	FALSE
ADAMTS1	0.976868	0.960972	0.993329	0.96887	0.203063	0.999996	FALSE
IL13RA1	1	0.960972	0.940476	1	0.202358	0.999996	FALSE
CDC42EP2	0.980073	0.943946	0.993329	0.984093	0.201085	0.999996	FALSE
TMEM154	1	0.95596	0.949556	1	0.193599	0.999997	FALSE
LRRC66	0.923669	1	1	0.984093	0.190873	0.999997	FALSE
C15orf59	0.953723	0.993473	0.960289	1	0.188903	0.999997	FALSE
IL6R	1	0.990888	1	0.920662	0.183632	0.999997	FALSE
ENC1	1	0.9144	1	1	0.178974	0.999998	FALSE
MUC13	1	0.973558	0.940476	1	0.176335	0.999998	FALSE
XAF1	1	0.932007	0.998429	0.985315	0.173562	0.999998	FALSE
Ctrl_0079	1	0.973558	0.9585	0.984093	0.170437	0.999998	FALSE
SERINC3	1	1	1	0.920662	0.165325	0.999998	FALSE
LYN	0.953723	0.979512	0.993329	0.993664	0.162265	0.999998	FALSE
LAMA5	0.923669	1	1	1	0.158804	0.999998	FALSE
MOXD1	1	1	0.940476	0.984093	0.154808	0.999999	FALSE
PAPLN	1	0.927818	0.998429	1	0.152983	0.999999	FALSE
ADAM19	1	0.943946	0.998429	0.986617	0.145465	0.999999	FALSE
BCL7B	1	1	0.949516	0.985315	0.133193	0.999999	FALSE
IL7R	1	0.972	0.978523	0.984093	0.132289	0.999999	FALSE
COL8A2	1	0.993473	0.998429	0.9477	0.123676	0.999999	FALSE
NUPR1	0.953723	1	0.993329	0.999159	0.109833	1	FALSE
ARHGAP29	0.953723	0.993473	1	1	0.107861	1	FALSE
ARID3C	1	1	1	0.9477	0.107435	1	FALSE
CA12	1	1	1	0.9477	0.107435	1	FALSE
SPATA20	1	1	1	0.9477	0.107435	1	FALSE
MGP	1	1	1	0.94947	0.103702	1	FALSE
VEGFC	1	1	1	0.94947	0.103702	1	FALSE
NLRC5	1	0.993473	0.956489	1	0.102069	1	FALSE
ADAMTS15	0.968711	1	0.981498	1	0.100928	1	FALSE
TXNIP	1	0.985195	0.981498	0.984093	0.0992512	1	FALSE
CAMK2G	1	0.999119	0.993329	0.962548	0.0914924	1	FALSE
CARD10	1	0.95596	1	1	0.0900776	1	FALSE
KIF5C	1	1	0.956706	1	0.0885177	1	FALSE
MYOF	1	0.979512	0.993329	0.984093	0.0868579	1	FALSE
LGR4	1	0.972	1	0.985315	0.0863866	1	FALSE
TRAF3IP2	1	0.960972	1	1	0.0796191	1	FALSE
COL6A3	1	1	0.998429	0.962548	0.0794875	1	FALSE
FAM20A	1	1	1	0.962548	0.0763431	1	FALSE
PPID	1	1	1	0.962548	0.0763431	1	FALSE
MVP	1	0.979512	0.998429	0.985315	0.0741345	1	FALSE
ST6GALNAC2	0.989644	0.975086	1	1	0.0712807	1	FALSE
TP53INP1	1	0.979512	1	0.985315	0.0709901	1	FALSE
Ctrl_0066	0.98646	1	0.978523	1	0.070687	1	FALSE
PI15	1	0.985195	0.981498	1	0.0671821	1	FALSE
RIMS3	1	1	0.981498	0.985315	0.0669375	1	FALSE
IL17RD	0.968705	1	1	1	0.0635901	1	FALSE
CHST11	1	1	1	0.96887	0.0632506	1	FALSE
CPA5	1	0.993473	0.981498	0.993664	0.0631591	1	FALSE
SPARCL1	1	0.979512	0.993329	1	0.0547888	1	FALSE
PTPRM	1	0.975086	1	1	0.0504598	1	FALSE
IGFN1	1	1	0.993329	0.984093	0.0454555	1	FALSE
MYL1	1	0.990888	1	0.986617	0.0452554	1	FALSE
Ctrl_0073	0.980073	1	0.998429	1	0.0434007	1	FALSE
ELL2	1	0.979512	1	0.999159	0.0430855	1	FALSE
C20orf194	1	0.979512	1	1	0.0414024	1	FALSE
CYR61	1	0.993473	0.993329	0.993664	0.0391956	1	FALSE
KRTAP2-3	1	0.983854	1	0.999159	0.0342393	1	FALSE
Ctrl_0071	1	0.985195	0.998429	1	0.0329767	1	FALSE
WIPI1	1	1	0.998429	0.985315	0.0327321	1	FALSE
TRAFD1	1	1	1	0.984093	0.0320691	1	FALSE
GPNMB	1	1	0.999855	0.985315	0.0298773	1	FALSE
MYO6	1	0.985195	1	1	0.0298322	1	FALSE
NEDD9	1	0.985195	1	1	0.0298322	1	FALSE
ELSPBP1	1	1	1	0.985315	0.0295876	1	FALSE
FRMD4B	1	1	1	0.985315	0.0295876	1	FALSE
CPM	1	1	1	0.986617	0.0269476	1	FALSE
LOX	1	1	1	0.986617	0.0269476	1	FALSE
NCOA1	1	1	1	0.986617	0.0269476	1	FALSE
GPRIN3	1	0.993473	1	0.995074	0.0229733	1	FALSE
F2RL1	1	0.990888	0.998429	1	0.0214522	1	FALSE
SP140	1	0.99231	1	0.999159	0.0171216	1	FALSE
CAMTA1	1	1	0.998429	0.993664	0.0158564	1	FALSE
MXRA7	1	1	0.993329	1	0.0133864	1	FALSE
S100A2	1	1	0.993329	1	0.0133864	1	FALSE
CDKN2B	1	1	1	0.993664	0.0127119	1	FALSE
CASK	0.997288	1	1	1	0.00543176	1	FALSE
SERPINE1	0.997288	1	1	1	0.00543176	1	FALSE
SLC31A2	1	1	0.998429	0.999159	0.00482753	1	FALSE
CPA4	1	1	0.998429	1	0.00314446	1	FALSE
SAMD9L	1	1	0.998429	1	0.00314446	1	FALSE
TLL1	1	1	1	0.999159	0.00168306	1	FALSE
AAVS1	1	1	1	1	0	1	FALSE
ABCA8	1	1	1	1	0	1	FALSE
ABCC3	1	1	1	1	0	1	FALSE
ABI3BP	1	1	1	1	0	1	FALSE
ACSF2	1	1	1	1	0	1	FALSE
ADGRL2	1	1	1	1	0	1	FALSE
AHNAK2	1	1	1	1	0	1	FALSE
AK1	1	1	1	1	0	1	FALSE
AKAP6	1	1	1	1	0	1	FALSE
ANGPT1	1	1	1	1	0	1	FALSE
ANGPTL2	1	1	1	1	0	1	FALSE
ANKRD1	1	1	1	1	0	1	FALSE
AP3B2	1	1	1	1	0	1	FALSE
ARSJ	1	1	1	1	0	1	FALSE
ASIC4	1	1	1	1	0	1	FALSE
ASPH	1	1	1	1	0	1	FALSE
ASS1	1	1	1	1	0	1	FALSE
ATOH8	1	1	1	1	0	1	FALSE
AVIL	1	1	1	1	0	1	FALSE
B3GALT2	1	1	1	1	0	1	FALSE
BDKRB1	1	1	1	1	0	1	FALSE
BMP5	1	1	1	1	0	1	FALSE
BTBD19	1	1	1	1	0	1	FALSE
C20orf197	1	1	1	1	0	1	FALSE
C4A	1	1	1	1	0	1	FALSE
C7orf69	1	1	1	1	0	1	FALSE
C8orf46	1	1	1	1	0	1	FALSE
CAPN2	1	1	1	1	0	1	FALSE
CAV3	1	1	1	1	0	1	FALSE
CAVIN2	1	1	1	1	0	1	FALSE
CCDC80	1	1	1	1	0	1	FALSE
CDH15	1	1	1	1	0	1	FALSE
CEBPD	1	1	1	1	0	1	FALSE
CFI	1	1	1	1	0	1	FALSE
CGA	1	1	1	1	0	1	FALSE
CIART	1	1	1	1	0	1	FALSE
COL5A3	1	1	1	1	0	1	FALSE
COLEC12	1	1	1	1	0	1	FALSE
CPA3	1	1	1	1	0	1	FALSE
CREB3L1	1	1	1	1	0	1	FALSE
CSDC2	1	1	1	1	0	1	FALSE
CSRP2	1	1	1	1	0	1	FALSE
CTGF	1	1	1	1	0	1	FALSE
CTSL	1	1	1	1	0	1	FALSE
Ctrl_0001	1	1	1	1	0	1	FALSE
Ctrl_0002	1	1	1	1	0	1	FALSE
Ctrl_0003	1	1	1	1	0	1	FALSE
Ctrl_0004	1	1	1	1	0	1	FALSE
Ctrl_0005	1	1	1	1	0	1	FALSE
Ctrl_0006	1	1	1	1	0	1	FALSE
Ctrl_0007	1	1	1	1	0	1	FALSE
Ctrl_0008	1	1	1	1	0	1	FALSE
Ctrl_0009	1	1	1	1	0	1	FALSE
Ctrl_0010	1	1	1	1	0	1	FALSE
Ctrl_0011	1	1	1	1	0	1	FALSE
Ctrl_0012	1	1	1	1	0	1	FALSE
Ctrl_0013	1	1	1	1	0	1	FALSE
Ctrl_0014	1	1	1	1	0	1	FALSE
Ctrl_0015	1	1	1	1	0	1	FALSE
Ctrl_0016	1	1	1	1	0	1	FALSE
Ctrl_0017	1	1	1	1	0	1	FALSE
Ctrl_0018	1	1	1	1	0	1	FALSE
Ctrl_0019	1	1	1	1	0	1	FALSE
Ctrl_0020	1	1	1	1	0	1	FALSE
Ctrl_0021	1	1	1	1	0	1	FALSE
Ctrl_0022	1	1	1	1	0	1	FALSE
Ctrl_0023	1	1	1	1	0	1	FALSE
Ctrl_0024	1	1	1	1	0	1	FALSE
Ctrl_0025	1	1	1	1	0	1	FALSE
Ctrl_0026	1	1	1	1	0	1	FALSE
Ctrl_0027	1	1	1	1	0	1	FALSE
Ctrl_0028	1	1	1	1	0	1	FALSE
Ctrl_0029	1	1	1	1	0	1	FALSE
Ctrl_0030	1	1	1	1	0	1	FALSE
Ctrl_0031	1	1	1	1	0	1	FALSE
Ctrl_0032	1	1	1	1	0	1	FALSE
Ctrl_0033	1	1	1	1	0	1	FALSE
Ctrl_0034	1	1	1	1	0	1	FALSE
Ctrl_0036	1	1	1	1	0	1	FALSE
Ctrl_0037	1	1	1	1	0	1	FALSE
Ctrl_0038	1	1	1	1	0	1	FALSE
Ctrl_0040	1	1	1	1	0	1	FALSE
Ctrl_0041	1	1	1	1	0	1	FALSE
Ctrl_0042	1	1	1	1	0	1	FALSE
Ctrl_0043	1	1	1	1	0	1	FALSE
Ctrl_0047	1	1	1	1	0	1	FALSE
Ctrl_0048	1	1	1	1	0	1	FALSE
Ctrl_0049	1	1	1	1	0	1	FALSE
Ctrl_0050	1	1	1	1	0	1	FALSE
Ctrl_0051	1	1	1	1	0	1	FALSE
Ctrl_0052	1	1	1	1	0	1	FALSE
Ctrl_0053	1	1	1	1	0	1	FALSE
Ctrl_0054	1	1	1	1	0	1	FALSE
Ctrl_0055	1	1	1	1	0	1	FALSE
Ctrl_0056	1	1	1	1	0	1	FALSE
Ctrl_0057	1	1	1	1	0	1	FALSE
Ctrl_0059	1	1	1	1	0	1	FALSE
Ctrl_0060	1	1	1	1	0	1	FALSE
Ctrl_0061	1	1	1	1	0	1	FALSE
Ctrl_0062	1	1	1	1	0	1	FALSE
Ctrl_0063	1	1	1	1	0	1	FALSE
Ctrl_0064	1	1	1	1	0	1	FALSE
Ctrl_0069	1	1	1	1	0	1	FALSE
Ctrl_0070	1	1	1	1	0	1	FALSE
Ctrl_0072	1	1	1	1	0	1	FALSE
Ctrl_0075	1	1	1	1	0	1	FALSE
Ctrl_0076	1	1	1	1	0	1	FALSE
Ctrl_0077	1	1	1	1	0	1	FALSE
Ctrl_0080	1	1	1	1	0	1	FALSE
Ctrl_0081	1	1	1	1	0	1	FALSE
Ctrl_0082	1	1	1	1	0	1	FALSE
Ctrl_0083	1	1	1	1	0	1	FALSE
Ctrl_0084	1	1	1	1	0	1	FALSE
Ctrl_0085	1	1	1	1	0	1	FALSE
Ctrl_0086	1	1	1	1	0	1	FALSE
Ctrl_0087	1	1	1	1	0	1	FALSE
Ctrl_0088	1	1	1	1	0	1	FALSE
Ctrl_0089	1	1	1	1	0	1	FALSE
Ctrl_0090	1	1	1	1	0	1	FALSE
Ctrl_0091	1	1	1	1	0	1	FALSE
Ctrl_0093	1	1	1	1	0	1	FALSE
Ctrl_0095	1	1	1	1	0	1	FALSE
Ctrl_0096	1	1	1	1	0	1	FALSE
Ctrl_0100	1	1	1	1	0	1	FALSE
DCLK2	1	1	1	1	0	1	FALSE
DDX60L	1	1	1	1	0	1	FALSE
DLK1	1	1	1	1	0	1	FALSE
ECM1	1	1	1	1	0	1	FALSE
EDN1	1	1	1	1	0	1	FALSE
EFEMP1	1	1	1	1	0	1	FALSE
EHD3	1	1	1	1	0	1	FALSE
EMCN	1	1	1	1	0	1	FALSE
EMP1	1	1	1	1	0	1	FALSE
ERAP2	1	1	1	1	0	1	FALSE
EVI2A	1	1	1	1	0	1	FALSE
EXTL1	1	1	1	1	0	1	FALSE
FABP3	1	1	1	1	0	1	FALSE
FAM47E-STBD1	1	1	1	1	0	1	FALSE
FAP	1	1	1	1	0	1	FALSE
FERMT2	1	1	1	1	0	1	FALSE
FGF7	1	1	1	1	0	1	FALSE
FGF9	1	1	1	1	0	1	FALSE
GALNT1	1	1	1	1	0	1	FALSE
GAP43	1	1	1	1	0	1	FALSE
GATA3	1	1	1	1	0	1	FALSE
GATAD1	1	1	1	1	0	1	FALSE
GBE1	1	1	1	1	0	1	FALSE
GBP3	1	1	1	1	0	1	FALSE
GINM1	1	1	1	1	0	1	FALSE
GNG12	1	1	1	1	0	1	FALSE
GOLT1B	1	1	1	1	0	1	FALSE
GPR132	1	1	1	1	0	1	FALSE
GPR183	1	1	1	1	0	1	FALSE
GPR20	1	1	1	1	0	1	FALSE
GPRC5A	1	1	1	1	0	1	FALSE
GPX3	1	1	1	1	0	1	FALSE
GRIN3A	1	1	1	1	0	1	FALSE
GTF2IRD2	1	1	1	1	0	1	FALSE
HGF	1	1	1	1	0	1	FALSE
IGFBP6	1	1	1	1	0	1	FALSE
IL13RA2	1	1	1	1	0	1	FALSE
IQCJ-SCHIP1	1	1	1	1	0	1	FALSE
IRF2	1	1	1	1	0	1	FALSE
ITGB3	1	1	1	1	0	1	FALSE
ITGB5	1	1	1	1	0	1	FALSE
ITGB6	1	1	1	1	0	1	FALSE
KRT14	1	1	1	1	0	1	FALSE
KRT80	1	1	1	1	0	1	FALSE
LEFTY2	1	1	1	1	0	1	FALSE
LGALS1	1	1	1	1	0	1	FALSE
LINC01621	1	1	1	1	0	1	FALSE
LMOD1	1	1	1	1	0	1	FALSE
LRRC17	1	1	1	1	0	1	FALSE
LURAP1L	1	1	1	1	0	1	FALSE
LYPD6B	1	1	1	1	0	1	FALSE
MAMLD1	1	1	1	1	0	1	FALSE
MAN1C1	1	1	1	1	0	1	FALSE
MAPK1	1	1	1	1	0	1	FALSE
MERTK	1	1	1	1	0	1	FALSE
MMD	1	1	1	1	0	1	FALSE
MMP14	1	1	1	1	0	1	FALSE
MMP7	1	1	1	1	0	1	FALSE
MPP4	1	1	1	1	0	1	FALSE
NAV3	1	1	1	1	0	1	FALSE
NCEH1	1	1	1	1	0	1	FALSE
NEFL	1	1	1	1	0	1	FALSE
NFKB1	1	1	1	1	0	1	FALSE
NT5E	1	1	1	1	0	1	FALSE
OGN	1	1	1	1	0	1	FALSE
OSBPL10	1	1	1	1	0	1	FALSE
P3H2	1	1	1	1	0	1	FALSE
PAG1	1	1	1	1	0	1	FALSE
PAPSS2	1	1	1	1	0	1	FALSE
PDCD1LG2	1	1	1	1	0	1	FALSE
PDE7B	1	1	1	1	0	1	FALSE
PEA15	1	1	1	1	0	1	FALSE
PHYHIP	1	1	1	1	0	1	FALSE
PKP3	1	1	1	1	0	1	FALSE
PLAT	1	1	1	1	0	1	FALSE
PLCL1	1	1	1	1	0	1	FALSE
PLEKHA6	1	1	1	1	0	1	FALSE
PLK2	1	1	1	1	0	1	FALSE
PPIC	1	1	1	1	0	1	FALSE
PROS1	1	1	1	1	0	1	FALSE
QSOX1	1	1	1	1	0	1	FALSE
RGCC	1	1	1	1	0	1	FALSE
RHOBTB1	1	1	1	1	0	1	FALSE
RHOBTB3	1	1	1	1	0	1	FALSE
RNASET2	1	1	1	1	0	1	FALSE
RND3	1	1	1	1	0	1	FALSE
RUSC2	1	1	1	1	0	1	FALSE
S100A16	1	1	1	1	0	1	FALSE
S100A6	1	1	1	1	0	1	FALSE
S1PR1	1	1	1	1	0	1	FALSE
SCARA5	1	1	1	1	0	1	FALSE
SCG2	1	1	1	1	0	1	FALSE
SCML1	1	1	1	1	0	1	FALSE
SDC2	1	1	1	1	0	1	FALSE
SEC24D	1	1	1	1	0	1	FALSE
SELENBP1	1	1	1	1	0	1	FALSE
SHB	1	1	1	1	0	1	FALSE
SIPA1L2	1	1	1	1	0	1	FALSE
SLC2A12	1	1	1	1	0	1	FALSE
SLC41A2	1	1	1	1	0	1	FALSE
SNX14	1	1	1	1	0	1	FALSE
SORBS1	1	1	1	1	0	1	FALSE
SPOCK1	1	1	1	1	0	1	FALSE
SPOCK2	1	1	1	1	0	1	FALSE
SRPX2	1	1	1	1	0	1	FALSE
STMN2	1	1	1	1	0	1	FALSE
SUOX	1	1	1	1	0	1	FALSE
TAGLN	1	1	1	1	0	1	FALSE
TFPI	1	1	1	1	0	1	FALSE
THBS1	1	1	1	1	0	1	FALSE
THBS2	1	1	1	1	0	1	FALSE
TLE1	1	1	1	1	0	1	FALSE
TLN2	1	1	1	1	0	1	FALSE
TMSB4X	1	1	1	1	0	1	FALSE
TNC	1	1	1	1	0	1	FALSE
TNMD	1	1	1	1	0	1	FALSE
TNS3	1	1	1	1	0	1	FALSE
TSPAN12	1	1	1	1	0	1	FALSE
TTLL7	1	1	1	1	0	1	FALSE
UCHL1	1	1	1	1	0	1	FALSE
VCAN	1	1	1	1	0	1	FALSE
VCL	1	1	1	1	0	1	FALSE
WNT2	1	1	1	1	0	1	FALSE
