# Supplementary material for: CRISPR activation screen identifies TGFβ-associated PEG10 as a crucial tumor suppressor in Ewing sarcoma
Source: Sci Rep. 2022 Jun 23;12:10671. doi: 10.1038/s41598-022-12659-7 (PMC9225990; doi:10.1038/s41598-022-12659-7)
Supplement: Supplementary file 4 — Supplementary Table S2. [file 41598_2022_12659_MOESM4_ESM.xlsx]

## Sheet: gRNA list
Table S2A. List of gRNAs with targets, sequences and identifiers in the LIBerty library.
gene_ID	sgRNA_ID	guide.sequence	gene	gene_name
A2M	LIBerty000001	AAGTGAGCTCTTACGGGAAT	NM_000014	A2M
A2M	LIBerty000002	GAATGTAGTTTTAGCCCTCC	NM_000014	A2M
A2M	LIBerty000003	GGGATTCTATTTAGCCCGCC	NM_000014	A2M
APOC3	LIBerty000004	CTGCTGACCAGTGGAGATGA	NM_000040	APOC3
APOC3	LIBerty000005	GGGAGAGTTGGGAAATCCCT	NM_000040	APOC3
APOC3	LIBerty000006	GGGCTGGCGGGACAGCAGCG	NM_000040	APOC3
ARSB	LIBerty000007	CACCCTGTAGAAGACCTTGA	NM_000046	ARSB
ARSB	LIBerty000008	CTGTTTGACTCATTATGTCA	NM_000046	ARSB
ARSB	LIBerty000009	GTATGCACTTTAATCTCTAG	NM_000046	ARSB
ASS1	LIBerty000010	AGTCTCTCGAAGGACGGCTG	NM_000050	ASS1
ASS1	LIBerty000011	CGCCAGTGGAACTTTTATCC	NM_000050	ASS1
ASS1	LIBerty000012	GGCTGCGACCCATGTAACTC	NM_000050	ASS1
COL1A2	LIBerty000013	GGAGGGAAGACTCGATAGCG	NM_000089	COL1A2
COL1A2	LIBerty000014	GGGCACAGGTGAGGCGGGAC	NM_000089	COL1A2
COL1A2	LIBerty000015	GTAGGCCACTTGTAGGGTGG	NM_000089	COL1A2
COL3A1	LIBerty000016	CGGCTCTCATATTTCAGAAA	NM_000090	COL3A1
COL3A1	LIBerty000017	GTGGGTTGTGTCTTCTATAA	NM_000090	COL3A1
COL3A1	LIBerty000018	TACTGCTGAGGGGATGGGTG	NM_000090	COL3A1
COL5A1	LIBerty000019	ACAGCGGGCGAGTCGCAGCG	NM_000093	COL5A1
COL5A1	LIBerty000020	CTGATTTGCTGCGGGCGTTG	NM_000093	COL5A1
COL5A1	LIBerty000021	GCCCGGCGCTGGGCTCGGCG	NM_000093	COL5A1
COL7A1	LIBerty000022	ACTCGGGCTGGAGGGGCGCT	NM_000094	COL7A1
COL7A1	LIBerty000023	CAGAGAAAAGTCCCTGATCT	NM_000094	COL7A1
COL7A1	LIBerty000024	GCGGACGCGCAGGCAAGACC	NM_000094	COL7A1
EDNRB	LIBerty000025	AAGCTGCAGACAAAATTCCT	NM_000115	EDNRB
EDNRB	LIBerty000026	GTTTATTCGGCCAGAAGCAT	NM_000115	EDNRB
EDNRB	LIBerty000027	TACCGAATTAAAGAAAGAAG	NM_000115	EDNRB
FBN1	LIBerty000028	GCGCTAATCCTGCGAGCGAG	NM_000138	FBN1
FBN1	LIBerty000029	GGGAGGAGGCAGAGGTGATC	NM_000138	FBN1
FBN1	LIBerty000030	TGCCAGCCTCCGCCTCGGTG	NM_000138	FBN1
GBE1	LIBerty000031	ACCCCTTCAAATTGGACATA	NM_000158	GBE1
GBE1	LIBerty000032	AGGCTGAGCGAGGTCAGCTT	NM_000158	GBE1
GBE1	LIBerty000033	CTGTCAGTGGGTGCTTAAGT	NM_000158	GBE1
GHR	LIBerty000034	AAAGGCGGCCACCGTTCACC	NM_000163	GHR
GHR	LIBerty000035	ACCTGGATCTGGGGGACTGC	NM_000163	GHR
GHR	LIBerty000036	GCCAGGCGCGGCGTGACCCC	NM_000163	GHR
GSN	LIBerty000037	GAGACATCTGGGTTCCCACC	NM_000177	GSN
GSN	LIBerty000038	GCGCCCTGTCGGGTCGATCC	NM_000177	GSN
GSN	LIBerty000039	GCTAGCGCCCGCCGTATGTC	NM_000177	GSN
CFI	LIBerty000040	AGGGAAGACAGAAATTATAT	NM_000204	CFI
CFI	LIBerty000041	ATGACTCAATTCTGTATTCC	NM_000204	CFI
CFI	LIBerty000042	TAAACTTAAGGTTGAAGACT	NM_000204	CFI
ITGB3	LIBerty000043	ACGCGGTGGGTGGGACGCAA	NM_000212	ITGB3
ITGB3	LIBerty000044	AGGGGATCTAGAGAAGCCGG	NM_000212	ITGB3
ITGB3	LIBerty000045	CTCTAGACCCTGCGCCTGAG	NM_000212	ITGB3
JAG1	LIBerty000046	CTCGGGAGCTTCGGGCCAGG	NM_000214	JAG1
JAG1	LIBerty000047	GGAGGAACTTGGAAGGGGTT	NM_000214	JAG1
JAG1	LIBerty000048	GGGCAGCGGGATGCTCAGGG	NM_000214	JAG1
ANOS1	LIBerty000049	AGCTGACGAGACCGGCCCAT	NM_000216	ANOS1
ANOS1	LIBerty000050	GCGCGGCGTGGAAAGCCGCT	NM_000216	ANOS1
ANOS1	LIBerty000051	GTGACAGGGGGGCCGGGCGC	NM_000216	ANOS1
OAT	LIBerty000052	AAAGATCCTTGATGCGCGGC	NM_000274	OAT
OAT	LIBerty000053	GCGCGGATCGAATCCGCGGG	NM_000274	OAT
OAT	LIBerty000054	TACAGGCCGGCGGGCTCAGG	NM_000274	OAT
PKD2	LIBerty000055	ACGCGGACTCGGGAGCCGCC	NM_000297	PKD2
PKD2	LIBerty000056	ATCCGCCGCGGCGCGCTGAG	NM_000297	PKD2
PKD2	LIBerty000057	GTGCGAGGGAGCCGCCCCCG	NM_000297	PKD2
PMP22	LIBerty000058	ATAATCCCAAGAGGCCCTGC	NM_000304	PMP22
PMP22	LIBerty000059	ATGGAGAAACTGGAATCAGA	NM_000304	PMP22
PMP22	LIBerty000060	GTCTTGGCATCACAGGCTTC	NM_000304	PMP22
PROS1	LIBerty000061	ATGGTGATAGTAAAAGCAAA	NM_000313	PROS1
PROS1	LIBerty000062	GGTTTTGGTTAATATCTTCA	NM_000313	PROS1
PROS1	LIBerty000063	TAAAGTCCTCATTGACTTCC	NM_000313	PROS1
TGFBI	LIBerty000064	CCTTGGTTTGAGGAAGACTG	NM_000358	TGFBI
TGFBI	LIBerty000065	TAGGTCCCTTAGGCCTCCTG	NM_000358	TGFBI
TGFBI	LIBerty000066	TGGCAGTGAGGGCAAGGGCT	NM_000358	TGFBI
TPM1	LIBerty000067	GCCGCCGGCCTCCCAGTTGA	NM_000366	TPM1
TPM1	LIBerty000068	GGTGGATATGACTATATATG	NM_000366	TPM1
TPM1	LIBerty000069	TAGAAACAGGGCGGCCTCTC	NM_000366	TPM1
COL5A2	LIBerty000070	AGTTAAAGGGTGTGTGTCTG	NM_000393	COL5A2
COL5A2	LIBerty000071	GGGTGTGTGTCTGGGGGGAA	NM_000393	COL5A2
COL5A2	LIBerty000072	TGGGGGGAAGGGTTAGGGAG	NM_000393	COL5A2
IL4R	LIBerty000073	AAGACACCCAGCGAGGTGCT	NM_000418	IL4R
IL4R	LIBerty000074	CGGCTCGGACTGTCCGGCGG	NM_000418	IL4R
IL4R	LIBerty000075	GGGTCGCCCCCAGGAGAGGA	NM_000418	IL4R
L1CAM	LIBerty000076	ATAGCCCTGGCTGGGCCTCT	NM_000425	L1CAM
L1CAM	LIBerty000077	ATGGGGCAACAAGTTGGTGC	NM_000425	L1CAM
L1CAM	LIBerty000078	CTTCCAGATTTCTCCCTCCA	NM_000425	L1CAM
LTBP2	LIBerty000079	CCATCTGCCCGACCAGCGCC	NM_000428	LTBP2
LTBP2	LIBerty000080	GCCTGCCACGACCGGGACAC	NM_000428	LTBP2
LTBP2	LIBerty000081	GGGCCGCCTTTCTCCTGCTC	NM_000428	LTBP2
SUOX	LIBerty000082	ACCAGGGGTATAATGGACTC	NM_000456	SUOX
SUOX	LIBerty000083	GGCAGGTTGCTAAGAAGCCT	NM_000456	SUOX
SUOX	LIBerty000084	TGTCACTCTCGCCAACAGTC	NM_000456	SUOX
AK1	LIBerty000085	AAAGTGTAGTTCGCGTGTGT	NM_000476	AK1
AK1	LIBerty000086	CCACCTGGGGGTCCACGGTG	NM_000476	AK1
AK1	LIBerty000087	GTATCGCAATGGAAAACTCT	NM_000476	AK1
KRT14	LIBerty000088	ACTCATTGTTTGGAGTGTTT	NM_000526	KRT14
KRT14	LIBerty000089	ATATGACAGACATGATGAGG	NM_000526	KRT14
KRT14	LIBerty000090	GATGAGAGGAGGGACCTGGC	NM_000526	KRT14
IL6R	LIBerty000091	GAACGGGATTACGCTGTGAA	NM_000565	IL6R
IL6R	LIBerty000092	GCGATGTTCCTCTTACCCTT	NM_000565	IL6R
IL6R	LIBerty000093	TAAAACAGTGCTTGGTAGCC	NM_000565	IL6R
IL1B	LIBerty000094	AAAGGGGAAAAGAGTATTGG	NM_000576	IL1B
IL1B	LIBerty000095	TGAGATAATTCTCTGGTTCA	NM_000576	IL1B
IL1B	LIBerty000096	TGGTGGAAGCTTCTTAGGGG	NM_000576	IL1B
IGFBP3	LIBerty000097	CACGCCCCCGAGCTCGGCCC	NM_000598	IGFBP3
IGFBP3	LIBerty000098	CGTGCTTCGCCCTGAGCAGC	NM_000598	IGFBP3
IGFBP3	LIBerty000099	GGGTTGGGAGGGGGGCGGGT	NM_000598	IGFBP3
IGFBP5	LIBerty000100	GCGCTGTTCAGGGAGCGAAG	NM_000599	IGFBP5
IGFBP5	LIBerty000101	GGAGCCCCCTTGTGTCTAGA	NM_000599	IGFBP5
IGFBP5	LIBerty000102	GTTTGTACTGCAAAGCTCCT	NM_000599	IGFBP5
HGF	LIBerty000103	ATTGAAGCTGGCCTCAGGCC	NM_000601	HGF
HGF	LIBerty000104	CTTACAAAGAAAAGGTCACC	NM_000601	HGF
HGF	LIBerty000105	GGGGAATGGGGGGGGTTGCA	NM_000601	HGF
SERPINE1	LIBerty000106	AGGTGTCGAGGGGGACCCGC	NM_000602	SERPINE1
SERPINE1	LIBerty000107	GTACGTGTGTAAGAGCATTC	NM_000602	SERPINE1
SERPINE1	LIBerty000108	TCCCTCTCTGGGACTTGCTG	NM_000602	SERPINE1
CD59	LIBerty000109	ACCCCAGGGAACTGAAAGTT	NM_000611	CD59
CD59	LIBerty000110	CAGGTTCTGAGAAGGCCGGG	NM_000611	CD59
CD59	LIBerty000111	TGAAGGTGCTCATTGGGTCC	NM_000611	CD59
IL13RA2	LIBerty000112	CAGGCATGAGCCACCATGCC	NM_000640	IL13RA2
IL13RA2	LIBerty000113	TATTTGAAAGTTATTTCGGC	NM_000640	IL13RA2
IL13RA2	LIBerty000114	TCCGAAAGTGCTGGGATTAC	NM_000640	IL13RA2
IL11	LIBerty000115	AGGGTGAGTCAGGATGTGTC	NM_000641	IL11
IL11	LIBerty000116	CTGAATGGAAAAGGCAGGCA	NM_000641	IL11
IL11	LIBerty000117	GAGGGCACGGAAGGAAAAGT	NM_000641	IL11
ADORA1	LIBerty000118	AAAAAATGTGAGCTTTTCGA	NM_000674	ADORA1
ADORA1	LIBerty000119	TCACTTCCTTTGTTAAGAGG	NM_000674	ADORA1
ADORA1	LIBerty000120	TGGTGTGTGCGCCCAGCCTC	NM_000674	ADORA1
ALDH3B1	LIBerty000121	AGGAGATGTCGAGGCCCCCG	NM_000694	ALDH3B1
ALDH3B1	LIBerty000122	CGGAGCTCAGCCCTGCTGTG	NM_000694	ALDH3B1
ALDH3B1	LIBerty000123	TGACTTCTTCTCTGTGGTCT	NM_000694	ALDH3B1
BDKRB1	LIBerty000124	AGTGCAAAGTGAAATGAGAG	NM_000710	BDKRB1
BDKRB1	LIBerty000125	TACCATCTCCCCCTTTACTT	NM_000710	BDKRB1
BDKRB1	LIBerty000126	TTTTTCCTTCCAAATCCACT	NM_000710	BDKRB1
BLVRA	LIBerty000127	ACGCGCGACCGCACGAGGCC	NM_000712	BLVRA
BLVRA	LIBerty000128	AGATCCTGGCCTCTGTGCCC	NM_000712	BLVRA
BLVRA	LIBerty000129	GGGACCGGAGGCGGTGGGGA	NM_000712	BLVRA
CHRM4	LIBerty000130	ATGAATGGGCAAATGCGGGA	NM_000741	CHRM4
CHRM4	LIBerty000131	GAGGGAATGGGGGAGTCATC	NM_000741	CHRM4
CHRM4	LIBerty000132	GGCGGGACAGAGTTCTCTCA	NM_000741	CHRM4
DDC	LIBerty000133	AGAGAGCCATCCTAGCAGGA	NM_000790	DDC
DDC	LIBerty000134	AGAGGAGCATCAGGGCCTGC	NM_000790	DDC
DDC	LIBerty000135	CCTGGGGGCAGAGTGGGGGC	NM_000790	DDC
DIO2	LIBerty000136	AGATGCAAAGTATTGTTCCT	NM_000793	DIO2
DIO2	LIBerty000137	ATACTGAGTGTCAACTTGAC	NM_000793	DIO2
DIO2	LIBerty000138	GTCTGTGAGGGTGTTACCAA	NM_000793	DIO2
FOLR1	LIBerty000139	ACACATGGTGGGAATGCCAT	NM_000802	FOLR1
FOLR1	LIBerty000140	GATGGGGAGTGTCACATACC	NM_000802	FOLR1
FOLR1	LIBerty000141	GGGTGTGTGGCCTCTGAAGG	NM_000802	FOLR1
IL1R1	LIBerty000142	GGCTCGGCTGGGCCAGTCCG	NM_000877	IL1R1
IL1R1	LIBerty000143	GGGTGGAGAGTTGGGACACC	NM_000877	IL1R1
IL1R1	LIBerty000144	TCCAGCCGCGCCTGCTCCTC	NM_000877	IL1R1
MME	LIBerty000145	ACTGGATTTGGGAGACCTAG	NM_000902	MME
MME	LIBerty000146	AGATGGGGGGTGGGGAGGAT	NM_000902	MME
MME	LIBerty000147	ATGTGAGGGGGCCGGGGAGA	NM_000902	MME
PPIB	LIBerty000148	GGAAGGCCACCGGCGGAAGG	NM_000942	PPIB
PPIB	LIBerty000149	GGCCTCGCAGAGCACGGGCC	NM_000942	PPIB
PPIB	LIBerty000150	TTGTGGTCTTCTCGGAGCCC	NM_000942	PPIB
PPIC	LIBerty000151	AAGGCGCGGCGGTCGAGCCC	NM_000943	PPIC
PPIC	LIBerty000152	ATTCGGAGGAGCGCGCCCAC	NM_000943	PPIC
PPIC	LIBerty000153	CAGACTCGCGACCCGAACTT	NM_000943	PPIC
PTGER2	LIBerty000154	ACACTCGCACTTGCAAGGCC	NM_000956	PTGER2
PTGER2	LIBerty000155	GAAGGAGTCTGAGCACCCGC	NM_000956	PTGER2
PTGER2	LIBerty000156	GCGGGGGCGTTCCGAGTCCC	NM_000956	PTGER2
PTGFR	LIBerty000157	AGCTCTGATGCATCCGAGCA	NM_000959	PTGFR
PTGFR	LIBerty000158	CGCCTCCGCCCCCTTTTCCA	NM_000959	PTGFR
PTGFR	LIBerty000159	GAGCAGTACTGGGAGAGAAG	NM_000959	PTGFR
PTGS2	LIBerty000160	ACCCACGGAAATGAGAAAAT	NM_000963	PTGS2
PTGS2	LIBerty000161	ATTTTTTTAAGGGGAGAGGA	NM_000963	PTGS2
PTGS2	LIBerty000162	GCGTAAGCCCGGTGGGGGCA	NM_000963	PTGS2
AWAT2	LIBerty000163	AGTGGGCAGCTGGAAGGAAC	NM_001002254	AWAT2
AWAT2	LIBerty000164	GGATAAGCAGAGGCATTATA	NM_001002254	AWAT2
AWAT2	LIBerty000165	TCTGTGGAGGGGTGGTACAG	NM_001002254	AWAT2
TPD52L1	LIBerty000166	CTCAGGATTTGCTGTGGGTC	NM_001003395	TPD52L1
TPD52L1	LIBerty000167	GGCAGCAGGCATTATACCAA	NM_001003395	TPD52L1
TPD52L1	LIBerty000168	GGGGATCAATAAAGTGACAG	NM_001003395	TPD52L1
ABLIM1	LIBerty000169	AAAGAGGAGGCAGAAGGCTG	NM_001003408	ABLIM1
ABLIM1	LIBerty000170	AGTGATCAAAATCTGGATTC	NM_001003408	ABLIM1
ABLIM1	LIBerty000171	TTCTGGATTGTGCAGAATGC	NM_001003408	ABLIM1
LDLRAD4	LIBerty000172	CCCGGCAGTGCTTGTGGTGG	NM_001003675	LDLRAD4
LDLRAD4	LIBerty000173	GGAAAAACAAAGGCTATTCT	NM_001003675	LDLRAD4
LDLRAD4	LIBerty000174	GGGTAAATAGGAATGACATG	NM_001003675	LDLRAD4
MGLL	LIBerty000175	CGGGCGGCCACCCCGGGGCG	NM_001003794	MGLL
MGLL	LIBerty000176	GTCCACGAGGCGCGGAGGAG	NM_001003794	MGLL
MGLL	LIBerty000177	TGCGTGGCTGGGTCGGCGGG	NM_001003794	MGLL
ITGA11	LIBerty000178	AGCGCTGCACAGGCGCGTCG	NM_001004439	ITGA11
ITGA11	LIBerty000179	AGGGGCGCCGGACACCACTC	NM_001004439	ITGA11
ITGA11	LIBerty000180	GACTGGCCCAGAGCCCGAGC	NM_001004439	ITGA11
PLAUR	LIBerty000181	CTCTTCCTAACGTGGGACCC	NM_001005376	PLAUR
PLAUR	LIBerty000182	GCAGTGGAGAGCGATTGCCC	NM_001005376	PLAUR
PLAUR	LIBerty000183	TTTGACGGTAAATATGAATG	NM_001005376	PLAUR
NFKBIZ	LIBerty000184	GGCAGCGAGGCCTAGATTTG	NM_001005474	NFKBIZ
NFKBIZ	LIBerty000185	GGGCCAGAGGAGGCAGGGAG	NM_001005474	NFKBIZ
NFKBIZ	LIBerty000186	GGGTTGCGTGGGCACTGAGG	NM_001005474	NFKBIZ
SEMA3B	LIBerty000187	GGGACGACCCCTCCCATATT	NM_001005914	SEMA3B
SEMA3B	LIBerty000188	TGGCTTCTGGGACCGCCACC	NM_001005914	SEMA3B
SEMA3B	LIBerty000189	TTAAAGCAGAAGGGTGCCCC	NM_001005914	SEMA3B
SDC1	LIBerty000190	TCGCAGCTGGAGGACAGCCG	NM_001006946	SDC1
SDC1	LIBerty000191	TGGGGAACGCTTTCTGGGGC	NM_001006946	SDC1
SDC1	LIBerty000192	TGTGTTTGCCCGTCGGTTGA	NM_001006946	SDC1
TAGLN3	LIBerty000193	AAGGCAGAAACGATGAGATC	NM_001008273	TAGLN3
TAGLN3	LIBerty000194	AGAGCAGGTAATTAGCAGGC	NM_001008273	TAGLN3
TAGLN3	LIBerty000195	CTGCAGTTCAACATGAAAGG	NM_001008273	TAGLN3
MXRA7	LIBerty000196	CACCCTCCCGGGGCCGGAGG	NM_001008528	MXRA7
MXRA7	LIBerty000197	GGCTGCGGGCGGGGGTGTTG	NM_001008528	MXRA7
MXRA7	LIBerty000198	GGGGCAGAGCCCTGACCACC	NM_001008528	MXRA7
C20orf194	LIBerty000199	ACCCCACTTCTTAAGCTGCG	NM_001009984	C20orf194
C20orf194	LIBerty000200	GCTCCCAACATCCGGTCCGG	NM_001009984	C20orf194
C20orf194	LIBerty000201	GGGGGTCGGCGCACGGCCAC	NM_001009984	C20orf194
SLC6A17	LIBerty000202	GCTTAGCTTCTTGAGGCCCC	NM_001010898	SLC6A17
SLC6A17	LIBerty000203	GGCAGCGAGCGAGGCTCTGA	NM_001010898	SLC6A17
SLC6A17	LIBerty000204	GGCGTCAATGCGAGGCTCTC	NM_001010898	SLC6A17
ARSI	LIBerty000205	GGAACAGCTCCAGAATGGCT	NM_001012301	ARSI
ARSI	LIBerty000206	GGTCAGACATTCCTCGATCA	NM_001012301	ARSI
ARSI	LIBerty000207	TGGGGCTGCTTGGAATTCGA	NM_001012301	ARSI
MDK	LIBerty000208	ACCGGGCGAGGCAATGCCAC	NM_001012334	MDK
MDK	LIBerty000209	GGCACTTGCAGCTGCCGATG	NM_001012334	MDK
MDK	LIBerty000210	TGGATCTGGAACTTCTCAGA	NM_001012334	MDK
IL32	LIBerty000211	GACTTACCCGAGAGAGACAG	NM_001012632	IL32
IL32	LIBerty000212	GGCGGAGCCTCTCTCAGGGC	NM_001012632	IL32
IL32	LIBerty000213	TGTTTTTCACGCACTCAGCA	NM_001012632	IL32
IL32	LIBerty000214	TGGGGTCCCTGGGAGGAATG	NM_001012634	IL32
IL32	LIBerty000215	AGCAGGGGCCCAGCCAGGGA	NM_001012635	IL32
IL32	LIBerty000216	GCAGAAGGTGACTGTCTCAG	NM_001012636	IL32
IL32	LIBerty000217	GGTTTTATGGGGAAAGTGGG	NM_001012636	IL32
IL32	LIBerty000218	TCCTGGCACAAATACTCAGC	NM_001012636	IL32
DDX60L	LIBerty000219	AGAAGCGATGATATGCTATC	NM_001012967	DDX60L
DDX60L	LIBerty000220	GGTAGAATATAGGTCTGCAT	NM_001012967	DDX60L
DDX60L	LIBerty000221	GGTTTACTCTGAGAATCTTA	NM_001012967	DDX60L
SORCS1	LIBerty000222	GGCAGGCGCTGCCGGGACTC	NM_001013031	SORCS1
SORCS1	LIBerty000223	GGCGGGCGACGCGGGAGGGA	NM_001013031	SORCS1
SORCS1	LIBerty000224	TGCGCTGCGCACCGGGTCTC	NM_001013031	SORCS1
CRMP1	LIBerty000225	GACGCTCCCGAGCCGCAGCG	NM_001014809	CRMP1
CRMP1	LIBerty000226	GCCAGCTACAAAGGACCAGG	NM_001014809	CRMP1
CRMP1	LIBerty000227	GCGAGGGCACTGCGGTGCCG	NM_001014809	CRMP1
ME3	LIBerty000228	AGGTCTACGCGGTCCCGCTG	NM_001014811	ME3
ME3	LIBerty000229	CCGAGCAGCGCAGGTGGGCC	NM_001014811	ME3
ME3	LIBerty000230	GCAGGCGGGGTGAGGAGCTG	NM_001014811	ME3
ARID3C	LIBerty000231	AGGGAAGTGCAGGGGTCACA	NM_001017363	ARID3C
ARID3C	LIBerty000232	ATGACCACCTCCCCCTGTGT	NM_001017363	ARID3C
ARID3C	LIBerty000233	GGGGAGGGAATTATGGGTGC	NM_001017363	ARID3C
P4HA2	LIBerty000234	ACCCTGCCCGGACAAGACCT	NM_001017973	P4HA2
P4HA2	LIBerty000235	CGGGCTTAGCCAATATGAAG	NM_001017973	P4HA2
P4HA2	LIBerty000236	TCTGCACCCTCCCAAGGGCT	NM_001017973	P4HA2
ACTBL2	LIBerty000237	AGAGAAAATTGGCTGCCAAG	NM_001017992	ACTBL2
ACTBL2	LIBerty000238	CATCCAGAAATGCTGGGAAC	NM_001017992	ACTBL2
ACTBL2	LIBerty000239	CATCTCTGAGGTATTAATGA	NM_001017992	ACTBL2
TPM1	LIBerty000240	ACCTGGTGAGCTGGGCGCTC	NM_001018008	TPM1
TPM1	LIBerty000241	CAGTGCCCCCAGCCAGTCCC	NM_001018008	TPM1
TPM1	LIBerty000242	GGGGCGCGCGCCGTGGATCC	NM_001018008	TPM1
DKK3	LIBerty000243	AGCTGCGTTTTCAGGGGCCT	NM_001018057	DKK3
DKK3	LIBerty000244	GCGGGGTCCTGGGGCGATCG	NM_001018057	DKK3
DKK3	LIBerty000245	TCGCGTCTTTTCGGGTGTAG	NM_001018057	DKK3
NR3C1	LIBerty000246	TAGGCATTCATTTTAACAAC	NM_001018074	NR3C1
NR3C1	LIBerty000247	TTCCTAATTTCTCATTCCCA	NM_001018074	NR3C1
NR3C1	LIBerty000248	TTCTTGCATAGATCCTCCTT	NM_001018074	NR3C1
NR3C1	LIBerty000249	CTCGCTGGAGGTTTTGCATT	NM_001018076	NR3C1
NR3C1	LIBerty000250	GTGAGCACATTGGGCGGGAG	NM_001018076	NR3C1
NR3C1	LIBerty000251	TGGGGGTTGAACTTGGCAGG	NM_001018076	NR3C1
S100A13	LIBerty000252	CGAACCTGAGTTGACGGTGG	NM_001024210	S100A13
S100A13	LIBerty000253	CGGTTGGTTAGATGCGTAAG	NM_001024210	S100A13
S100A13	LIBerty000254	GGGGCTCGGGTTAGCTAGAT	NM_001024210	S100A13
S100A13	LIBerty000255	ATTGAGAGGACTAGGACCCT	NM_001024211	S100A13
S100A13	LIBerty000256	CACCATACCCATGTCTAATC	NM_001024211	S100A13
S100A13	LIBerty000257	GTGTATGCTGAGGGGGGAAG	NM_001024211	S100A13
S100A13	LIBerty000258	AGGAATTCAGGAAGGAGCTT	NM_001024212	S100A13
S100A13	LIBerty000259	CCCCCAGAGCCAGCTCAGAC	NM_001024212	S100A13
S100A13	LIBerty000260	TTTTTTCTTCCTGGGCTCCC	NM_001024212	S100A13
S100A13	LIBerty000261	AGTCAGAGACGCCCCGTTCC	NM_001024213	S100A13
S100A13	LIBerty000262	GGGAGGATCTGTGGGGTCCT	NM_001024213	S100A13
S100A13	LIBerty000263	TGTCACCGGGAGACAGGAGC	NM_001024213	S100A13
RTL5	LIBerty000264	GAGGCGCAGGCGAGCTGGAG	NM_001024455	RTL5
RTL5	LIBerty000265	GGGCGGGCCTTGGGGAACCG	NM_001024455	RTL5
RTL5	LIBerty000266	TTCCCTAGCTGCAGCTAACT	NM_001024455	RTL5
LRRC66	LIBerty000267	ATTCATCCCAAAGCACACTG	NM_001024611	LRRC66
LRRC66	LIBerty000268	CACTGTGGAGTGAAAACTAC	NM_001024611	LRRC66
LRRC66	LIBerty000269	GGAAGTCTTTAATCTTGGTA	NM_001024611	LRRC66
RUNX2	LIBerty000270	AGTGGGACTGCCTACCACTG	NM_001024630	RUNX2
RUNX2	LIBerty000271	GCAAGGGGGAAAAGCCACAG	NM_001024630	RUNX2
RUNX2	LIBerty000272	TTTCTCTCACAAAAGGCTTG	NM_001024630	RUNX2
CHN1	LIBerty000273	AGGAGCCACCAGCGCCCCCC	NM_001025201	CHN1
CHN1	LIBerty000274	AGGGTGCGCCCTCATTCCCG	NM_001025201	CHN1
CHN1	LIBerty000275	CTTTCAGCTAAAACGCACAC	NM_001025201	CHN1
TSPAN4	LIBerty000276	AGCTGCCCAGGGCCCTGGCC	NM_001025234	TSPAN4
TSPAN4	LIBerty000277	GGGTATGGCAAATGCCACTG	NM_001025234	TSPAN4
TSPAN4	LIBerty000278	TGGGGTTTCCGCTCCCACCC	NM_001025234	TSPAN4
TSPAN4	LIBerty000279	CTGCTCAGACGCCGTAGCGC	NM_001025236	TSPAN4
TSPAN4	LIBerty000280	GAACCGCCGCCGCAGCTTTA	NM_001025236	TSPAN4
TSPAN4	LIBerty000281	GGATGCACCAAGACGGTGGG	NM_001025236	TSPAN4
TSPAN4	LIBerty000282	ACTCAGAGCAAGGGGTGGTG	NM_001025237	TSPAN4
TSPAN4	LIBerty000283	CAACTCCTGCAGGCAGGAAC	NM_001025237	TSPAN4
TSPAN4	LIBerty000284	GCTTCTTGGAGGAGGGTCCA	NM_001025237	TSPAN4
AHDC1	LIBerty000285	AGAGAGAGCGGGAGGGAGGA	NM_001029882	AHDC1
AHDC1	LIBerty000286	CGCGGGGCGCGTTCCCTCCC	NM_001029882	AHDC1
AHDC1	LIBerty000287	GTTTGCTATTGGGGGGGGTG	NM_001029882	AHDC1
ITPRIPL2	LIBerty000288	AATTGGGAAGGCCCTGATTC	NM_001034841	ITPRIPL2
ITPRIPL2	LIBerty000289	CCTGGACGAAGCTACCGCCC	NM_001034841	ITPRIPL2
ITPRIPL2	LIBerty000290	GTTATACTGGGACGTTGAAA	NM_001034841	ITPRIPL2
NRCAM	LIBerty000291	CAATCACTTTGTGACTTTAG	NM_001037132	NRCAM
NRCAM	LIBerty000292	CCCAACAGATCAGGAAAACT	NM_001037132	NRCAM
NRCAM	LIBerty000293	GGAAAACTTGGCTTTTAAGC	NM_001037132	NRCAM
CYS1	LIBerty000294	AGTCCCCCCACTCCCGCCCA	NM_001037160	CYS1
CYS1	LIBerty000295	CGCACCCGGTGCTCCTCGCC	NM_001037160	CYS1
CYS1	LIBerty000296	GTCCCCTCGCTCCCCGCCGT	NM_001037160	CYS1
EFEMP1	LIBerty000297	CCCAACACTAAGCACACAGT	NM_001039349	EFEMP1
EFEMP1	LIBerty000298	GAGGTGTCTGCTTCCACAAA	NM_001039349	EFEMP1
EFEMP1	LIBerty000299	GGTGGCAAATATTTGTTGAA	NM_001039349	EFEMP1
MAP2	LIBerty000300	CCCCCTCCCGGACACTGCGG	NM_001039538	MAP2
MAP2	LIBerty000301	CGCCAGACTCCGCGAGCCCG	NM_001039538	MAP2
MAP2	LIBerty000302	GGCTGCGGCAGAAGGCGAAG	NM_001039538	MAP2
C15orf59	LIBerty000303	GATGCAACTGACACCTGCAG	NM_001039614	C15orf59
C15orf59	LIBerty000304	GCTCCGGATATGGGCAGCTC	NM_001039614	C15orf59
C15orf59	LIBerty000305	GTTGCAAAGGCAGAGGTCTC	NM_001039614	C15orf59
DCLK2	LIBerty000306	CCTGCGCGGTTACGTTTCCC	NM_001040260	DCLK2
DCLK2	LIBerty000307	GGGCAGCCCCGCCCGCCTGA	NM_001040260	DCLK2
DCLK2	LIBerty000308	TGCCCGGCGCCGCGCGTTAA	NM_001040260	DCLK2
ADAMTSL1	LIBerty000309	GAGCGAGCAGCAGAGCGAGA	NM_001040272	ADAMTSL1
ADAMTSL1	LIBerty000310	GCGAGCAAAAAAGGGGGAAA	NM_001040272	ADAMTSL1
ADAMTSL1	LIBerty000311	GGAGGACAGAGAAAGTGTAA	NM_001040272	ADAMTSL1
ERAP1	LIBerty000312	GAAAGGGCCGGTGCTCAAGT	NM_001040458	ERAP1
ERAP1	LIBerty000313	TCGGTCCCCAACTTGAGCAC	NM_001040458	ERAP1
ERAP1	LIBerty000314	TGTCAGCGCCTGCCTGGCTT	NM_001040458	ERAP1
NCALD	LIBerty000315	CGCCGGAGAGGCTGCCTGCG	NM_001040629	NCALD
NCALD	LIBerty000316	GGGCTTCACCGCGGGGTTGC	NM_001040629	NCALD
NCALD	LIBerty000317	GGGGGGCCAAGATGAGGCGC	NM_001040629	NCALD
NCALD	LIBerty000318	AACAGGTGCTGGCAGCCAGC	NM_001040630	NCALD
NCALD	LIBerty000319	GCACAAGGAGTTAGTTACAG	NM_001040630	NCALD
NCALD	LIBerty000320	GCTTTTTGAGAGGCCATGAG	NM_001040630	NCALD
CYLD	LIBerty000321	CCGCCGCGCTAGCCAATCGT	NM_001042412	CYLD
CYLD	LIBerty000322	GGCCGAGCTGCGCTCCTGAG	NM_001042412	CYLD
CYLD	LIBerty000323	GTCACAGGGAGGCCCAATCA	NM_001042412	CYLD
CAST	LIBerty000324	AGAAAGAGTATCTACTTCTC	NM_001042440	CAST
CAST	LIBerty000325	CGACCCTCCTCCCAACAATC	NM_001042440	CAST
CAST	LIBerty000326	GCAGTTGTGCAACGAGAGAG	NM_001042440	CAST
FILIP1L	LIBerty000327	CACAGCAAAGAATGGGACCC	NM_001042459	FILIP1L
FILIP1L	LIBerty000328	GAAACTTCCCAAGCACAACC	NM_001042459	FILIP1L
FILIP1L	LIBerty000329	TTAAATTCATGTGCACATCT	NM_001042459	FILIP1L
FRMD6	LIBerty000330	ATATCTCTGCAGACAGGTAC	NM_001042481	FRMD6
FRMD6	LIBerty000331	CTGTGCCTGGGAAAATTGGG	NM_001042481	FRMD6
FRMD6	LIBerty000332	GGGCAACATACCCACCCAAA	NM_001042481	FRMD6
DLGAP4	LIBerty000333	CGCTCCTTTCCTGGGCCGGC	NM_001042486	DLGAP4
DLGAP4	LIBerty000334	CGGGCTGGTCGGCAGGCGCG	NM_001042486	DLGAP4
DLGAP4	LIBerty000335	GCGCCGGGCCACATGCCAAG	NM_001042486	DLGAP4
RHOC	LIBerty000336	CCTCCCCGCCGCGGCGCTGG	NM_001042679	RHOC
RHOC	LIBerty000337	GCCGGGGGCGGCCCTTGGCT	NM_001042679	RHOC
RHOC	LIBerty000338	GGGCCCGGCAGGGGGAGGGT	NM_001042679	RHOC
TNFRSF1A	LIBerty000339	AGGCTAGTGATGTGGGCAAG	NM_001065	TNFRSF1A
TNFRSF1A	LIBerty000340	GTGGTCGGATTGGTGGGTTG	NM_001065	TNFRSF1A
TNFRSF1A	LIBerty000341	TTGCCCCTTGGTGTTTGGTT	NM_001065	TNFRSF1A
TMEM52B	LIBerty000342	AAAAAAAAAAGAGCACGATG	NM_001079815	TMEM52B
TMEM52B	LIBerty000343	ATGTAAATCTTTCAACTCTG	NM_001079815	TMEM52B
TMEM52B	LIBerty000344	GTATCTGATGCCCTACAATG	NM_001079815	TMEM52B
LDB3	LIBerty000345	CCGTGTGAGTCATGGTGGAC	NM_001080116	LDB3
LDB3	LIBerty000346	CTGGGAGGCGGCAGGCTGGC	NM_001080116	LDB3
LDB3	LIBerty000347	TAGGGTTACAGTCCATTTAT	NM_001080116	LDB3
DUSP27	LIBerty000348	AACTAGGACTAGGAAGGTCC	NM_001080426	DUSP27
DUSP27	LIBerty000349	TGTTGGTGATGTCACCTCAG	NM_001080426	DUSP27
DUSP27	LIBerty000350	TTGCTGGTCTTTTGCCCACC	NM_001080426	DUSP27
WTIP	LIBerty000351	CGTGGCCGCCGGAACGACCC	NM_001080436	WTIP
WTIP	LIBerty000352	GGCGGGCTCCGGGCTTCGGG	NM_001080436	WTIP
WTIP	LIBerty000353	GGGGGACGCGGCGCCCTGCT	NM_001080436	WTIP
SHISA3	LIBerty000354	CCACAGGTTGGGACTCTGTG	NM_001080505	SHISA3
SHISA3	LIBerty000355	CGCGGGGAGCGCTATGAGCC	NM_001080505	SHISA3
SHISA3	LIBerty000356	GCGCTGGAGTTGGCAGCCCC	NM_001080505	SHISA3
DSE	LIBerty000357	CGTCAGGACTGGAGATCTCA	NM_001080976	DSE
DSE	LIBerty000358	GAACTTGCTGAGCCCGGGAT	NM_001080976	DSE
DSE	LIBerty000359	TCTCACTAACATTTCAGCGG	NM_001080976	DSE
KRT80	LIBerty000360	AAGCAATGCAGATACCTGTT	NM_001081492	KRT80
KRT80	LIBerty000361	ATGTAGGTCTCCCTCCCAAC	NM_001081492	KRT80
KRT80	LIBerty000362	TTCTTTGGGGCAGGGGGCTG	NM_001081492	KRT80
DDC	LIBerty000363	AGGGCTGCTTAGTAAAAGAT	NM_001082971	DDC
DDC	LIBerty000364	GGGCTCCAAACTTGAAATCA	NM_001082971	DDC
DDC	LIBerty000365	TAAGAAAGATCCAAGCTTCC	NM_001082971	DDC
PDE5A	LIBerty000366	CACTGCCGGACCCCGGGTGG	NM_001083	PDE5A
PDE5A	LIBerty000367	GACTGAAGAGCCTGCGAGAG	NM_001083	PDE5A
PDE5A	LIBerty000368	TGGCTTCCGGAGAGCTCGCC	NM_001083	PDE5A
MCC	LIBerty000369	CATAAAAAGGCCAGTCATTC	NM_001085377	MCC
MCC	LIBerty000370	TACAGAACCCGGAACAATCC	NM_001085377	MCC
MCC	LIBerty000371	TTGACACCTGTCAAGAAACC	NM_001085377	MCC
TMEM184A	LIBerty000372	CTAATGGTACAGGGTTTCTC	NM_001097620	TMEM184A
TMEM184A	LIBerty000373	GCGGCAGGCACACAGCACTG	NM_001097620	TMEM184A
TMEM184A	LIBerty000374	GTGACAGGAGTCCTGAAATG	NM_001097620	TMEM184A
HIC1	LIBerty000375	GGCCGGGGGCTGTCAACCCT	NM_001098202	HIC1
HIC1	LIBerty000376	GGGGAAGTGATACGGAGGAG	NM_001098202	HIC1
HIC1	LIBerty000377	TGCCCGCCCTGGCGCCGCCC	NM_001098202	HIC1
GAGE10	LIBerty000378	AAGATGGAGTGAGTTTTGAG	NM_001098413	GAGE10
GAGE10	LIBerty000379	CTCGATTCCCATCCCCACTG	NM_001098413	GAGE10
GAGE10	LIBerty000380	GCATAGGAAACAGCAGAGGG	NM_001098413	GAGE10
MID1	LIBerty000381	ATGGCATTGTCACCAAGCAG	NM_001098624	MID1
MID1	LIBerty000382	CAATAGCAAAAATGAGTCTG	NM_001098624	MID1
MID1	LIBerty000383	GGCAATTTTTTTTTCTGGAG	NM_001098624	MID1
SRL	LIBerty000384	CGGCCCTGCCTTCTGGGGCC	NM_001098814	SRL
SRL	LIBerty000385	GAAGAAGCCCGGACCCCAGA	NM_001098814	SRL
SRL	LIBerty000386	TCACACCCTCCTAGTTGCCC	NM_001098814	SRL
PHYHIP	LIBerty000387	CCAGATGGGGGGTGTGAAGC	NM_001099335	PHYHIP
PHYHIP	LIBerty000388	GAAGGGGAGGGAGGCTGTAG	NM_001099335	PHYHIP
PHYHIP	LIBerty000389	TTCAGTCCGGAGCCTCTCCT	NM_001099335	PHYHIP
PHACTR2	LIBerty000390	CTCAGGGTGGTAGGGAGTTC	NM_001100164	PHACTR2
PHACTR2	LIBerty000391	GGGGGGAGGGCGCAGGAGCA	NM_001100164	PHACTR2
PHACTR2	LIBerty000392	GGGTGGGGGAAGCCCCCAGC	NM_001100164	PHACTR2
SPATS2L	LIBerty000393	AGCTAGGGAGGGCGTGTGGA	NM_001100423	SPATS2L
SPATS2L	LIBerty000394	TCTAGAAAGTGGGGTGGGAA	NM_001100423	SPATS2L
SPATS2L	LIBerty000395	TGTCAGAACGTGCGTGTGAG	NM_001100423	SPATS2L
SPATS2L	LIBerty000396	CCTTGGAAACCCGACCAACC	NM_001100424	SPATS2L
SPATS2L	LIBerty000397	GCGGAAAAAGTGCTGGAGCT	NM_001100424	SPATS2L
SPATS2L	LIBerty000398	TTTTCAGGTCATTTTCGAAT	NM_001100424	SPATS2L
CABLES1	LIBerty000399	CCATGCTCGCCCCTCGGTGC	NM_001100619	CABLES1
CABLES1	LIBerty000400	CGGGGATCGGGCGGCGTGCG	NM_001100619	CABLES1
CABLES1	LIBerty000401	CGGTCCAGCCCCCCCGCGGG	NM_001100619	CABLES1
RRAS2	LIBerty000402	GCGCCTCTGGGGCGAGGTCG	NM_001102669	RRAS2
RRAS2	LIBerty000403	TGGCGCTACCTGTGGCGGGG	NM_001102669	RRAS2
CORO1C	LIBerty000404	AAGTGGAGCCCAAGACCAGC	NM_001105237	CORO1C
CORO1C	LIBerty000405	CAGATGGTTGTGTGGGGAAG	NM_001105237	CORO1C
CORO1C	LIBerty000406	GCTTCTATAACTTGTACAGA	NM_001105237	CORO1C
NEFM	LIBerty000407	CCACGACCTCAGCAGCTACC	NM_001105541	NEFM
NEFM	LIBerty000408	CGACTCTAGCTCGATGCTCT	NM_001105541	NEFM
NEFM	LIBerty000409	GCGGCAGCTCAGCGACATCG	NM_001105541	NEFM
SYNPO	LIBerty000410	CAAGAGGAGAGTCCTCATCC	NM_001109974	SYNPO
SYNPO	LIBerty000411	CATGAGTGGAGCCCGGAGGG	NM_001109974	SYNPO
SYNPO	LIBerty000412	GGCATTCAAACCCCTGCTAT	NM_001109974	SYNPO
LYN	LIBerty000413	GCTTTGAAGGCACAGAAACC	NM_001111097	LYN
LYN	LIBerty000414	GTTTGGTGTGGCCGTCGCGC	NM_001111097	LYN
LYN	LIBerty000415	TTGGTCCCTGCCCAAGGTTT	NM_001111097	LYN
LIMA1	LIBerty000416	AGACACGCACTTGCACGACG	NM_001113546	LIMA1
LIMA1	LIBerty000417	CTCCAGTCGCTCTGGCGGTG	NM_001113546	LIMA1
LIMA1	LIBerty000418	GCCCGGGGCCTAGTCTACCT	NM_001113546	LIMA1
LIMA1	LIBerty000419	AATAACATGGTAAATTCTGC	NM_001113547	LIMA1
LIMA1	LIBerty000420	CAAAGATGCAGGATAGTTGC	NM_001113547	LIMA1
LIMA1	LIBerty000421	TTACCTGCCATAAAATAACA	NM_001113547	LIMA1
PDLIM3	LIBerty000422	CAGAAGATAAACAGGGAGAC	NM_001114107	PDLIM3
PDLIM3	LIBerty000423	GGCAGCCTCCCGGGCCGCGG	NM_001114107	PDLIM3
PDLIM3	LIBerty000424	GTGTGACTTCAAGAGAGCGA	NM_001114107	PDLIM3
ADCY9	LIBerty000425	GCCGCATCTCTAGCTCGGGG	NM_001116	ADCY9
ADCY9	LIBerty000426	GGCGGCCCCCGGCGTGGGCG	NM_001116	ADCY9
ADCY9	LIBerty000427	GTCGCGGGAGCCCGGCTCTG	NM_001116	ADCY9
CDKN1C	LIBerty000428	ATACTACATTATGCTAATCG	NM_001122631	CDKN1C
CDKN1C	LIBerty000429	GTGTGCGCGCGGCCAATGGG	NM_001122631	CDKN1C
CDKN1C	LIBerty000430	TTCAACAACACCACGGCGAT	NM_001122631	CDKN1C
ADM	LIBerty000431	AGCAGGAGCGCGCGTGGCTG	NM_001124	ADM
ADM	LIBerty000432	GAAAGAAAGGGAAGGCAACC	NM_001124	ADM
ADM	LIBerty000433	GACGCGCGCATTGCTTCCTT	NM_001124	ADM
CASK	LIBerty000434	AGGAAGGCGCCGCAGTCTCT	NM_001126055	CASK
CASK	LIBerty000435	GACGCTCGAGTGGGGCCGCG	NM_001126055	CASK
CASK	LIBerty000436	TGCAGGCGACCGCCCCGGCG	NM_001126055	CASK
VCAN	LIBerty000437	CAGCTCCCCGCGCCTGCGGT	NM_001126336	VCAN
VCAN	LIBerty000438	CGCCAAGAGGTGGGAGTGCC	NM_001126336	VCAN
VCAN	LIBerty000439	TCCTGACAAGAAGTACCAAT	NM_001126336	VCAN
TUFT1	LIBerty000440	CAGAGAACTAACGATAGGCG	NM_001126337	TUFT1
TUFT1	LIBerty000441	GCTCGCATAGATTTACACAA	NM_001126337	TUFT1
TUFT1	LIBerty000442	GGGTCTGGGACATGCCCCAT	NM_001126337	TUFT1
MYO7A	LIBerty000443	CAATGACCCCGCCTCCCTGT	NM_001127179	MYO7A
MYO7A	LIBerty000444	CAGGGCTCTGTGCAGAGCAC	NM_001127180	MYO7A
MYO7A	LIBerty000445	GGGCTGGGACTAATGTCCAG	NM_001127180	MYO7A
MYO7A	LIBerty000446	TCACCGCACCCAGACCTTGG	NM_001127180	MYO7A
CD59	LIBerty000447	GAGCAATGGCTTAGCATACC	NM_001127226	CD59
CD59	LIBerty000448	GCCTTCCAGAGTCACCCCTT	NM_001127226	CD59
CD59	LIBerty000449	TTCCACTGCTGAATGCATGC	NM_001127226	CD59
CD59	LIBerty000450	AGTAGGGTTGGAGGCATTTC	NM_001127227	CD59
CD59	LIBerty000451	GCTTCTTTACTGGGTAAAGT	NM_001127227	CD59
CD59	LIBerty000452	TTCAAAACCTCCCTAAGCTT	NM_001127227	CD59
BBC3	LIBerty000453	AATCTCCCCATTTGCAACAT	NM_001127242	BBC3
BBC3	LIBerty000454	AGATTACCTGCATCTCTTGG	NM_001127242	BBC3
BBC3	LIBerty000455	TGAAAGAGGGAGGAAAGCTG	NM_001127242	BBC3
CPA5	LIBerty000456	AAATAGCCACATGTGGCTAA	NM_001127442	CPA5
CPA5	LIBerty000457	CACAATAGCCACATTTCAAG	NM_001127442	CPA5
CPA5	LIBerty000458	TATTGGACAGCAGAGTTCTC	NM_001127442	CPA5
SPRYD7	LIBerty000459	ATTCTGCATAGGAAAACCCC	NM_001127482	SPRYD7
SPRYD7	LIBerty000460	GAAAAAACCAGCTGGTGCGC	NM_001127482	SPRYD7
SPRYD7	LIBerty000461	GGCGTGCGCGAAACCGCCCA	NM_001127482	SPRYD7
FLNC	LIBerty000462	CGCGGGCCGGGCGGCATTCC	NM_001127487	FLNC
FLNC	LIBerty000463	CGTCAGAGCGCCGGCCTCCC	NM_001127487	FLNC
FLNC	LIBerty000464	GCGGGGCGTCCTGTGCGGCG	NM_001127487	FLNC
GSN	LIBerty000465	CTCCAAGCTCGCCTTCGTCC	NM_001127665	GSN
GSN	LIBerty000466	GGTGAAGCGAGGGGTCCCCC	NM_001127665	GSN
GSN	LIBerty000467	TGGTTTGGTGCCTTCCTGCG	NM_001127665	GSN
MMP2	LIBerty000468	ACAGGATGCAGTAAAGAAGC	NM_001127891	MMP2
MMP2	LIBerty000469	ATTGCAGTCTTGGTTTGGGT	NM_001127891	MMP2
MMP2	LIBerty000470	TGAGCAGTGAGGACGACTAG	NM_001127891	MMP2
ATXN1	LIBerty000471	GAGCGCGAGGGAGGGAGGGA	NM_001128164	ATXN1
ATXN1	LIBerty000472	GCTGCCGCCGCCGCAGCTCA	NM_001128164	ATXN1
ATXN1	LIBerty000473	TGTGTAATAGAAGCCAAATA	NM_001128164	ATXN1
SULF1	LIBerty000474	AATTTCGGGACACGGCTGAA	NM_001128205	SULF1
SULF1	LIBerty000475	CAAACAAACTGCGCTGCAGC	NM_001128205	SULF1
SULF1	LIBerty000476	GAATATGTGCATGCAAACCT	NM_001128205	SULF1
PLSCR4	LIBerty000477	CACCGGGGACGCCAGACGCC	NM_001128305	PLSCR4
PLSCR4	LIBerty000478	CCAGCATTCTGCGGGGCAGG	NM_001128305	PLSCR4
PLSCR4	LIBerty000479	TCTGCCAGTACAACTAGACC	NM_001128305	PLSCR4
PLSCR4	LIBerty000480	CCGCTGAAACCTAAAAGCCG	NM_001128306	PLSCR4
PLSCR4	LIBerty000481	GTTGTCACTACTCTAATAAG	NM_001128306	PLSCR4
PLSCR4	LIBerty000482	TCACTTCCAATCAGAGGGGC	NM_001128306	PLSCR4
SPARCL1	LIBerty000483	AAAGGAGGGAAGAAGAGAAA	NM_001128310	SPARCL1
SPARCL1	LIBerty000484	GCATTTTTACGTTGCTCAAT	NM_001128310	SPARCL1
SPARCL1	LIBerty000485	TCTAAAGGAAATTGGGGAGT	NM_001128310	SPARCL1
LRRC32	LIBerty000486	GCGAAGCATCTTCACCACCC	NM_001128922	LRRC32
LRRC32	LIBerty000487	GGCCAGGCGCTAGGACCCCA	NM_001128922	LRRC32
LRRC32	LIBerty000488	TCCGGATAAACCGAGGCACG	NM_001128922	LRRC32
ENTPD4	LIBerty000489	CACGGAGGCACCCAGTACTG	NM_001128930	ENTPD4
ENTPD4	LIBerty000490	CAGCGAGCCTCAGCGTACTT	NM_001128930	ENTPD4
ENTPD4	LIBerty000491	GTGCACGGGAAATGTGGACG	NM_001128930	ENTPD4
CYP4F11	LIBerty000492	CACCCAGCTGGCCCTACGCC	NM_001128932	CYP4F11
CYP4F11	LIBerty000493	CAGCTCAGGGTGACACAGCA	NM_001128932	CYP4F11
CYP4F11	LIBerty000494	GTGTGAGATGTTGAGACCTG	NM_001128932	CYP4F11
SYNPO2	LIBerty000495	AGGAAAGCAGCTTCACACAC	NM_001128933	SYNPO2
SYNPO2	LIBerty000496	CTGTTAGTGCAAGATAACTT	NM_001128933	SYNPO2
SYNPO2	LIBerty000497	TCCTCACGTGGGGCGAGATA	NM_001128933	SYNPO2
DOCK9	LIBerty000498	ACAGCGTGGGCCAAATCAAT	NM_001130050	DOCK9
DOCK9	LIBerty000499	ACTGCCTCTCTGATAAAGAC	NM_001130050	DOCK9
DOCK9	LIBerty000500	TGGAACAGACACAATAAAGC	NM_001130050	DOCK9
SETBP1	LIBerty000501	CGAGCCCTGCTAATTTTAGC	NM_001130110	SETBP1
SETBP1	LIBerty000502	CTCCAGGACTCCTCGGGCTC	NM_001130110	SETBP1
SETBP1	LIBerty000503	GTGCGAGTGTGTGTGCGTGC	NM_001130110	SETBP1
ERAP2	LIBerty000504	CTGTAATTCCAACAGCCTGA	NM_001130140	ERAP2
ERAP2	LIBerty000505	CTTGAAGGAGGGATCACAAT	NM_001130140	ERAP2
ERAP2	LIBerty000506	GCTAAATCTGGGTACTGGAA	NM_001130140	ERAP2
NDRG4	LIBerty000507	CGTGGGGCTGGGGTCGTGCT	NM_001130487	NDRG4
NDRG4	LIBerty000508	GAAATGGGGCGGGAGCGAGT	NM_001130487	NDRG4
NDRG4	LIBerty000509	GGTGCGGGACTCGCGGGGCT	NM_001130487	NDRG4
CALU	LIBerty000510	CCCGCCGTCCCAACAATCCC	NM_001130674	CALU
CALU	LIBerty000511	TCCCGCCCAACTCTCGTCCC	NM_001130674	CALU
CALU	LIBerty000512	TCGGCGCGGTCCCGGGGACG	NM_001130674	CALU
GAS7	LIBerty000513	GCAAGCATTGCCATAGCAAC	NM_001130831	GAS7
GAS7	LIBerty000514	GCTTGAAGGCTCCTCCACAA	NM_001130831	GAS7
GAS7	LIBerty000515	TTGGGGAAGAGAGAACTTGC	NM_001130831	GAS7
PTPN12	LIBerty000516	ACGCGAAGGGAGCGGCCGCG	NM_001131008	PTPN12
PTPN12	LIBerty000517	CTCCCGGCCCGGTAAACAAT	NM_001131008	PTPN12
PTPN12	LIBerty000518	GTGGTCGCGAGCCACGGTGC	NM_001131008	PTPN12
SATB1	LIBerty000519	CGGGCAGCTTAAGTCCACAT	NM_001131010	SATB1
SATB1	LIBerty000520	GGGGTGCAGGTCCCCAGATG	NM_001131010	SATB1
SATB1	LIBerty000521	GTACTAGTAAAGGCACAGCG	NM_001131010	SATB1
PDLIM4	LIBerty000522	GATCTCTGAGAGCTGAGTGG	NM_001131027	PDLIM4
PDLIM4	LIBerty000523	GCTGGCCGCGGGGCCAATCC	NM_001131027	PDLIM4
PDLIM4	LIBerty000524	GTGCCGGGTTGCCGGCAGCC	NM_001131027	PDLIM4
P3H2	LIBerty000525	AAGGAATCAGCATGAATCTC	NM_001134418	P3H2
P3H2	LIBerty000526	TGGAATCACCACTACGCTGA	NM_001134418	P3H2
P3H2	LIBerty000527	TTCCACATAAAAGCCTTCTT	NM_001134418	P3H2
SPOCK2	LIBerty000528	ACAGCCCCTAAACAGCTGCC	NM_001134434	SPOCK2
SPOCK2	LIBerty000529	TCTGACCATTTCATCTGCCT	NM_001134434	SPOCK2
SPOCK2	LIBerty000530	TTTGCCTTTTAGGGTTGTCC	NM_001134434	SPOCK2
PHLDB2	LIBerty000531	AAAATCAGATGGCAGGACTG	NM_001134437	PHLDB2
PHLDB2	LIBerty000532	AAGCACAGTCTGATAGCCAT	NM_001134437	PHLDB2
PHLDB2	LIBerty000533	GCAGGACTAGCAGTCTGTCC	NM_001134437	PHLDB2
PHLDB2	LIBerty000534	CGGGACGCACTCCTGGCACA	NM_001134439	PHLDB2
PHLDB2	LIBerty000535	CTTCTCTCGCCGCCGGGAAC	NM_001134439	PHLDB2
PHLDB2	LIBerty000536	GCTGCACCAATGGCCAGGTG	NM_001134439	PHLDB2
DDAH1	LIBerty000537	GACAGATTGCGTGAAAAACA	NM_001134445	DDAH1
DDAH1	LIBerty000538	TGGAGGTTGGGGATGGGGGA	NM_001134445	DDAH1
DDAH1	LIBerty000539	TTAAGGTATATACGGCCAGT	NM_001134445	DDAH1
LRRC8B	LIBerty000540	GCAGCTGAAAAATTCACAGC	NM_001134476	LRRC8B
LRRC8B	LIBerty000541	GGAAGAGGCTGCAGTCGCTT	NM_001134476	LRRC8B
LRRC8B	LIBerty000542	GGGCGCGGAGGCGGCTACCA	NM_001134476	LRRC8B
DNAJB5	LIBerty000543	CCGGGACAAAAGGCGCGGCG	NM_001135005	DNAJB5
DNAJB5	LIBerty000544	GATTGGGTTCTGTGGGGCGG	NM_001135005	DNAJB5
DNAJB5	LIBerty000545	GTCGGTGATGTCACCCGCGC	NM_001135005	DNAJB5
EVA1A	LIBerty000546	AACTAACTTGGCGCGGAGGG	NM_001135032	EVA1A
EVA1A	LIBerty000547	ACCTGAACGGCTGCGGCGTG	NM_001135032	EVA1A
EVA1A	LIBerty000548	CGTCTTGCGGGCGCCCACAT	NM_001135032	EVA1A
LRRC15	LIBerty000549	AGCTGGCATCCCTAAATGTA	NM_001135057	LRRC15
LRRC15	LIBerty000550	GTACCCTGTAGTGTCAGCCC	NM_001135057	LRRC15
LRRC15	LIBerty000551	TCAACCGTATTTAAAAACTC	NM_001135057	LRRC15
FNDC3B	LIBerty000552	CAGCCGGGGACGGGGGGGCC	NM_001135095	FNDC3B
FNDC3B	LIBerty000553	GGGCGGGGAGTGTCCCGGAG	NM_001135095	FNDC3B
FNDC3B	LIBerty000554	TGCTCGGAGGTGGCCAGCAG	NM_001135095	FNDC3B
RUSC2	LIBerty000555	AAAACAGAGTCATTCACAAT	NM_001135999	RUSC2
RUSC2	LIBerty000556	TCCAGACTAGCCTCAGGGTG	NM_001135999	RUSC2
RUSC2	LIBerty000557	TCCTGGTTAGAGGAAAAAGC	NM_001135999	RUSC2
ANXA2	LIBerty000558	CTCGGGAGCGTTCCAGGGCG	NM_001136015	ANXA2
ANXA2	LIBerty000559	GGTGAGTCACCCCTGACTTG	NM_001136015	ANXA2
ANXA2	LIBerty000560	TGGGAGCGGGCCGTGTAAGG	NM_001136015	ANXA2
LRIG3	LIBerty000561	CCAATCTCTGGCGTCGTTAC	NM_001136051	LRIG3
LRIG3	LIBerty000562	CCTTGGCTAGCTTAGGGCGC	NM_001136051	LRIG3
LRIG3	LIBerty000563	TTCAAATGCTTGCTCCTGCC	NM_001136051	LRIG3
LITAF	LIBerty000564	CCCAGGCTCCATCCCACACC	NM_001136472	LITAF
LITAF	LIBerty000565	CTCGCCTGGGGCCCAGGTGC	NM_001136472	LITAF
LITAF	LIBerty000566	TCTGGGGTGGCGAGCGAGCC	NM_001136472	LITAF
SERPINE2	LIBerty000567	AGCTGGAAACCTCAGGTTCA	NM_001136530	SERPINE2
SERPINE2	LIBerty000568	TACCCGCAGCTGGGAGCACC	NM_001136530	SERPINE2
SERPINE2	LIBerty000569	TCAGGGCCGGCTCGGATGGC	NM_001136530	SERPINE2
BTBD19	LIBerty000570	CGGGGGCTAAGACCCTCGTA	NM_001136537	BTBD19
BTBD19	LIBerty000571	GGCGCTTAATGCCCCTCTAA	NM_001136537	BTBD19
BTBD19	LIBerty000572	TTGAACTCTGAACCTAGGGC	NM_001136537	BTBD19
PARVG	LIBerty000573	GGGCAAACACTTCTTCCGCC	NM_001137605	PARVG
PARVG	LIBerty000574	GGTGGGCCTGACAAACAGCA	NM_001137605	PARVG
PARVG	LIBerty000575	TCAGGAGCTCACTGCAACAC	NM_001137605	PARVG
RASGRP3	LIBerty000576	CATTCTTAGATGGTGAGTGA	NM_001139488	RASGRP3
RASGRP3	LIBerty000577	GTCCCTTGGCTTAGCAGCCC	NM_001139488	RASGRP3
RASGRP3	LIBerty000578	TTAGGTTGGACTTCAAAGGC	NM_001139488	RASGRP3
ACTA2	LIBerty000579	AGCCGGAGGGCTCGGAAGAA	NM_001141945	ACTA2
ACTA2	LIBerty000580	GGGGCTGAATGAGCTTCTGG	NM_001141945	ACTA2
ACTA2	LIBerty000581	TTCTCGAAAAAGTTATATGG	NM_001141945	ACTA2
ARFGAP3	LIBerty000582	AGGCGAAATGGCGATCGACC	NM_001142293	ARFGAP3
ARFGAP3	LIBerty000583	GGATCCACCAACGTTTCGCC	NM_001142293	ARFGAP3
ARFGAP3	LIBerty000584	TGCTTCCATGGAAAGGTCAG	NM_001142293	ARFGAP3
NEDD9	LIBerty000585	ACACTTTGTAGTTTAGGGAC	NM_001142393	NEDD9
NEDD9	LIBerty000586	CCTCTTTGCTATTTTTAGAA	NM_001142393	NEDD9
NEDD9	LIBerty000587	TAAGAAAGCTTGTTCTCATC	NM_001142393	NEDD9
SH2D3C	LIBerty000588	ACGGGGCACAAAGGACCACA	NM_001142531	SH2D3C
SH2D3C	LIBerty000589	TGCGGAGAGGATTCTGACGG	NM_001142531	SH2D3C
SH2D3C	LIBerty000590	TGGCCAAAGCTGCAGGAAAG	NM_001142531	SH2D3C
SH2D3C	LIBerty000591	GGACTGGGCGTGGAGCTGAA	NM_001142532	SH2D3C
SH2D3C	LIBerty000592	GAGGGTATTACCGGGGGCAG	NM_001142533	SH2D3C
SH2D3C	LIBerty000593	GCGCGGAACTGGAGGGCGGG	NM_001142533	SH2D3C
SH2D3C	LIBerty000594	GCGGAGCGGAGGACCTGCCA	NM_001142533	SH2D3C
SH2D3C	LIBerty000595	GCGGGCGGAGGGAGGAACAA	NM_001142534	SH2D3C
P4HA2	LIBerty000596	CAGAGGACGGCGAACCCCGG	NM_001142598	P4HA2
P4HA2	LIBerty000597	CCACACGCCTGCCTGCGTCC	NM_001142598	P4HA2
P4HA2	LIBerty000598	GGTAGCCTGGGCGTTCCCAG	NM_001142598	P4HA2
SPHK1	LIBerty000599	CCAGCTCGTGGCCCGGCCGT	NM_001142601	SPHK1
SPHK1	LIBerty000600	CCCGCCCGGGTCCTAGGAAG	NM_001142601	SPHK1
SPHK1	LIBerty000601	GGCGCGGGCCGTGCCGGAGG	NM_001142601	SPHK1
SPHK1	LIBerty000602	CATTGCTGGGCACGAAGTTC	NM_001142602	SPHK1
SPHK1	LIBerty000603	GGGCAGGGGACACGGCAACC	NM_001142602	SPHK1
SPHK1	LIBerty000604	TAAAAATCCCAGAACTTGAG	NM_001142602	SPHK1
EFCAB2	LIBerty000605	CAGAGGCCCCGTCTGCCACC	NM_001143943	EFCAB2
EFCAB2	LIBerty000606	GAGGGACAAGGCCGGGGGCC	NM_001143943	EFCAB2
EFCAB2	LIBerty000607	TCGCGCCACGACCCTCGCGC	NM_001143943	EFCAB2
GPR63	LIBerty000608	AAGGGAGGGGGCAAGTAAAG	NM_001143957	GPR63
GPR63	LIBerty000609	GAGGAGGCAAGTAAAGAGGG	NM_001143957	GPR63
GPR63	LIBerty000610	TCACCTCCCGGTCTAAAACC	NM_001143957	GPR63
MYBL1	LIBerty000611	GAAGCTGGGACTGGAACTCG	NM_001144755	MYBL1
MYBL1	LIBerty000612	GGGCCGCACGCGAAGAAGCG	NM_001144755	MYBL1
MYBL1	LIBerty000613	TGAGGGCGGGGCTGGGGAGC	NM_001144755	MYBL1
ELAVL4	LIBerty000614	AAGGGAGGCGTTGCAACATC	NM_001144774	ELAVL4
ELAVL4	LIBerty000615	TCTGAACTGCTTCTTGTGTC	NM_001144774	ELAVL4
ELAVL4	LIBerty000616	TCTGGTCTCTGTTGTTGTAG	NM_001144774	ELAVL4
ELAVL4	LIBerty000617	CTAGCCCATTGTGCCACGTA	NM_001144775	ELAVL4
ELAVL4	LIBerty000618	GCTTCTCCACTGCGCGGAGT	NM_001144775	ELAVL4
ELAVL4	LIBerty000619	GGTAGTTATTAACGCTGAAT	NM_001144775	ELAVL4
ELAVL4	LIBerty000620	ATTATCTATATGTGTGTGTG	NM_001144776	ELAVL4
ELAVL4	LIBerty000621	TTCAATTGAGGGGCAAGAAG	NM_001144776	ELAVL4
ELAVL4	LIBerty000622	TTCTGCATGACAGTGAAGAA	NM_001144776	ELAVL4
ELAVL4	LIBerty000623	AGTAGCATTGGAGGAAAGAG	NM_001144777	ELAVL4
ELAVL4	LIBerty000624	TAAAATTTAAGCAGACCACA	NM_001144777	ELAVL4
ELAVL4	LIBerty000625	TACTGGAATGCCAACCCCCT	NM_001144777	ELAVL4
FGFR2	LIBerty000626	ATTAGCCTCACACATTTCTG	NM_001144913	FGFR2
FGFR2	LIBerty000627	CCGGTCTGGTGGTATCACCT	NM_001144913	FGFR2
FGFR2	LIBerty000628	TCTGTTTGCGCACATTTGAG	NM_001144913	FGFR2
FGFR2	LIBerty000629	CCCCACCACCACCCCCTTTC	NM_001144915	FGFR2
FGFR2	LIBerty000630	GGAGAAAAACAGGATATTTC	NM_001144915	FGFR2
FGFR2	LIBerty000631	TCTTTAGCGCCCCGAGAAGG	NM_001144915	FGFR2
FGFR2	LIBerty000632	CTAAGAGAAGGGAACGAGGT	NM_001144916	FGFR2
FGFR2	LIBerty000633	TCACAGCTCCGTATTTCTGC	NM_001144916	FGFR2
FGFR2	LIBerty000634	TTAGCTTTCTAAAGCCCAGT	NM_001144916	FGFR2
SSC5D	LIBerty000635	GCTGGCCGTCTGCTGAGGCA	NM_001144950	SSC5D
SSC5D	LIBerty000636	GGGGGGAGGGGGGTGGCGGG	NM_001144950	SSC5D
SSC5D	LIBerty000637	TGCAGGGAGGCGGCAGGGGA	NM_001144950	SSC5D
NEDD4L	LIBerty000638	AGAATGCCCGCTGAAGCAAA	NM_001144964	NEDD4L
NEDD4L	LIBerty000639	AGCCTGCTAAAATCTTCCAT	NM_001144964	NEDD4L
NEDD4L	LIBerty000640	GTATGTGTAAGAAAAACCAA	NM_001144964	NEDD4L
NEDD4L	LIBerty000641	AGGAACAACTGCAGGGAACC	NM_001144966	NEDD4L
NEDD4L	LIBerty000642	TCACCCGGGGCCTTATCTCC	NM_001144966	NEDD4L
NEDD4L	LIBerty000643	TCTTCAAGTGAAGTTCTCAG	NM_001144966	NEDD4L
NEDD4L	LIBerty000644	CCTCTGCGCTCCCGGGGACC	NM_001144967	NEDD4L
NEDD4L	LIBerty000645	GCTCGGAGGGGGGCGGAGAG	NM_001144967	NEDD4L
NEDD4L	LIBerty000646	GGTACCCTCGCGGCGCCGGT	NM_001144967	NEDD4L
NEDD4L	LIBerty000647	AGAGGTAACTTGGCAGTCCT	NM_001144968	NEDD4L
NEDD4L	LIBerty000648	TATCTTATGTGGCGTTATCT	NM_001144968	NEDD4L
NEDD4L	LIBerty000649	TTACTGAAGGTGGAGGGCCC	NM_001144968	NEDD4L
NEDD4L	LIBerty000650	ACACACGTCTCATGGCAAGT	NM_001144970	NEDD4L
NEDD4L	LIBerty000651	CTGGTGTTGTTTTGTTGCAA	NM_001144970	NEDD4L
NEDD4L	LIBerty000652	GGCTGTTATCATAACTTCCC	NM_001144970	NEDD4L
ITGA7	LIBerty000653	CTGGCTGGGCCAAACAGGGC	NM_001144997	ITGA7
ITGA7	LIBerty000654	GGAAGCTGCTGAGTTGTTAG	NM_001144997	ITGA7
ITGA7	LIBerty000655	GGACACAGAGTGAGTAGACA	NM_001144997	ITGA7
SLC2A6	LIBerty000656	GGATGCGGACCCGGCTTCCC	NM_001145099	SLC2A6
SLC2A6	LIBerty000657	TCCCAGGGCGGAGCCCCTGC	NM_001145099	SLC2A6
SLC2A6	LIBerty000658	TCTTGGGGCGTGACCTTCGG	NM_001145099	SLC2A6
C12orf75	LIBerty000659	AAAGCAAAGACAAGGCGAGG	NM_001145199	C12orf75
C12orf75	LIBerty000660	CGGGAGTTTAAAGTGGGCCC	NM_001145199	C12orf75
C12orf75	LIBerty000661	GATGCTGAGGGTGGGCAGGT	NM_001145199	C12orf75
CDK6	LIBerty000662	ACCCACCCCCCGGCGGGGCT	NM_001145306	CDK6
CDK6	LIBerty000663	GGTCGCCCCAGCTGCCTCCC	NM_001145306	CDK6
CDK6	LIBerty000664	TCCGGCAGAGTTGGCTTCGC	NM_001145306	CDK6
GFRA1	LIBerty000665	GCCAGATTTCTTCTGGCCAG	NM_001145453	GFRA1
GFRA1	LIBerty000666	GCGGAGAATGGCGTGTTCCG	NM_001145453	GFRA1
GFRA1	LIBerty000667	TTAGGGATGTTAGTGGTTAT	NM_001145453	GFRA1
RAI14	LIBerty000668	GCCCGGCGGCCGCGTTTTCC	NM_001145520	RAI14
RAI14	LIBerty000669	GTCAGTGGGCGCCGAGCTCC	NM_001145520	RAI14
RAI14	LIBerty000670	TGCGGCGCAGGAAGCCGAGC	NM_001145520	RAI14
RAI14	LIBerty000671	AAAGATTGCATTTAGTCCCC	NM_001145521	RAI14
RAI14	LIBerty000672	ATTCAGTTTTAATAGGACAG	NM_001145521	RAI14
RAI14	LIBerty000673	CCTAGTTAATCCACATCAGA	NM_001145521	RAI14
RAI14	LIBerty000674	ACGTGTTCAACTCTCTGTTA	NM_001145523	RAI14
RAI14	LIBerty000675	CTGGAATTCGGGGGGAGGAA	NM_001145523	RAI14
RAI14	LIBerty000676	TTAAGGGTTTTGTGGTAAAA	NM_001145523	RAI14
ADGRG1	LIBerty000677	AGGGGAGTCCTTGGGTTCTC	NM_001145770	ADGRG1
ADGRG1	LIBerty000678	CCCCACCCCTCACCTCTTCG	NM_001145770	ADGRG1
ADGRG1	LIBerty000679	TCAGCACCTAAGGGTCAGGT	NM_001145770	ADGRG1
ADGRG1	LIBerty000680	CCGGTCAGTCGTGCGTGGCC	NM_001145771	ADGRG1
ADGRG1	LIBerty000681	GGAGCACTGAGAGGGGAGAC	NM_001145771	ADGRG1
ADGRG1	LIBerty000682	GTCACCCCCCGGGGGGACGC	NM_001145771	ADGRG1
ADGRG1	LIBerty000683	AAGACAGGCAGGTGTCCCCG	NM_001145774	ADGRG1
ADGRG1	LIBerty000684	GCAGATTTCATGTAAAAACC	NM_001145774	ADGRG1
ADGRG1	LIBerty000685	TTGGAAGCTCTGGCTCTTTG	NM_001145774	ADGRG1
ANGPT1	LIBerty000686	AGTCCACCTTAATACACTTT	NM_001146	ANGPT1
ANGPT1	LIBerty000687	GTCTGTGGAAAGGGGCGGGA	NM_001146	ANGPT1
ANGPT1	LIBerty000688	TTGAGCCTTTAGCAGATTCA	NM_001146	ANGPT1
SEMA7A	LIBerty000689	AAAGCCAGTGAGGCGAGAAA	NM_001146029	SEMA7A
SEMA7A	LIBerty000690	CTGAGCGAGAGCGGAACTGC	NM_001146029	SEMA7A
SEMA7A	LIBerty000691	CTTTCCCCGTAGAGTTGCCC	NM_001146029	SEMA7A
SEMA7A	LIBerty000692	CTCGGTTGGGGCTTCCGCTG	NM_001146030	SEMA7A
SEMA7A	LIBerty000693	TCGCCGTCTGGAAAGGTAGG	NM_001146030	SEMA7A
SEMA7A	LIBerty000694	TGCGGGGTCCGCTCCTTAGG	NM_001146030	SEMA7A
CAPN2	LIBerty000695	AATATAATGAAAGGGGCCTC	NM_001146068	CAPN2
CAPN2	LIBerty000696	ATGCTGCCTGGGACCAAATA	NM_001146068	CAPN2
CAPN2	LIBerty000697	TGAGTCACATTTTAGCAAAG	NM_001146068	CAPN2
PDE2A	LIBerty000698	ACTCTGTAGCTGTGTGGTCC	NM_001146209	PDE2A
PDE2A	LIBerty000699	CAAAGCCTCCTCTGCGCCCA	NM_001146209	PDE2A
PDE2A	LIBerty000700	GAGCAGAGAAGGTGGCAGAC	NM_001146209	PDE2A
NCEH1	LIBerty000701	CTGACTCAGAGTACTGAGAA	NM_001146277	NCEH1
NCEH1	LIBerty000702	CTGTTTTCTGGAGCCAGACT	NM_001146277	NCEH1
NCEH1	LIBerty000703	GTTTCAGTGTGACGAGTCTC	NM_001146277	NCEH1
TMEM253	LIBerty000704	GCATGTTGGGGCAGAAAGAG	NM_001146683	TMEM253
TMEM253	LIBerty000705	GGAGGGGCAGTGCTGCTTGG	NM_001146683	TMEM253
TMEM253	LIBerty000706	GGTATGTCCGGGTTTAGGGA	NM_001146683	TMEM253
MCTP2	LIBerty000707	AAACGAAGAATGAGATGATA	NM_001159643	MCTP2
MCTP2	LIBerty000708	CTGTCTTATTTCCTTCCCAG	NM_001159643	MCTP2
MCTP2	LIBerty000709	TAGCTCCGCTTCCTCTGGGA	NM_001159643	MCTP2
MCTP2	LIBerty000710	AGAGATATTATACCAGAACA	NM_001159644	MCTP2
MCTP2	LIBerty000711	AGATATTTTGCTTCCTTGCA	NM_001159644	MCTP2
MCTP2	LIBerty000712	AGCTATTTTAATAGTGTGAG	NM_001159644	MCTP2
FHL1	LIBerty000713	ACCGGAATAAAATTTGGACT	NM_001159699	FHL1
FHL1	LIBerty000714	AGCTCTTGAGGCATATAAAG	NM_001159699	FHL1
FHL1	LIBerty000715	TACAGGGATGACTTTCTATG	NM_001159699	FHL1
FHL1	LIBerty000716	AATCTAGAGAAGCACGAGGA	NM_001159700	FHL1
FHL1	LIBerty000717	CACGGGGGTTGAGCCTTAGA	NM_001159700	FHL1
FHL1	LIBerty000718	GGGGTATTTCAGCTCCAGCG	NM_001159700	FHL1
FHL1	LIBerty000719	ATCTCTGGAACATACTAAGG	NM_001159701	FHL1
FHL1	LIBerty000720	CTAATCTCCTTGAGTTACAC	NM_001159701	FHL1
FHL1	LIBerty000721	TACAGTAATCTGCTGATCTC	NM_001159701	FHL1
FHL1	LIBerty000722	AGCCACCCTCTCCGCGTGCC	NM_001159703	FHL1
FHL1	LIBerty000723	CCCCCGCCACTGGAGAGGGC	NM_001159703	FHL1
FHL1	LIBerty000724	CGGTGGCAGGCTCTTTCCCG	NM_001159703	FHL1
FHL1	LIBerty000725	CAGTGATGCGAATGGGCCTG	NM_001159704	FHL1
FHL1	LIBerty000726	GTCGAGGGATTGGGGGAGGA	NM_001159704	FHL1
FHL1	LIBerty000727	TTTATTCAGAAAGGACTGGC	NM_001159704	FHL1
NFASC	LIBerty000728	AATACCCAGGACAGTTCCCC	NM_001160331	NFASC
NFASC	LIBerty000729	ACCTCAACACTACTGACACG	NM_001160331	NFASC
NFASC	LIBerty000730	GGACTGAACAATTCTTGGCC	NM_001160331	NFASC
NFASC	LIBerty000731	AGGATTTTTTTTTCCGGCCC	NM_001160333	NFASC
NFASC	LIBerty000732	GCACCGCTCCCCAGCGCGCC	NM_001160333	NFASC
NFASC	LIBerty000733	GTCCCCGCTCAGCGGCCGCT	NM_001160333	NFASC
PTPRH	LIBerty000734	ATCTCCAGTGTCAGAGCTAG	NM_001161440	PTPRH
PTPRH	LIBerty000735	GCGGGGCAGGGTTGGGAGCT	NM_001161440	PTPRH
PTPRH	LIBerty000736	GGGACAAAGTGGAGTGGGCT	NM_001161440	PTPRH
ALDH3B1	LIBerty000737	CTGAGCCTGTAGGTCTCAGC	NM_001161473	ALDH3B1
ALDH3B1	LIBerty000738	GCAGGTGGGAGGGGTGTTTC	NM_001161473	ALDH3B1
ALDH3B1	LIBerty000739	GGACCCATCTTGGCGGGTAC	NM_001161473	ALDH3B1
ME3	LIBerty000740	ATATAGCCACACGTGGCGAA	NM_001161586	ME3
ME3	LIBerty000741	CACTGAGCACCGAATGCCTG	NM_001161586	ME3
ME3	LIBerty000742	CTATTATATTGGACAGCACA	NM_001161586	ME3
TMEM217	LIBerty000743	GGCGTAAAGGGGAGTGGAGT	NM_001162900	TMEM217
TMEM217	LIBerty000744	GGGGAGGAACTTCCGAGACC	NM_001162900	TMEM217
TMEM217	LIBerty000745	TGAATAGTCAGTGTCGGCCC	NM_001162900	TMEM217
SYTL2	LIBerty000746	GCTCAGGAAGCTGGCTGAAC	NM_001162951	SYTL2
SYTL2	LIBerty000747	TAGTAATGAGTAGTGCTTAT	NM_001162951	SYTL2
SYTL2	LIBerty000748	TTTTAAATGGCCATGCGAGA	NM_001162951	SYTL2
TRAF3IP2	LIBerty000749	AAATTAGCCGGGCGTAGTGG	NM_001164281	TRAF3IP2
TRAF3IP2	LIBerty000750	CGAGACCATCCTGGCTAACA	NM_001164281	TRAF3IP2
TRAF3IP2	LIBerty000751	TGTATTTTTTAGTAGAGACG	NM_001164281	TRAF3IP2
TRAF3IP2	LIBerty000752	AGCCGTGCAAAGACTTGGAA	NM_001164283	TRAF3IP2
TRAF3IP2	LIBerty000753	CCAACAAGGGAGGCTTTGTT	NM_001164283	TRAF3IP2
TRAF3IP2	LIBerty000754	GCTTTCTCAGCTTCAGACTT	NM_001164283	TRAF3IP2
IGFN1	LIBerty000755	AGCTAGAATGTTAGCCCTGG	NM_001164586	IGFN1
IGFN1	LIBerty000756	CCTCCAGTCCAGGCTTGGCA	NM_001164586	IGFN1
IGFN1	LIBerty000757	GTTGGATGGACTGATGTCAC	NM_001164586	IGFN1
ASPH	LIBerty000758	CAGCATGCTTGATTTTTTAG	NM_001164751	ASPH
ASPH	LIBerty000759	GGGAAAAGAATCCCGTAAGT	NM_001164751	ASPH
ASPH	LIBerty000760	TGGAGTTAGCTAGGACCAAC	NM_001164751	ASPH
ASPH	LIBerty000761	AGGGTACCGCCGCCTCGTAA	NM_001164756	ASPH
ASPH	LIBerty000762	CTGTGAGCGCGAGCCTCTTT	NM_001164756	ASPH
ASPH	LIBerty000763	TCCAGTTTGTCTCGGTCCTT	NM_001164756	ASPH
KRTAP2-3	LIBerty000764	ATCCAGAGTTCTCATTTCAA	NM_001165252	KRTAP2-3
KRTAP2-3	LIBerty000765	CAACGGGCAGCTACAACTCC	NM_001165252	KRTAP2-3
KRTAP2-3	LIBerty000766	GAAATGACCTCATGTCCTGG	NM_001165252	KRTAP2-3
NFKB1	LIBerty000767	CTAGGGGCGCTGTGCGCCCC	NM_001165412	NFKB1
NFKB1	LIBerty000768	GCGGGAGGTAGGGTCGCTGC	NM_001165412	NFKB1
NFKB1	LIBerty000769	GTGCGGGCTTCCCCCACCCC	NM_001165412	NFKB1
APBB2	LIBerty000770	ACCTAGCGGGAGCACTTCAC	NM_001166052	APBB2
APBB2	LIBerty000771	CGCCAGATGCTCCAGCTGCT	NM_001166052	APBB2
APBB2	LIBerty000772	GGACTGGCTCAGGGCCGGCA	NM_001166052	APBB2
APBB2	LIBerty000773	AGCTGCTAGGGGACTGGCTC	NM_001166054	APBB2
APBB2	LIBerty000774	ATCTGGCGGGAGCACCTAGC	NM_001166054	APBB2
APBB2	LIBerty000775	TTACAGGAAGGGAGTATGTT	NM_001166054	APBB2
PALLD	LIBerty000776	AACCCAGCCCTCGGTCCTGG	NM_001166108	PALLD
PALLD	LIBerty000777	ATAAAGCCACTTAACATAGA	NM_001166108	PALLD
PALLD	LIBerty000778	GGTGCTTCCCAGCCCGCTGC	NM_001166108	PALLD
PALLD	LIBerty000779	GGAGTGAAGGGAGTTATTTC	NM_001166109	PALLD
PALLD	LIBerty000780	GGGAATTGTAAGAAGGTAAC	NM_001166109	PALLD
PALLD	LIBerty000781	TGCTCTTATCGCACTTAGGA	NM_001166109	PALLD
PALLD	LIBerty000782	ACCAGAAAGATGCAAAGGGC	NM_001166110	PALLD
PALLD	LIBerty000783	CAAGGTTACGAGTGGGTGCG	NM_001166110	PALLD
PALLD	LIBerty000784	TAGCACTTCTCGATCGTTCC	NM_001166110	PALLD
FRAS1	LIBerty000785	AGTTTCCAGCGAGCGGACCC	NM_001166133	FRAS1
FRAS1	LIBerty000786	ATGAGGTCTGCCGAGCCGGG	NM_001166133	FRAS1
FRAS1	LIBerty000787	TGCAGCGCTGAGGGCAGCTC	NM_001166133	FRAS1
SYNPO	LIBerty000788	CCCTTTTGTTTCCGAGCATA	NM_001166208	SYNPO
SYNPO	LIBerty000789	CGTCTATATTTTTAAGGGCT	NM_001166208	SYNPO
SYNPO	LIBerty000790	GAGGGAGGGGAGGGGGCGTG	NM_001166208	SYNPO
SYNPO	LIBerty000791	AGCGTTTCACCATGTTGGCC	NM_001166209	SYNPO
SYNPO	LIBerty000792	CAAAAATTAGCTGGGCGTAG	NM_001166209	SYNPO
SYNPO	LIBerty000793	CGAGGCGGGTGGATCACCTG	NM_001166209	SYNPO
LTBP1	LIBerty000794	ATTAAAGAGCCAACCCTGAC	NM_001166266	LTBP1
LTBP1	LIBerty000795	CAGATGTAATGCAAAGGGGT	NM_001166266	LTBP1
LTBP1	LIBerty000796	GCAGACAAAGAGCAATACCG	NM_001166266	LTBP1
CHRNA3	LIBerty000797	AGAGACCATCCTGGCTAACA	NM_001166694	CHRNA3
CHRNA3	LIBerty000798	GAGTATTTTTAGTAGAGACG	NM_001166694	CHRNA3
CHRNA3	LIBerty000799	GCCAAGGCGGGCGGATCACG	NM_001166694	CHRNA3
LPP	LIBerty000800	ACTAATTTGACTCAGAATGA	NM_001167671	LPP
LPP	LIBerty000801	CAGGATCTGACTAGGAGTTT	NM_001167671	LPP
LPP	LIBerty000802	GGAGGTATAGAAGTAAACCA	NM_001167671	LPP
LPP	LIBerty000803	CGGGTTTCCCCTCCCCCGCC	NM_001167672	LPP
LPP	LIBerty000804	GCATTTGTCCATGTAAGGTA	NM_001167672	LPP
LPP	LIBerty000805	GCTCTGCGCGGCGGCTTCGC	NM_001167672	LPP
FHL1	LIBerty000806	GCTGGATCAGAGCCCTCCTG	NM_001167819	FHL1
FHL1	LIBerty000807	GTGACTTGTGCTCTACATTC	NM_001167819	FHL1
FHL1	LIBerty000808	TCTTTAGAATATTTTGCCAC	NM_001167819	FHL1
SRPX	LIBerty000809	CAGGATATTTCGCTCTGCTG	NM_001170751	SRPX
SRPX	LIBerty000810	GTGAGGGGGCGCGCAAATTG	NM_001170751	SRPX
SRPX	LIBerty000811	TCTCTGGCCAGAAAAAGCGC	NM_001170751	SRPX
ELAVL2	LIBerty000812	CCTTCGGGTCCGTGCCGGCA	NM_001171195	ELAVL2
ELAVL2	LIBerty000813	CGGTCGGGCAGGGCACGCGC	NM_001171195	ELAVL2
ELAVL2	LIBerty000814	GACTCGGAAGTCCGGAGGGA	NM_001171195	ELAVL2
ELAVL2	LIBerty000815	CTGCAGCTTCGAGTCACAGC	NM_001171197	ELAVL2
ELAVL2	LIBerty000816	GCTGGCCGTCAGCACTGCCG	NM_001171197	ELAVL2
ELAVL2	LIBerty000817	TGGGGGCGTGGGGGCGGGGA	NM_001171197	ELAVL2
LDB3	LIBerty000818	CCTCCCCCCTGGGGGGTGCT	NM_001171610	LDB3
LDB3	LIBerty000819	CCTGGTTGGTGAGAATGCTC	NM_001171610	LDB3
LDB3	LIBerty000820	CTCCTTGCTCCTGTGTCCTC	NM_001171610	LDB3
NIPAL4	LIBerty000821	ACTGCTGCCAATTGGGAACC	NM_001172292	NIPAL4
NIPAL4	LIBerty000822	CTTTCCTGCCGAGGTGGAAG	NM_001172292	NIPAL4
NIPAL4	LIBerty000823	GGCAACATAGGGGTTGGAAG	NM_001172292	NIPAL4
NEXN	LIBerty000824	GCGAGCTGACCCCCTAACTT	NM_001172309	NEXN
NEXN	LIBerty000825	TGGCGGAAAGTTGGCAGCCA	NM_001172309	NEXN
NEXN	LIBerty000826	TTTGTCTGTCTCCCGGCCCT	NM_001172309	NEXN
PLS3	LIBerty000827	ATTCTCTGCAAAATACCGCC	NM_001172335	PLS3
PLS3	LIBerty000828	CCAAAATCATATAAGGACTC	NM_001172335	PLS3
PLS3	LIBerty000829	GGGGAATTTAAAGTTAGTTC	NM_001172335	PLS3
PEG10	LIBerty000830	CTAGGGGGTGGAGGGGGGTG	NM_001172438	PEG10
PEG10	LIBerty000831	GCCCGCCGCTAGAGGGAGTA	NM_001172438	PEG10
PEG10	LIBerty000832	GGGCGGTGGCCACGCTGCAG	NM_001172438	PEG10
CHST11	LIBerty000833	AGCTGGACGCGACCATATCC	NM_001173982	CHST11
CHST11	LIBerty000834	CTGACACAACCTCCAGACGG	NM_001173982	CHST11
CHST11	LIBerty000835	TTTGGGACCCTGCGGGAGCG	NM_001173982	CHST11
OSBPL10	LIBerty000836	ATAAATGCTTAACAGACACA	NM_001174060	OSBPL10
OSBPL10	LIBerty000837	GGTGAGGCGCGCGAACTCTC	NM_001174060	OSBPL10
OSBPL10	LIBerty000838	TTCCTTAAATTGAGTGTCCT	NM_001174060	OSBPL10
RRAS2	LIBerty000839	AAGATGGCTTTTCTGTTCTA	NM_001177314	RRAS2
RRAS2	LIBerty000840	GATCATCCTCTACTAAGCTG	NM_001177314	RRAS2
RRAS2	LIBerty000841	GGATTTCTCCAGCACCATTA	NM_001177314	RRAS2
RRAS2	LIBerty000842	CCCCGCGCCCTCCCGCCCCC	NM_001177315	RRAS2
RRAS2	LIBerty000843	CCGCAGGGCAGGAGCGTAGT	NM_001177315	RRAS2
RRAS2	LIBerty000844	TCGCGCTCCTGCCTCCTCCC	NM_001177315	RRAS2
MAMLD1	LIBerty000845	ACGAGCGGCTCCGGCCTTAA	NM_001177465	MAMLD1
MAMLD1	LIBerty000846	GGGTCGCGGGCAGGGCAGCG	NM_001177465	MAMLD1
MAMLD1	LIBerty000847	TTTCCAGGCTTCGGGCTGGC	NM_001177465	MAMLD1
DAG1	LIBerty000848	ACGGCCAGGGAAGTCCGTCC	NM_001177635	DAG1
DAG1	LIBerty000849	GGGGCGAGGCTTCCATAATG	NM_001177635	DAG1
DAG1	LIBerty000850	TCTGAAGGCTCCGAGTGACC	NM_001177635	DAG1
DAG1	LIBerty000851	AAAAATAAAATTGGCCAAGC	NM_001177643	DAG1
DAG1	LIBerty000852	GGAGTTCAGTGGCATGATCT	NM_001177643	DAG1
DAG1	LIBerty000853	GTCTTGTTCTGTTGCCCAGG	NM_001177643	DAG1
GPR68	LIBerty000854	AAGTCGCTGGAGGGAGAGCT	NM_001177676	GPR68
GPR68	LIBerty000855	GCCTTCAAACCTCAAACAGC	NM_001177676	GPR68
GPR68	LIBerty000856	TCGTGGCTGCAAGGGTGCCC	NM_001177676	GPR68
FREM1	LIBerty000857	AGGCTGCCTGTTTCCAACGT	NM_001177704	FREM1
FREM1	LIBerty000858	CAACTGCGGTGACCTCACAG	NM_001177704	FREM1
FREM1	LIBerty000859	GGGGTTTGAGATGGACAGCC	NM_001177704	FREM1
VIT	LIBerty000860	GACATTCTAAAAAGTAGAGG	NM_001177971	VIT
VIT	LIBerty000861	GAGGACCACTTAGATAAAAA	NM_001177971	VIT
VIT	LIBerty000862	TTCAAAAGCTAGTGAACAGC	NM_001177971	VIT
LOX	LIBerty000863	CGGGTGCTTCCAGCGGACTT	NM_001178102	LOX
LOX	LIBerty000864	GCACCTGGTCCCCAGCTATG	NM_001178102	LOX
LOX	LIBerty000865	GGCACTGGCTACTTCCAGTA	NM_001178102	LOX
NPNT	LIBerty000866	CGCTCCTCCCGGGGGCCCAG	NM_001184691	NPNT
NPNT	LIBerty000867	GCGCGCTCACCCTTCGCCCG	NM_001184691	NPNT
NPNT	LIBerty000868	GGGGCAGGCAACTCGGGGGC	NM_001184691	NPNT
PEG10	LIBerty000869	CTGAACTGGCCAAGCTGGGA	NM_001184961	PEG10
AQP1	LIBerty000870	AAGCATAGTGGAAGGTGCTG	NM_001185060	AQP1
AQP1	LIBerty000871	AGTGCACTTAGCCCCTGGGA	NM_001185060	AQP1
AQP1	LIBerty000872	GAGATGGACCACATCAGCAA	NM_001185060	AQP1
AQP1	LIBerty000873	AAAAGTGGCCCAGGAGTAAG	NM_001185061	AQP1
AQP1	LIBerty000874	CGGTGGTGGCGGGGCCTATC	NM_001185061	AQP1
AQP1	LIBerty000875	GGCCAGGCAGAGGGAGGGTG	NM_001185061	AQP1
AQP1	LIBerty000876	AAGGAGAGACAGGGAGGGCA	NM_001185062	AQP1
AQP1	LIBerty000877	AGTAAGTGGCAGCCAGACGG	NM_001185062	AQP1
AQP1	LIBerty000878	GTGGCGGGGCCTATCTGGCC	NM_001185062	AQP1
CLDN19	LIBerty000879	AAAGCTCATGCCCAGCCCCC	NM_001185117	CLDN19
CLDN19	LIBerty000880	CCGTTCCGCAGGGATAGGGA	NM_001185117	CLDN19
CLDN19	LIBerty000881	GCGGGGCAGGGACACCACCT	NM_001185117	CLDN19
BAK1	LIBerty000882	GGGGGAGAAGATCAAAGACA	NM_001188	BAK1
BAK1	LIBerty000883	GGTATTGATTGATGTAGAGG	NM_001188	BAK1
BAK1	LIBerty000884	TCAGGGATGGGAAAAGCAGT	NM_001188	BAK1
CAST	LIBerty000885	ACTCAAATCTGGCCCAAGCC	NM_001190442	CAST
CAST	LIBerty000886	AGCGGATCACAAAAACAAAT	NM_001190442	CAST
CAST	LIBerty000887	GGACAGTCTAGATAAGGAAG	NM_001190442	CAST
COL11A1	LIBerty000888	CAGACCCAATCACACGACTC	NM_001190709	COL11A1
COL11A1	LIBerty000889	GAGTCCTCATTCTTGGGCTG	NM_001190709	COL11A1
COL11A1	LIBerty000890	GTCAGTTTCGCCCTGGGAGG	NM_001190709	COL11A1
MGP	LIBerty000891	AGTTTTGGCCATCGTATGCT	NM_001190839	MGP
MGP	LIBerty000892	GCATCCTGTGTAACACAGTC	NM_001190839	MGP
MGP	LIBerty000893	GGGCAGTTTTCCCTAACTGC	NM_001190839	MGP
TRAF1	LIBerty000894	AGACTCAGTTTCCCCTCACA	NM_001190945	TRAF1
TRAF1	LIBerty000895	GGGCCGGGTCTGCGGCGCCA	NM_001190945	TRAF1
TRAF1	LIBerty000896	TACACGCGTGTCAGTTAACT	NM_001190945	TRAF1
TRAF1	LIBerty000897	CTCCCTCCTCCTGAAGTTCA	NM_001190947	TRAF1
TRAF1	LIBerty000898	CTGAGTGTCTCAGCTGTGCC	NM_001190947	TRAF1
TRAF1	LIBerty000899	TTCCCATCTGCATCCCTCCT	NM_001190947	TRAF1
MID1	LIBerty000900	CCCAAATGGAAAGGTAGCTC	NM_001193277	MID1
MID1	LIBerty000901	GGATAGGGAAGTTGTGGCGG	NM_001193277	MID1
MID1	LIBerty000902	TTGAACATTGAGTAGGCCAG	NM_001193277	MID1
MID1	LIBerty000903	AATTCTCTTTCTATTCACTG	NM_001193280	MID1
MID1	LIBerty000904	CTCAGAATAATTCCAAACAC	NM_001193280	MID1
MID1	LIBerty000905	TAACTGGTATATGATGGCTC	NM_001193280	MID1
SEMA4A	LIBerty000906	AAAGGAGGTACAGTAGCCCC	NM_001193301	SEMA4A
SEMA4A	LIBerty000907	AAGGGAGCTGAGCAGGGACC	NM_001193301	SEMA4A
SEMA4A	LIBerty000908	CGGTGGTGCCTGCTGAAGGT	NM_001193301	SEMA4A
SEMA4A	LIBerty000909	AAAGTTTAAGAGGCCCTTCT	NM_001193302	SEMA4A
SEMA4A	LIBerty000910	AGGTGTGTCTCTTGTGAGGT	NM_001193302	SEMA4A
SEMA4A	LIBerty000911	TGGTTGGACCGAGCAGAGGA	NM_001193302	SEMA4A
MSRB3	LIBerty000912	CAGGGCAGAGAAGGAGGAGG	NM_001193460	MSRB3
MSRB3	LIBerty000913	GCAGAGGAGGAGGGAGTTGG	NM_001193460	MSRB3
MSRB3	LIBerty000914	GGAGGACGGTGCAGAGGAGG	NM_001193460	MSRB3
MSRB3	LIBerty000915	CCTCTGCCTCTGCCTGGCCG	NM_001193461	MSRB3
MSRB3	LIBerty000916	GCTCTGGGAAGTGCGCAGTC	NM_001193461	MSRB3
MSRB3	LIBerty000917	GGAGGGGAGCCCGAACTTAC	NM_001193461	MSRB3
NRCAM	LIBerty000918	ACGCTAAGGAGAGCCGGGAG	NM_001193583	NRCAM
NRCAM	LIBerty000919	CAAAAGCACGGCGCGGGGAG	NM_001193583	NRCAM
NRCAM	LIBerty000920	GGAGGCGGAGGACGCCCGCA	NM_001193583	NRCAM
PTP4A2	LIBerty000921	CAGGCATCAGCCACCACACC	NM_001195101	PTP4A2
PTP4A2	LIBerty000922	GAGACTCGAGCCGGGTGTGG	NM_001195101	PTP4A2
PTP4A2	LIBerty000923	TAAAAATCAGAGACTCGAGC	NM_001195101	PTP4A2
RGS5	LIBerty000924	AAGTGGGCTAAACGATCTCC	NM_001195303	RGS5
RGS5	LIBerty000925	AGTGAAGGAAACTGAAATCT	NM_001195303	RGS5
RGS5	LIBerty000926	CTTAGGACTGTAAGGGCTCC	NM_001195303	RGS5
SATB1	LIBerty000927	ATGGGGATTAAAACCCGGGC	NM_001195470	SATB1
SATB1	LIBerty000928	GGAGGGCCGGGATTGGGGGA	NM_001195470	SATB1
SATB1	LIBerty000929	GTGCACGGAGCGGGCGGAAA	NM_001195470	SATB1
SLC12A8	LIBerty000930	AAGGACCAGCGGGATCTACC	NM_001195483	SLC12A8
SLC12A8	LIBerty000931	ACAAGGTTTCTTCCTCAGCC	NM_001195483	SLC12A8
SLC12A8	LIBerty000932	CAAACTACCAGGCGAGGCCC	NM_001195483	SLC12A8
TGFBR3	LIBerty000933	ACAGGCTCGAGCAGCATTCG	NM_001195683	TGFBR3
TGFBR3	LIBerty000934	CTCGGCCTCCTCGTCCCGAA	NM_001195683	TGFBR3
TGFBR3	LIBerty000935	GGGCTCAGCGTGCCCGGGTT	NM_001195683	TGFBR3
TGFBR3	LIBerty000936	CAAAAATTGGCCGGGTGTAG	NM_001195684	TGFBR3
TGFBR3	LIBerty000937	GAGACGGGGTTTCACCATGT	NM_001195684	TGFBR3
TGFBR3	LIBerty000938	TTAGGAGATCGAGACTGTTC	NM_001195684	TGFBR3
LYPD6	LIBerty000939	AGGGTGGCAGTATTATGCCC	NM_001195685	LYPD6
LYPD6	LIBerty000940	CTTTAACTGGAGGAAGGGTT	NM_001195685	LYPD6
LYPD6	LIBerty000941	TTTTGCACCAAACCCATAAC	NM_001195685	LYPD6
BID	LIBerty000942	AGGGGTAAGGGTGGAAAGCC	NM_001196	BID
BID	LIBerty000943	AGTGTCGTCCAACTTTAAGT	NM_001196	BID
BID	LIBerty000944	CCGGCAGCGCAGTGAGAACC	NM_001196	BID
SCHIP1	LIBerty000945	CTGATCTTAGCTTAAAGGGG	NM_001197107	SCHIP1
SCHIP1	LIBerty000946	GCAAATTGATTTTCTCTTCA	NM_001197107	SCHIP1
SCHIP1	LIBerty000947	TTCATGGCACTGTATCGATA	NM_001197107	SCHIP1
SCHIP1	LIBerty000948	AGTTGAACATTTCTAACCTC	NM_001197109	SCHIP1
SCHIP1	LIBerty000949	GGCCAGCGAGGGAGAGGGAG	NM_001197109	SCHIP1
SCHIP1	LIBerty000950	GTGGGTAGGAAGGATGATGC	NM_001197109	SCHIP1
IQCJ-SCHIP1	LIBerty000951	CTGTTTTAAAATGAGCTGAG	NM_001197113	IQCJ-SCHIP1
IQCJ-SCHIP1	LIBerty000952	GATGGAAATGAAGAGAAACT	NM_001197113	IQCJ-SCHIP1
IQCJ-SCHIP1	LIBerty000953	TTGCTCAGCCATGCAGAAAC	NM_001197113	IQCJ-SCHIP1
ERAP1	LIBerty000954	GTGACTTGCTTCTAACCCAT	NM_001198541	ERAP1
ERAP1	LIBerty000955	TAGTTCCTTGCCATATCCTA	NM_001198541	ERAP1
ERAP1	LIBerty000956	TTTCTCTCACACTAAAAGAA	NM_001198541	ERAP1
STON1-GTF2A1L	LIBerty000957	ATCATCCCCACCCAGAGGTG	NM_001198593	STON1-GTF2A1L
STON1-GTF2A1L	LIBerty000958	GGACAAGGTCTGGGGGTGCT	NM_001198593	STON1-GTF2A1L
STON1-GTF2A1L	LIBerty000959	GGTGGCTTCAGACCTTCCAC	NM_001198593	STON1-GTF2A1L
STON1-GTF2A1L	LIBerty000960	AGACATATGCTGAAAGTGAA	NM_001198594	STON1-GTF2A1L
STON1-GTF2A1L	LIBerty000961	TCTCTTGGATAACATTTGCA	NM_001198594	STON1-GTF2A1L
STON1-GTF2A1L	LIBerty000962	TGGCTACTCCTGCTCTCTCT	NM_001198594	STON1-GTF2A1L
MAP7	LIBerty000963	AAGCTGGGATCTGATTGAAC	NM_001198609	MAP7
MAP7	LIBerty000964	ACAGGTTGTGCAGTGGTGGG	NM_001198609	MAP7
MAP7	LIBerty000965	TTGGAAAAAGGTGCTGCAGC	NM_001198609	MAP7
MAP7	LIBerty000966	AAAAGCCAGTGAAGCTCAAA	NM_001198615	MAP7
MAP7	LIBerty000967	AGCATTTCCCAGTTTTTGCT	NM_001198615	MAP7
MAP7	LIBerty000968	TTTGCTTGGTTCAGTGAACA	NM_001198615	MAP7
MAP7	LIBerty000969	CATTGTTATGATAGACAACC	NM_001198618	MAP7
MAP7	LIBerty000970	GACAGAAGCCTGAGGAAGAA	NM_001198618	MAP7
MAP7	LIBerty000971	GCAAGCCCCTGGATGAATGA	NM_001198618	MAP7
MAP7	LIBerty000972	GGTTGGCAGCACCAGTCATG	NM_001198619	MAP7
MAP7	LIBerty000973	TCTGGGGTGGTAAGAATGTC	NM_001198619	MAP7
RUNX1T1	LIBerty000974	AGCAGGGAAATACAGTTTGC	NM_001198627	RUNX1T1
RUNX1T1	LIBerty000975	AGGGGCAGATTTGGGCATGC	NM_001198627	RUNX1T1
RUNX1T1	LIBerty000976	CTCATTCCCAGATAGCCTTA	NM_001198627	RUNX1T1
RUNX1T1	LIBerty000977	AATGCAAGATTTTTTGGCTA	NM_001198628	RUNX1T1
RUNX1T1	LIBerty000978	CCAATAGGAATGCTGGTCAG	NM_001198628	RUNX1T1
RUNX1T1	LIBerty000979	TGGTCAGTGGTTGTCAGTTT	NM_001198628	RUNX1T1
RUNX1T1	LIBerty000980	CGCCGGAGCCGGCCTGATGC	NM_001198633	RUNX1T1
RUNX1T1	LIBerty000981	CGCTCTCGGCGCACAGCGCG	NM_001198633	RUNX1T1
RUNX1T1	LIBerty000982	GGGCGGCCGGGCGTCCGCCG	NM_001198633	RUNX1T1
SEPT4	LIBerty000983	ATTATTCTCAGTAACAGATG	NM_001198713	Sep 04
SEPT4	LIBerty000984	GAGGTAAAATAACTTACCCA	NM_001198713	Sep 04
SEPT4	LIBerty000985	TATTTTCTGACTGTGACCTT	NM_001198713	Sep 04
PODN	LIBerty000986	CTGGGAACTAGGAAGCGTCG	NM_001199080	PODN
PODN	LIBerty000987	GACCAGACAGCCCGCCTTCC	NM_001199080	PODN
PODN	LIBerty000988	GGGTCCAGTTCCAGTGCGGA	NM_001199080	PODN
PODN	LIBerty000989	AAAGCCTGCCCCTCCCCGCT	NM_001199081	PODN
PODN	LIBerty000990	CGCCTGTGTCCGAAGGAGGC	NM_001199081	PODN
PODN	LIBerty000991	CGGGAGCATCTGCTGGACGC	NM_001199081	PODN
MGAT5B	LIBerty000992	CGGCGCGGCCCGGAGGCGCT	NM_001199172	MGAT5B
MGAT5B	LIBerty000993	GCCGCCTTTAGCCGGCACCG	NM_001199172	MGAT5B
MGAT5B	LIBerty000994	TTGCCCTCGTCGAGAGCCAT	NM_001199172	MGAT5B
GBF1	LIBerty000995	CAGAGAGTACTCGTATCCGT	NM_001199379	GBF1
GBF1	LIBerty000996	CCTAAAGAAGCGCGATTACA	NM_001199379	GBF1
GBF1	LIBerty000997	GGGAAAGAAAGGGTATGTTA	NM_001199379	GBF1
BVES	LIBerty000998	CGACAAGAAAATAAATAAGC	NM_001199563	BVES
BVES	LIBerty000999	GAGGTGGGAAATCCTGGCCG	NM_001199563	BVES
BVES	LIBerty001000	GCGTTTCAAACCGAGTCCTC	NM_001199563	BVES
CRABP2	LIBerty001001	CTGGGGTCCGCCTGCGGGTG	NM_001199723	CRABP2
CRABP2	LIBerty001002	GGAGTTGAATGCACCGAGTC	NM_001199723	CRABP2
CRABP2	LIBerty001003	TCGCCAGGTGTCCGGCACCA	NM_001199723	CRABP2
PTPRN	LIBerty001004	ATGAAGCTCGGGGAGAATAT	NM_001199764	PTPRN
PTPRN	LIBerty001005	GCGAAACTCGGTGGGGGTGA	NM_001199764	PTPRN
PTPRN	LIBerty001006	TGGGGGAGGCATGCGAGATG	NM_001199764	PTPRN
EDNRB	LIBerty001007	CCAAGTGTCACTTTTCTTTC	NM_001201397	EDNRB
EDNRB	LIBerty001008	TGTTCTAGTCTGGAGCTGCC	NM_001201397	EDNRB
EDNRB	LIBerty001009	TTCCGCCGCTGTGATATTTA	NM_001201397	EDNRB
CD44	LIBerty001010	CTCTCTCCAGCTCCTCTCCC	NM_001202557	CD44
CD44	LIBerty001011	TCACAGGATGTTGGATATCC	NM_001202557	CD44
CD44	LIBerty001012	TCCGGCTGGAGCAAGATCTC	NM_001202557	CD44
ECM1	LIBerty001013	CATCTACAGGCTGCCTTCTG	NM_001202858	ECM1
ECM1	LIBerty001014	GAAACTGAGGCACAAACTAG	NM_001202858	ECM1
ECM1	LIBerty001015	GCTCAAACACCTCTTGCTCC	NM_001202858	ECM1
BCL2L11	LIBerty001016	AAAGGCGGGGGTTGCCCCGC	NM_001204113	BCL2L11
BCL2L11	LIBerty001017	GCTTGCCAGCCCGCGCGCCG	NM_001204113	BCL2L11
BCL2L11	LIBerty001018	TCCGAGCCTGCACGCGCCGG	NM_001204113	BCL2L11
NR3C1	LIBerty001019	CTGCCCCCACGCCCTCCGCG	NM_001204265	NR3C1
NR3C1	LIBerty001020	GGCAACTGCAGGGGCGCCCG	NM_001204265	NR3C1
NR3C1	LIBerty001021	TGCAACCTGTTGGTGACGCT	NM_001204265	NR3C1
TNFSF15	LIBerty001022	ACCCGCAGCAAGCACCACCA	NM_001204344	TNFSF15
TNFSF15	LIBerty001023	TAAACTTGCCCAAAGCCATG	NM_001204344	TNFSF15
TNFSF15	LIBerty001024	TCTTGAACACAAATGAATCT	NM_001204344	TNFSF15
TINAGL1	LIBerty001025	CGACAAGCACACGATTGTCC	NM_001204414	TINAGL1
TINAGL1	LIBerty001026	GAAGGATTGCGGTTTCACAC	NM_001204414	TINAGL1
TINAGL1	LIBerty001027	TTGGGGTTCCCCTAAGGGAA	NM_001204414	TINAGL1
TINAGL1	LIBerty001028	CAAGAGTGCTGTGTTATCTT	NM_001204415	TINAGL1
TINAGL1	LIBerty001029	CAGTTCCATGGGGCTTGGGC	NM_001204415	TINAGL1
TINAGL1	LIBerty001030	GACGGTTGCTTACCTTCTCT	NM_001204415	TINAGL1
TNFRSF19	LIBerty001031	AGCCGGACTTGCTCTGCAGC	NM_001204458	TNFRSF19
TNFRSF19	LIBerty001032	CTTTGGAGGCCCCCACTCCG	NM_001204458	TNFRSF19
TNFRSF19	LIBerty001033	TCTGGACGGGGGCGGAGCCA	NM_001204458	TNFRSF19
TNFRSF19	LIBerty001034	GAAAGGACAGCAACTGCTGC	NM_001204459	TNFRSF19
TNFRSF19	LIBerty001035	TAGACTATTGTGCCTCACAC	NM_001204459	TNFRSF19
TNFRSF19	LIBerty001036	TCTGTTATCTGTCTGCCAGC	NM_001204459	TNFRSF19
TLL1	LIBerty001037	CAAGAGAGGAGGCTGTGGTC	NM_001204760	TLL1
TLL1	LIBerty001038	CCTTAGACAAACAAACAGAC	NM_001204760	TLL1
TLL1	LIBerty001039	GCTTACTTATTCATACAATC	NM_001204760	TLL1
NT5E	LIBerty001040	AAACCTTAGTGATAAAACAG	NM_001204813	NT5E
NT5E	LIBerty001041	ATTGTGAATAAACAAGGAAC	NM_001204813	NT5E
NT5E	LIBerty001042	TCGTGCGTTCTCAACCCAAC	NM_001204813	NT5E
CHN1	LIBerty001043	AACAGAGACAGAGTGAGTTT	NM_001206602	CHN1
CHN1	LIBerty001044	AACTTACTTACATGAGAGGA	NM_001206602	CHN1
CHN1	LIBerty001045	GTAAGTTTCTTGCTGGCTCA	NM_001206602	CHN1
SELPLG	LIBerty001046	GAGGGAGGCATCAACCACCC	NM_001206609	SELPLG
SELPLG	LIBerty001047	TCTCTTCCGAGGCCGTGCCC	NM_001206609	SELPLG
SELPLG	LIBerty001048	TCTGGGGCTGTCTGAGGGCC	NM_001206609	SELPLG
SP100	LIBerty001049	CATAGCAGTTGTTGGTGGCT	NM_001206704	SP100
SP100	LIBerty001050	GAAAGGGTTCACAGATCATG	NM_001206704	SP100
SP100	LIBerty001051	GATTTACTGCTCAGCTGACC	NM_001206704	SP100
AKT3	LIBerty001052	CAGAAGAATCGCTTGAACCT	NM_001206729	AKT3
AKT3	LIBerty001053	CGCTTGAACCTGGGAGGTGG	NM_001206729	AKT3
AKT3	LIBerty001054	GTCGCCAGGCTGGAGTACAG	NM_001206729	AKT3
BACE1	LIBerty001055	CACTTTCTCTACCACTCGGA	NM_001207048	BACE1
BACE1	LIBerty001056	TTCAAGCATCTCAGAAAAGC	NM_001207048	BACE1
BACE1	LIBerty001057	TTCTCTAGAACTTGCTGTAG	NM_001207048	BACE1
CA12	LIBerty001058	AGCAGCACTCTGCGGGTCCC	NM_001218	CA12
CA12	LIBerty001059	CCCAGGAACACAGTTCTCCG	NM_001218	CA12
CA12	LIBerty001060	GTCAAGGCTACAACTCACCT	NM_001218	CA12
CDKN1A	LIBerty001061	AGCAGCATGGGGTAGGGGAA	NM_001220777	CDKN1A
CDKN1A	LIBerty001062	GGAACCTCGCGTGCTGCAGG	NM_001220778	CDKN1A
CDKN1A	LIBerty001063	TCCAGCAGGCCAGCCGGTCC	NM_001220778	CDKN1A
CDKN1A	LIBerty001064	TCGGCCAGGCTCAGCTGGCT	NM_001220778	CDKN1A
CAMK2D	LIBerty001065	CATTTAAACCCGCACAGAGA	NM_001221	CAMK2D
CAMK2D	LIBerty001066	GGAAGATGCAGGGCAACTCG	NM_001221	CAMK2D
CAMK2D	LIBerty001067	TCAATCTGGGGCTGACTGAG	NM_001221	CAMK2D
CAMK2G	LIBerty001068	AGGCGCGCGGGGCAGCCGAG	NM_001222	CAMK2G
CAMK2G	LIBerty001069	GCCCAGCGAGGGCGGCTCCG	NM_001222	CAMK2G
CAMK2G	LIBerty001070	GGAGGCCCCTCCCCGGGGGC	NM_001222	CAMK2G
CAV3	LIBerty001071	AATTAAGACTGGAGCTCTTC	NM_001234	CAV3
CAV3	LIBerty001072	GAAGGCCGATCGCTCCTTAA	NM_001234	CAV3
CAV3	LIBerty001073	GAGGCAGGCTGAAGTTATGT	NM_001234	CAV3
RHOBTB1	LIBerty001074	CACGGGTGGCAAAGGTTCCT	NM_001242359	RHOBTB1
RHOBTB1	LIBerty001075	CTACGCAGACCCGACGGGCC	NM_001242359	RHOBTB1
RHOBTB1	LIBerty001076	TTGGATTTCATTCATGAAAC	NM_001242359	RHOBTB1
GHR	LIBerty001077	GACTTTAACAAAACTGTCTC	NM_001242399	GHR
GHR	LIBerty001078	GAGCAGACGCCAGAGTGTGA	NM_001242399	GHR
GHR	LIBerty001079	GTACGTGGAGGGGTTTACTC	NM_001242399	GHR
GHR	LIBerty001080	CGGGGGCTCTCGGTCTGGCG	NM_001242401	GHR
GHR	LIBerty001081	GCGCACACGTACACTCATTC	NM_001242401	GHR
GHR	LIBerty001082	GGTCTCAGCAGGCATCCCCT	NM_001242401	GHR
GHR	LIBerty001083	AAGGCAGAAGTGACCATTTG	NM_001242402	GHR
GHR	LIBerty001084	GCATTTGGGGTACTTTAATG	NM_001242402	GHR
GHR	LIBerty001085	TGTACAATGTGCTATCTTCT	NM_001242402	GHR
GHR	LIBerty001086	ATGAGACTCCAGCCTAGGCC	NM_001242403	GHR
GHR	LIBerty001087	TAAGCGTTAGAACTCAGCAA	NM_001242403	GHR
GHR	LIBerty001088	TTGGCTGCCTCCATTGTAAT	NM_001242403	GHR
GHR	LIBerty001089	AACTGGTTGTGCTAGGTAGT	NM_001242404	GHR
GHR	LIBerty001090	ATATTGTCATCTCTCTCCTG	NM_001242404	GHR
GHR	LIBerty001091	GCTGTAATAAGGGTTTATTA	NM_001242404	GHR
GHR	LIBerty001092	AGTGGAACTCACCCTCATTC	NM_001242405	GHR
GHR	LIBerty001093	GCTTCAAAGAAAGTAGAAAG	NM_001242405	GHR
GHR	LIBerty001094	TTGCCCACCCTCCCTGAATG	NM_001242405	GHR
GHR	LIBerty001095	CCTAAAGAGGTTTAACTAGA	NM_001242406	GHR
GHR	LIBerty001096	CTAGAAGGGAAGCAGAAAGA	NM_001242406	GHR
GHR	LIBerty001097	GTGGGTTTTTAGTTTTACTA	NM_001242406	GHR
GHR	LIBerty001098	GGGGCAGTGAAAGACTTACC	NM_001242462	GHR
GHR	LIBerty001099	TAGGACAATATGAGACTCTG	NM_001242462	GHR
GHR	LIBerty001100	TGTTTGAGTTCATGAAAAGT	NM_001242462	GHR
DIO2	LIBerty001101	AGTCTCTCCAGCCCAGCAGT	NM_001242502	DIO2
DIO2	LIBerty001102	GGTTGGGGGTTGGGGGAGAA	NM_001242502	DIO2
DIO2	LIBerty001103	TTTGAAAGAGGAGACAACTT	NM_001242502	DIO2
RIN2	LIBerty001104	AGTTTACTATAAAGTGACAG	NM_001242581	RIN2
RIN2	LIBerty001105	CAGTCGCTCTTGGGGCCACA	NM_001242581	RIN2
RIN2	LIBerty001106	TCTGTCCTTAAAAAGCAGAA	NM_001242581	RIN2
MKX	LIBerty001107	AACGTGGATACCGCGCCCGC	NM_001242702	MKX
MKX	LIBerty001108	CTGCTGTTAACCCCTAGCAG	NM_001242702	MKX
MKX	LIBerty001109	GGATGTTCGCCGGCTGGGAC	NM_001242702	MKX
NDRG4	LIBerty001110	TGGGGCTCCTGGTAAGCGAG	NM_001242833	NDRG4
NDRG4	LIBerty001111	TGTCTCCCAGCAGCCAATAT	NM_001242833	NDRG4
NDRG4	LIBerty001112	TTCAGAAGCCAATTGGAGCC	NM_001242833	NDRG4
FAM47E-STBD1	LIBerty001113	AACTCTGACGCCCCGCTGCG	NM_001242939	FAM47E-STBD1
FAM47E-STBD1	LIBerty001114	AGGGAGAGGGTACCGGTCCT	NM_001242939	FAM47E-STBD1
FAM47E-STBD1	LIBerty001115	GTAATCACGTTTTACTCTGC	NM_001242939	FAM47E-STBD1
PIM1	LIBerty001116	CGGGACTGGGCGACTCCCCT	NM_001243186	PIM1
PIM1	LIBerty001117	GGCCGAGGGAGGAGAGGGGG	NM_001243186	PIM1
PIM1	LIBerty001118	GGGGAGCAGGGCTGCCGGGC	NM_001243186	PIM1
LINC01621	LIBerty001119	ATTCATTCAACAAGCAATCA	NM_001243308	LINC01621
LINC01621	LIBerty001120	GTTGCAGAAACTGTCCTTTA	NM_001243308	LINC01621
LINC01621	LIBerty001121	TGGAACCTGCGAGTCATCTC	NM_001243308	LINC01621
LIMA1	LIBerty001122	CAAGACCAGCCTGGCGAACA	NM_001243775	LIMA1
LIMA1	LIBerty001123	CCCAGCACTTTGGGAAGCTG	NM_001243775	LIMA1
LIMA1	LIBerty001124	CGGGTGGATCGCCTGAGGTC	NM_001243775	LIMA1
PDE2A	LIBerty001125	AGGCCAGCTGGAAGGGCCGA	NM_001243784	PDE2A
PDE2A	LIBerty001126	CCCAGGGCGAGACAGAAGCG	NM_001243784	PDE2A
PDE2A	LIBerty001127	GTGGGGTCGGAGGATCCGAC	NM_001243784	PDE2A
BID	LIBerty001128	AGACTGTTCCAGAAACAGCC	NM_001244567	BID
BID	LIBerty001129	CATGTGGGTTGCAGAGAATC	NM_001244567	BID
BID	LIBerty001130	GTGGTCATTCTAGGTCCTCA	NM_001244567	BID
BID	LIBerty001131	CGGCCCTCAGGTCGCTGCTG	NM_001244572	BID
BID	LIBerty001132	GCAGGTCGGTGCTGAGGGTC	NM_001244572	BID
BID	LIBerty001133	GGCGCCCTCCTCGGCGCGGC	NM_001244572	BID
ARID5B	LIBerty001134	AAAACAAATAGTCCATGCCC	NM_001244638	ARID5B
ARID5B	LIBerty001135	ACGGTCCGCAGCCTGGAGCC	NM_001244638	ARID5B
ARID5B	LIBerty001136	CACGTTCCATGAATTTGACA	NM_001244638	ARID5B
THNSL2	LIBerty001137	GAAGCCCTGTGCCCCTCCCG	NM_001244678	THNSL2
THNSL2	LIBerty001138	GCGATCCCGGAAGCATCACG	NM_001244678	THNSL2
SPOCK2	LIBerty001139	AAGGGGAGAAAAACAGTGTC	NM_001244950	SPOCK2
SPOCK2	LIBerty001140	AGCCTGGCTGGCTTTGTAAC	NM_001244950	SPOCK2
SPOCK2	LIBerty001141	GAAGCCAGCTGTCAGGGCTG	NM_001244950	SPOCK2
NRP1	LIBerty001142	ATTACAGGCGAGCCCAAGCG	NM_001244973	NRP1
NRP1	LIBerty001143	GGACGGGGAGAGCACTCGGA	NM_001244973	NRP1
NRP1	LIBerty001144	GTTCCTCCCAGTCTCCTGTC	NM_001244973	NRP1
PLK2	LIBerty001145	AGGCCTTCAGAGCCGTCCGT	NM_001252226	PLK2
PLK2	LIBerty001146	CCCGCGGCCGCAAGAGATCT	NM_001252226	PLK2
PLK2	LIBerty001147	TCCGCTGGGAAGCGAGACCC	NM_001252226	PLK2
FAM69A	LIBerty001148	GATTTGTGTCGGCGGAGGCG	NM_001252269	FAM69A
FAM69A	LIBerty001149	TGAAGGCGGCGAGAGGCCAG	NM_001252269	FAM69A
FAM69A	LIBerty001150	TGCTGCCGACTCCGCCATAA	NM_001252269	FAM69A
FAM69A	LIBerty001151	TGAGGACTACGAAGAGAATT	NM_001252271	FAM69A
FAM69A	LIBerty001152	TGTTTATAAAACCAGACCAT	NM_001252271	FAM69A
FAM69A	LIBerty001153	TTTTATAAACAGCAGAACTG	NM_001252271	FAM69A
SH2D3C	LIBerty001154	ACTGACTGATGGGGAGGGGG	NM_001252334	SH2D3C
SH2D3C	LIBerty001155	CAGGCGGAGGGCCGTGTTCG	NM_001252334	SH2D3C
SH2D3C	LIBerty001156	GAGGGGTGTGCTAGGGGGCG	NM_001252334	SH2D3C
CGA	LIBerty001157	CATGGTAAAAATTGACGTCA	NM_001252383	CGA
CGA	LIBerty001158	CTTATCTTGTTTCAACCCTT	NM_001252383	CGA
CGA	LIBerty001159	TTTTGTTTGGAGCCATTTTC	NM_001252383	CGA
SOAT1	LIBerty001160	GTCAAGCAAGATGTTGTCGC	NM_001252511	SOAT1
SOAT1	LIBerty001161	TCACCCGGACATCATGATAC	NM_001252511	SOAT1
SOAT1	LIBerty001162	TGCACATTCTACTGCTGGGG	NM_001252511	SOAT1
MEST	LIBerty001163	ATTAACTACCTAGAGATCTT	NM_001253901	MEST
MEST	LIBerty001164	GGGAAGGGCTGAAATACGGA	NM_001253901	MEST
MEST	LIBerty001165	TATGTAAAAGTACTCAGATC	NM_001253901	MEST
MEST	LIBerty001166	GATGGGCTTGTGCGCGGACC	NM_001253902	MEST
MEST	LIBerty001167	GCAGCACATGCTGGGCTCGG	NM_001253902	MEST
MEST	LIBerty001168	TTCATACCCTTTGCAATAGG	NM_001253902	MEST
RND3	LIBerty001169	ATCCCGAATGGGCACCCTAG	NM_001254738	RND3
RND3	LIBerty001170	GGGCGCACTGCTTACATTTT	NM_001254738	RND3
RND3	LIBerty001171	TTCATGTTGTCTAAGAGCCT	NM_001254738	RND3
RGS5	LIBerty001172	AGCCCAACCGGCATCCGTCG	NM_001254748	RGS5
RGS5	LIBerty001173	GCAAGTTTGAAAAGTGATGA	NM_001254748	RGS5
RGS5	LIBerty001174	TGGACGTGGGCTTGGCGGAA	NM_001254748	RGS5
CNTN1	LIBerty001175	GCTGCTAAACCCAACTGCAA	NM_001256063	CNTN1
CNTN1	LIBerty001176	GGGATATCACTCTCACCCCC	NM_001256063	CNTN1
CNTN1	LIBerty001177	TAGCAGCAGGTTTGGGTTTC	NM_001256063	CNTN1
CNTN1	LIBerty001178	CACCTCACCACCAAGACAAT	NM_001256064	CNTN1
CNTN1	LIBerty001179	TCGTGGAGCTCCAATTGTCT	NM_001256064	CNTN1
CNTN1	LIBerty001180	TTGTGGAAATAAACCAATCG	NM_001256064	CNTN1
CAPG	LIBerty001181	CACAGGGTGATTGAGGCCGG	NM_001256139	CAPG
CAPG	LIBerty001182	GGGCGTGGGAAGGAGGGTAT	NM_001256139	CAPG
CAPG	LIBerty001183	TTCACTTCCATTCAATCGTT	NM_001256139	CAPG
GLS	LIBerty001184	GCTCTGGGTGCGCGGAGAGT	NM_001256310	GLS
GLS	LIBerty001185	GGCGGGGGATTGGTGGGGGG	NM_001256310	GLS
GLS	LIBerty001186	TAGGGCAGTCAAATTTCTCT	NM_001256310	GLS
ELOVL1	LIBerty001187	CCCTCGCCCACAGCCTGGGC	NM_001256399	ELOVL1
ELOVL1	LIBerty001188	GAAGGTCCAGACTCACCCGT	NM_001256399	ELOVL1
ELOVL1	LIBerty001189	GCCGGCACGTGGAGAGTCCG	NM_001256399	ELOVL1
GNAI1	LIBerty001190	TAAAGATGAAGGGGCATTCG	NM_001256414	GNAI1
GNAI1	LIBerty001191	TGAGCTAAACTTCAAAGCAA	NM_001256414	GNAI1
GNAI1	LIBerty001192	TTCCACGCGACCCGCCGCCT	NM_001256414	GNAI1
STON2	LIBerty001193	ATCGGGAACTTAAAATCAAC	NM_001256430	STON2
STON2	LIBerty001194	GAGCGCACATGCTCTGCTTC	NM_001256430	STON2
STON2	LIBerty001195	TCCATCATACTCAGGCACCC	NM_001256430	STON2
CABLES1	LIBerty001196	ACACGTTTTCAGATCCCTCC	NM_001256438	CABLES1
CABLES1	LIBerty001197	ACAGGGTGGAGGAGTTCACC	NM_001256438	CABLES1
CABLES1	LIBerty001198	TTGGTTGGGGGTGGGGGCGG	NM_001256438	CABLES1
ENC1	LIBerty001199	ATCGCTCGGTGGTGTTAGTT	NM_001256574	ENC1
ENC1	LIBerty001200	CACTTTGAATCAAGCGGCCG	NM_001256574	ENC1
ENC1	LIBerty001201	GGCTTAATCGCTAGGAGAGG	NM_001256574	ENC1
PRDM11	LIBerty001202	GCGCCGCTTGCGGAGAGAAA	NM_001256696	PRDM11
PRDM11	LIBerty001203	GGCTACATTGTAACAAGGCG	NM_001256696	PRDM11
PRDM11	LIBerty001204	TCGGCGGCCACGTCCGTCAG	NM_001256696	PRDM11
SEPT4	LIBerty001205	CTGAGGGTTAGCCAAGCCAG	NM_001256822	Sep 04
SEPT4	LIBerty001206	GGGACTACCCCAGACCACTG	NM_001256822	Sep 04
SEPT4	LIBerty001207	TTATCTTCCTCACTCTAGCT	NM_001256822	Sep 04
CYBRD1	LIBerty001208	ACACACATAACCCTACCCAA	NM_001256909	CYBRD1
CYBRD1	LIBerty001209	CCTCTTGGTTAAGAGAAGAG	NM_001256909	CYBRD1
CYBRD1	LIBerty001210	GGGGAGGTTGAGTAGGGCAG	NM_001256909	CYBRD1
CTSL	LIBerty001211	AACAAGCCACGAACCGCGCC	NM_001257973	CTSL
CTSL	LIBerty001212	AGGCAGGCACGCCCAGCTCT	NM_001257973	CTSL
CTSL	LIBerty001213	GCCCCGGGGCGGCGCAGAGT	NM_001257973	CTSL
LMO7DN	LIBerty001214	AGAGCTGGCAGGTTTGATAG	NM_001257995	LMO7DN
LMO7DN	LIBerty001215	GGCCGTTGGCTTATTGTCTG	NM_001257995	LMO7DN
LMO7DN	LIBerty001216	TCACGTTTTAGGAATCTCAA	NM_001257995	LMO7DN
GSN	LIBerty001217	ACTTTGCTTCCTTAAGCACA	NM_001258029	GSN
GSN	LIBerty001218	GTTCTTCCCCCCAAAATTGA	NM_001258029	GSN
GSN	LIBerty001219	TTGAGGAGAAGAACCATTTC	NM_001258029	GSN
GSN	LIBerty001220	GGTGGGAACAACAGACGCAA	NM_001258030	GSN
GSN	LIBerty001221	GGTTGAGACAGTGGATACCT	NM_001258030	GSN
GSN	LIBerty001222	GTAAACAGTTTGGAGAAGCA	NM_001258030	GSN
SPRY1	LIBerty001223	GGGCCCGGACCTGTCACGGC	NM_001258039	SPRY1
SPRY1	LIBerty001224	GTGGATGTTACTGAGCCGCC	NM_001258039	SPRY1
SPRY1	LIBerty001225	TAAAAACTGGTTCTTGGAAA	NM_001258039	SPRY1
SPATA20	LIBerty001226	GCTGGGAGATGCTAGGGACA	NM_001258373	SPATA20
SPATA20	LIBerty001227	GGGGAGGACAGCCCTTCTCA	NM_001258373	SPATA20
SPATA20	LIBerty001228	TAGGGAGAGTTGTGGGATCT	NM_001258373	SPATA20
CDK6	LIBerty001229	AGCCGTGACATTGACGTGCC	NM_001259	CDK6
CDK6	LIBerty001230	CCTCCCCGCCTCCTGAGGCC	NM_001259	CDK6
CDK6	LIBerty001231	CGGCGCAACACAATGATATA	NM_001259	CDK6
BCAR3	LIBerty001232	CCCCGCCTACCAGGTCTCTC	NM_001261408	BCAR3
BCAR3	LIBerty001233	CGGCTGGGCCCGGACCGTGA	NM_001261408	BCAR3
BCAR3	LIBerty001234	GTGTGAGGGCAGCCGCAACC	NM_001261408	BCAR3
BCAR3	LIBerty001235	GAAGTTTGTTGGACAAAGTT	NM_001261409	BCAR3
BCAR3	LIBerty001236	GGGTAGGGACCAACAAACGC	NM_001261409	BCAR3
BCAR3	LIBerty001237	TAGCGTGTCCTCACCGGGGT	NM_001261409	BCAR3
BCAR3	LIBerty001238	AATTCTGGGTCGGGGGAGAG	NM_001261410	BCAR3
BCAR3	LIBerty001239	GGCTGCTAATGATTTCTGCC	NM_001261410	BCAR3
BCAR3	LIBerty001240	TGGTACAGTTCAGCCCCAGA	NM_001261410	BCAR3
LPIN1	LIBerty001241	CCAGGCTCAAGTCTGAATCC	NM_001261427	LPIN1
LPIN1	LIBerty001242	GGAGTGAGCCAGGTTTCAGG	NM_001261427	LPIN1
LPIN1	LIBerty001243	GGCACGCAGGAGACCAGCCC	NM_001261427	LPIN1
LPIN1	LIBerty001244	ATTGCAAATGCTCTCCTACC	NM_001261428	LPIN1
LPIN1	LIBerty001245	CTTCTGGAAGTTTTGCATCC	NM_001261428	LPIN1
LPIN1	LIBerty001246	TTGTTTGTCAGCTGGTCCCC	NM_001261428	LPIN1
FRMD6	LIBerty001247	AATACACTTGGTACTATGGT	NM_001267047	FRMD6
FRMD6	LIBerty001248	ATTCGGAGGCTTAAGTGAGT	NM_001267047	FRMD6
FRMD6	LIBerty001249	TTTGAGTTTTCAGAGAGACA	NM_001267047	FRMD6
TBC1D2	LIBerty001250	ACGGCTGCCCTCAGTAAAGA	NM_001267571	TBC1D2
TBC1D2	LIBerty001251	CTGGCTTCAGGTTAAAGGCG	NM_001267571	TBC1D2
TBC1D2	LIBerty001252	GCACTGAGTTAGGTTAACCG	NM_001267571	TBC1D2
TBC1D2	LIBerty001253	AAAGGATTATGAGTAAGTTC	NM_001267572	TBC1D2
TBC1D2	LIBerty001254	ACCTCTGGTGATGATTCTAT	NM_001267572	TBC1D2
TBC1D2	LIBerty001255	CAGTGATCATTTTTAACCTC	NM_001267572	TBC1D2
LMO1	LIBerty001256	AGGGGAATCTGAGGGGCCCT	NM_001270428	LMO1
LMO1	LIBerty001257	AGTACGGCCGGCGCGGAGGA	NM_001270428	LMO1
LMO1	LIBerty001258	ATGCAGCCTTCACTCTGCTG	NM_001270428	LMO1
CDC42EP3	LIBerty001259	CAGGAAAGGGCGGTGTTTTC	NM_001270436	CDC42EP3
CDC42EP3	LIBerty001260	CGTCGGCCTGGGGAAGGAGT	NM_001270436	CDC42EP3
CDC42EP3	LIBerty001261	GCGGGCTGGGACCTCCCAGC	NM_001270436	CDC42EP3
STOM	LIBerty001262	CGAAGCAGTCGCGCCGTGGA	NM_001270527	STOM
STOM	LIBerty001263	CTGAGGGGCGAGAGCCCCCA	NM_001270527	STOM
STOM	LIBerty001264	GTCACTTCCCGCTAGTTCTG	NM_001270527	STOM
MDK	LIBerty001265	AACAAGCAGCGGGGGCTGCG	NM_001270550	MDK
MDK	LIBerty001266	ACAGCACCTTCCTGGGGCCC	NM_001270550	MDK
MDK	LIBerty001267	GCGTCCAGTCCCCCACCCCG	NM_001270550	MDK
MDK	LIBerty001268	CGCCGGAGTAGAAGCGCGGG	NM_001270551	MDK
MDK	LIBerty001269	CGGGGCGGGTCCTTCCCTGG	NM_001270551	MDK
MDK	LIBerty001270	GGTGCGGGTTTGAGGGGAGG	NM_001270551	MDK
PTGS1	LIBerty001271	CAGGAAAAGTTCTCCCAGGA	NM_001271165	PTGS1
PTGS1	LIBerty001272	CCATAAACACCACTGCTCTG	NM_001271165	PTGS1
PTGS1	LIBerty001273	GACAACAGTGGGCCTGCCGC	NM_001271165	PTGS1
PTGS1	LIBerty001274	CTCTCTTGGAGTTTGGAGCC	NM_001271166	PTGS1
PTGS1	LIBerty001275	GCTTACTGGCCGTGTCACCT	NM_001271166	PTGS1
PTGS1	LIBerty001276	TCTGCCAGAAATGAAAAGAC	NM_001271166	PTGS1
SESN3	LIBerty001277	ACAACAACCCTGGTTTCCTT	NM_001271594	SESN3
SESN3	LIBerty001278	GTGGAGATGATTTAAAAGAA	NM_001271594	SESN3
SESN3	LIBerty001279	TTCGTAGAATGAAATCTATG	NM_001271594	SESN3
ZNF423	LIBerty001280	CAAGGTGGCGCCACTCACCC	NM_001271620	ZNF423
ZNF423	LIBerty001281	CTCCTGGCTCCGGGGCGCGC	NM_001271620	ZNF423
ZNF423	LIBerty001282	GCGGGTGCACGGCGCGGCGC	NM_001271620	ZNF423
MEF2D	LIBerty001283	CTTGCCAGGGAGAAGAGGGC	NM_001271629	MEF2D
MEF2D	LIBerty001284	GAGCACACGGTATGGAGAGC	NM_001271629	MEF2D
MEF2D	LIBerty001285	GCCCTCCCCCTAGCTTCCGC	NM_001271629	MEF2D
ITGBL1	LIBerty001286	CTGAGTTGTGGAGAAGGGTG	NM_001271755	ITGBL1
ITGBL1	LIBerty001287	TGACAAGAGAATATTTGGAC	NM_001271755	ITGBL1
ITGBL1	LIBerty001288	TTAAAATAATCCCTGAGTTG	NM_001271755	ITGBL1
ITGBL1	LIBerty001289	ATTCAGTTTGTCTGACTCAT	NM_001271756	ITGBL1
ITGBL1	LIBerty001290	CTCATCCCAAGCAGGACATT	NM_001271756	ITGBL1
ITGBL1	LIBerty001291	GATGAGGTCATTGATATCAG	NM_001271756	ITGBL1
SERPINB6	LIBerty001292	GCCCCCGGCTTTCCCGACTT	NM_001271822	SERPINB6
SERPINB6	LIBerty001293	GCGGGGCCGGGAACGCGCGT	NM_001271822	SERPINB6
SERPINB6	LIBerty001294	TCGACGGCGCGCGGGGACGC	NM_001271822	SERPINB6
SERPINB6	LIBerty001295	CGCAGAGCCTCCCGGGCCAC	NM_001271823	SERPINB6
SERPINB6	LIBerty001296	CGGCCGGCGCGGGATGGGGG	NM_001271823	SERPINB6
SERPINB6	LIBerty001297	TCTTCCGTGGGCGCTGGGCC	NM_001271823	SERPINB6
SERPINB6	LIBerty001298	CACATGAGTTTCACTGTGTC	NM_001271825	SERPINB6
SERPINB6	LIBerty001299	CACATGAGTTTTACTGTGTC	NM_001271825	SERPINB6
SERPINB6	LIBerty001300	TGAACTGGAGAAACCAAAGC	NM_001271825	SERPINB6
CDK2AP2	LIBerty001301	AGGCGGAGGCCAATCGGCGG	NM_001271849	CDK2AP2
CDK2AP2	LIBerty001302	GAGCAGACAGGTGCGAGGTC	NM_001271849	CDK2AP2
CDK2AP2	LIBerty001303	GCGGTGGCCACCGCCCAATC	NM_001271849	CDK2AP2
GPR176	LIBerty001304	CACGCTCCGCGGGGCCAAGA	NM_001271854	GPR176
GPR176	LIBerty001305	GCGCCCTCCCCGCGGCAGCC	NM_001271854	GPR176
GPR176	LIBerty001306	GTCTCGGCTGGAAGCGTGGG	NM_001271854	GPR176
GPR176	LIBerty001307	AATGCTCTGAGGTCAAATCT	NM_001271855	GPR176
GPR176	LIBerty001308	AGGGAAAAGTGAGTCATCTC	NM_001271855	GPR176
GPR176	LIBerty001309	GCCCTGTAGAGTGAGGTTGC	NM_001271855	GPR176
PAQR6	LIBerty001310	ACAGGGAGTTTGGGTCGTGC	NM_001272109	PAQR6
PAQR6	LIBerty001311	CACTGCTCTGAGTCGCCGGG	NM_001272109	PAQR6
PAQR6	LIBerty001312	CTGACTGGCTAGAACAGGGT	NM_001272109	PAQR6
LDLRAD4	LIBerty001313	CTAGGCAGTTTTAGTTTATA	NM_001276249	LDLRAD4
LDLRAD4	LIBerty001314	CTCAGGAGGGCGCTTTCTCC	NM_001276249	LDLRAD4
LDLRAD4	LIBerty001315	GCTTTCATGTTTGAATTGCC	NM_001276249	LDLRAD4
LDLRAD4	LIBerty001316	AGCAGCAGGCGCGCCTCTGG	NM_001276251	LDLRAD4
LDLRAD4	LIBerty001317	GCATTTCCCTCGCCCGCCAC	NM_001276251	LDLRAD4
LDLRAD4	LIBerty001318	GGGCCCGAGGACTGGGGTGA	NM_001276251	LDLRAD4
NOL3	LIBerty001319	CTCATCTCCTGGTGCGCCCC	NM_001276312	NOL3
NOL3	LIBerty001320	GCACGTCCCCAGCCAGCGCG	NM_001276312	NOL3
NOL3	LIBerty001321	GGAGGGGGCAGTTCGGCCCG	NM_001276312	NOL3
CORO1C	LIBerty001322	ACTGGGTTTGGGCCGCCCCA	NM_001276471	CORO1C
CORO1C	LIBerty001323	GCCGGGCTCACGTGGGGCCG	NM_001276471	CORO1C
CORO1C	LIBerty001324	GGGAAGGGCTGCTTCGGGCG	NM_001276471	CORO1C
AOC3	LIBerty001325	ACTCTCTCCCATCCAGCAAA	NM_001277732	AOC3
AOC3	LIBerty001326	GGATGAGGTCACGTAGAGGA	NM_001277732	AOC3
AOC3	LIBerty001327	TGGATCTTAGCTCACTGGCT	NM_001277732	AOC3
CXCL12	LIBerty001328	CTGCGCCTCGGGAGCACAGA	NM_001277990	CXCL12
CXCL12	LIBerty001329	GAGTCGCGCGTCAGAGACCC	NM_001277990	CXCL12
CXCL12	LIBerty001330	TGGGTGGGGGGTGCCGCCGA	NM_001277990	CXCL12
L1CAM	LIBerty001331	CGGCTTGGGCTGGGGGCCCC	NM_001278116	L1CAM
L1CAM	LIBerty001332	CTCGGCTGGCACCAGGGGCT	NM_001278116	L1CAM
L1CAM	LIBerty001333	GCTCCCGGAGTGGGCTGCCC	NM_001278116	L1CAM
COL6A5	LIBerty001334	GCAGGATGGGGAAATGGAGC	NM_001278298	COL6A5
COL6A5	LIBerty001335	TAACGCACCCCTGATGCTAG	NM_001278298	COL6A5
COL6A5	LIBerty001336	TTATCCAGCAACTTCTAGAA	NM_001278298	COL6A5
RUNX2	LIBerty001337	GACTGCCGGGCGGAGTCTGA	NM_001278478	RUNX2
RUNX2	LIBerty001338	GCCAACAGAGTCTGGCGATG	NM_001278478	RUNX2
RUNX2	LIBerty001339	GTGAGAAATCAAGTTTGATG	NM_001278478	RUNX2
AP3B2	LIBerty001340	ACGAGCCAAGTCGCTTTAAA	NM_001278511	AP3B2
AP3B2	LIBerty001341	GACTCGCCCACCTTTAGATC	NM_001278511	AP3B2
AP3B2	LIBerty001342	GGACGCTGGGACCGTCTTGC	NM_001278511	AP3B2
AXL	LIBerty001343	AGTTTCCTTTTCTCCGTCAG	NM_001278599	AXL
AXL	LIBerty001344	CTGTTCCCACCGCGTTGGCA	NM_001278599	AXL
AXL	LIBerty001345	GGAAACTTTGTGTCTGCGGA	NM_001278599	AXL
EDIL3	LIBerty001346	AGAGAGGAGGGGGAGACCCG	NM_001278642	EDIL3
EDIL3	LIBerty001347	GAGGAGGGGAGGAGGGAGGA	NM_001278642	EDIL3
EDIL3	LIBerty001348	GGAGTGAATAACAGGGCGGG	NM_001278642	EDIL3
MLPH	LIBerty001349	CGCCGTCTTTCTCCCCAAAC	NM_001281473	MLPH
MLPH	LIBerty001350	GCCAGTGCGGGGGAGAGCCC	NM_001281473	MLPH
MLPH	LIBerty001351	GGCTTGGGGGTCGAGTATCC	NM_001281473	MLPH
MLPH	LIBerty001352	GTATCTATTCATTCACCTAA	NM_001281474	MLPH
MLPH	LIBerty001353	TGAATTGCAAAAGCGGTTCC	NM_001281474	MLPH
MLPH	LIBerty001354	TTTCCTATCTGCAAAATGAT	NM_001281474	MLPH
SPOCD1	LIBerty001355	AACTCTCAGGCAGGCAGCCA	NM_001281988	SPOCD1
SPOCD1	LIBerty001356	CAATCCTGGCTCCCAAGCAG	NM_001281988	SPOCD1
SPOCD1	LIBerty001357	GGTGGGTGCATGGGGCAGCG	NM_001281988	SPOCD1
ARHGAP27	LIBerty001358	CGAACGGCGAGTGCAGGATC	NM_001282290	ARHGAP27
ARHGAP27	LIBerty001359	CTTGCATAAAATCACATGTA	NM_001282290	ARHGAP27
ARHGAP27	LIBerty001360	TCCATTCTTACACTCAGTGC	NM_001282290	ARHGAP27
ITGB6	LIBerty001361	AAGCATATAGGCTATATATG	NM_001282354	ITGB6
ITGB6	LIBerty001362	AATGAATTTCCCCACCTTCT	NM_001282354	ITGB6
ITGB6	LIBerty001363	CAATGAAACACTAAAATCTC	NM_001282354	ITGB6
PIK3CG	LIBerty001364	AGACTGAGCAATGTTTACCA	NM_001282426	PIK3CG
PIK3CG	LIBerty001365	CATAATGGGTAATTTTGGTT	NM_001282426	PIK3CG
PIK3CG	LIBerty001366	GTTCTAAGAGCCACAGTATT	NM_001282426	PIK3CG
MXRA8	LIBerty001367	GGGAGGCTGAGGCAGGAGAA	NM_001282582	MXRA8
MXRA8	LIBerty001368	TCACTGCAAGCTCCACCTTC	NM_001282582	MXRA8
MXRA8	LIBerty001369	TGCGCCACTGCTCTCCAGCC	NM_001282582	MXRA8
MXRA8	LIBerty001370	GGAGAGTGACTGGATGTGAT	NM_001282583	MXRA8
MXRA8	LIBerty001371	TATCTTGAGACCCCCTTGGG	NM_001282583	MXRA8
MXRA8	LIBerty001372	TCCATAAAAGTGACTTTCCC	NM_001282583	MXRA8
MXRA8	LIBerty001373	CCAGCAGGCCAGCAACGATG	NM_001282585	MXRA8
MXRA8	LIBerty001374	GAGGGGCAGTGTGGGAGCAG	NM_001282585	MXRA8
MXRA8	LIBerty001375	GGGAGGCCAAGGGGCCCGGC	NM_001282585	MXRA8
SPATS2L	LIBerty001376	ACTCTGGTCTGATATTTGTA	NM_001282735	SPATS2L
SPATS2L	LIBerty001377	TCGAGAAGCATAACAAACTC	NM_001282735	SPATS2L
SPATS2L	LIBerty001378	TCTCGAGCTCCAGACTCTAA	NM_001282735	SPATS2L
SPATS2L	LIBerty001379	GTTAGTAAAAACTGAACATC	NM_001282744	SPATS2L
SPATS2L	LIBerty001380	TGGGAAAAGACTGTATTAAT	NM_001282744	SPATS2L
SPATS2L	LIBerty001381	TGTCAAATTCTGTATCTGTG	NM_001282744	SPATS2L
CAST	LIBerty001382	CATCCCGGGCTCCCGGGGCG	NM_001284212	CAST
CAST	LIBerty001383	CTCGTCATGCGCCTGGCATC	NM_001284212	CAST
CAST	LIBerty001384	GGGAGGGAGGTCCCGCTCCG	NM_001284212	CAST
CAST	LIBerty001385	CAATAACGCAGCCTGTGATG	NM_001284213	CAST
CAST	LIBerty001386	TGCGCAGCCCACACAGCACG	NM_001284213	CAST
FKBP9	LIBerty001387	ACTCCAGTGGGGACCAAGTC	NM_001284341	FKBP9
FKBP9	LIBerty001388	CGCTTTTCTCTTCCGACTTT	NM_001284341	FKBP9
FKBP9	LIBerty001389	GACACTGTGATCTCCGGACA	NM_001284341	FKBP9
FKBP9	LIBerty001390	CAATCCCTAAATCGCATGCG	NM_001284343	FKBP9
FKBP9	LIBerty001391	GAAAGCCTTAAAAGTAACCA	NM_001284343	FKBP9
FKBP9	LIBerty001392	GAGTCAGCCCCTGGAATGCA	NM_001284343	FKBP9
TMEM9B	LIBerty001393	ACAGAATTAGAAAGCCGACG	NM_001286094	TMEM9B
TMEM9B	LIBerty001394	CAGGGAGGCCACGCCCACGA	NM_001286094	TMEM9B
TMEM9B	LIBerty001395	GGGCGGCAGGTTAGTACTTA	NM_001286094	TMEM9B
TMEM9B	LIBerty001396	CTTGCTGAGAATGACAGCCC	NM_001286095	TMEM9B
TMEM9B	LIBerty001397	GAACAGGCACTGCCTTACCC	NM_001286095	TMEM9B
TMEM9B	LIBerty001398	GACTCCAAGAGGTGGCGAAT	NM_001286095	TMEM9B
THSD4	LIBerty001399	AAGGTAAGCACGCCACATGC	NM_001286429	THSD4
THSD4	LIBerty001400	AGGGACAGAAATGATCAATG	NM_001286429	THSD4
THSD4	LIBerty001401	ATCTGGTCTCATTCATGAAA	NM_001286429	THSD4
RIPOR2	LIBerty001402	TATCTGTATTCATATCCAAC	NM_001286445	RIPOR2
RIPOR2	LIBerty001403	TCATATTTCCTTAAAGAGGA	NM_001286445	RIPOR2
RIPOR2	LIBerty001404	TTTGAAGAGGGCTGCAGATC	NM_001286445	RIPOR2
RIPOR2	LIBerty001405	AAATGGGAATCCCTCTCTGT	NM_001286446	RIPOR2
RIPOR2	LIBerty001406	AGGTGTGTCTGACTGCACGC	NM_001286446	RIPOR2
RIPOR2	LIBerty001407	CAGAGGAGCCGTGCAATGGC	NM_001286446	RIPOR2
FAM214A	LIBerty001408	ACTACAGCTTCCTGTCTACT	NM_001286495	FAM214A
FAM214A	LIBerty001409	GACAGTGCTGCCAAGTAGAC	NM_001286495	FAM214A
FAM214A	LIBerty001410	TTACAAACTCAGCTGTGTTT	NM_001286495	FAM214A
AIG1	LIBerty001411	CAAAGCTTCCACAGCATGAA	NM_001286587	AIG1
AIG1	LIBerty001412	CTGGAGCGGGTTGCTGCTGC	NM_001286587	AIG1
AIG1	LIBerty001413	GGTTTATTGTGAAGAGTGAA	NM_001286587	AIG1
MAP3K7CL	LIBerty001414	AAAGGGTAGAATTCTAGAAG	NM_001286619	MAP3K7CL
MAP3K7CL	LIBerty001415	CATTTAATATACTCCCCACT	NM_001286619	MAP3K7CL
MAP3K7CL	LIBerty001416	GAGCTGATTATAAGAACTCT	NM_001286619	MAP3K7CL
MAP3K7CL	LIBerty001417	AGCCAACTTGGACAGGCCAC	NM_001286620	MAP3K7CL
MAP3K7CL	LIBerty001418	GGATCCTGGTTAAGAATGTG	NM_001286620	MAP3K7CL
MAP3K7CL	LIBerty001419	TCTGGCTGAGCTGATTGGAG	NM_001286620	MAP3K7CL
MAP3K7CL	LIBerty001420	AAACATTTTGACAGTGATAC	NM_001286624	MAP3K7CL
MAP3K7CL	LIBerty001421	ACAGCTGTTCCAAAAACATT	NM_001286624	MAP3K7CL
MAP3K7CL	LIBerty001422	TGCTGTCAGGAACTCCGATC	NM_001286624	MAP3K7CL
MAP3K7CL	LIBerty001423	AGCACGGCAGCTGCTGGCCC	NM_001286634	MAP3K7CL
MAP3K7CL	LIBerty001424	CTGCCCGGGGCCGGTGGGGC	NM_001286634	MAP3K7CL
MAP3K7CL	LIBerty001425	GGCCTTAGCTGTCTTCCTGC	NM_001286634	MAP3K7CL
AADAT	LIBerty001426	TCTCGAAGATCTCAGCATTT	NM_001286683	AADAT
AADAT	LIBerty001427	TGGTCGCCGGGATGCTTCCC	NM_001286683	AADAT
AADAT	LIBerty001428	TTGAAATTCGTCTTGGTCGC	NM_001286683	AADAT
ACSL1	LIBerty001429	GTGATTCTCCAAAAAGAAAG	NM_001286708	ACSL1
ACSL1	LIBerty001430	GTTCTATGAATATATCCTCA	NM_001286708	ACSL1
ACSL1	LIBerty001431	TAGAAGGAGACTACTGAAGT	NM_001286708	ACSL1
ACSL1	LIBerty001432	AAACCACTGAAATGAAGGAT	NM_001286710	ACSL1
ACSL1	LIBerty001433	AGCTTCCCAATAAGAGACAA	NM_001286710	ACSL1
ACSL1	LIBerty001434	CCGGGTGGTATGTCTAACCA	NM_001286710	ACSL1
ACSL1	LIBerty001435	CTGCGGCGGGCGAACGCCGC	NM_001286711	ACSL1
ACSL1	LIBerty001436	TATGAAATCCGAGGCAGTCT	NM_001286711	ACSL1
ACSL1	LIBerty001437	TGAATCTGAGGAAGGACAAA	NM_001286711	ACSL1
ACSL1	LIBerty001438	AATTTGCCAAGCCAGGGTTA	NM_001286712	ACSL1
ACSL1	LIBerty001439	CGAATCCAACAGGTTTGGAG	NM_001286712	ACSL1
ACSL1	LIBerty001440	GCTTAAGCAAATCTAACTTT	NM_001286712	ACSL1
SYNPO2	LIBerty001441	CAAGGAACAGTGTTAATAGA	NM_001286754	SYNPO2
SYNPO2	LIBerty001442	GAGGTGGAGGAAGGTGAGAA	NM_001286754	SYNPO2
SYNPO2	LIBerty001443	GCCATCCAATTGAATGTATG	NM_001286754	SYNPO2
GRID2	LIBerty001444	AGGGGGCACATCCGGCGTGA	NM_001286838	GRID2
GRID2	LIBerty001445	GGGGGTGTTGGAAGTTGCAG	NM_001286838	GRID2
GRID2	LIBerty001446	TTTTGGTCCGAGAGGGTGCG	NM_001286838	GRID2
FARP1	LIBerty001447	GCCTCGGGGGACAGTGCCCT	NM_001286839	FARP1
FARP1	LIBerty001448	GTTTCGGGAACTCTACGGAG	NM_001286839	FARP1
FARP1	LIBerty001449	TTGCGGTGCTTGAGAGCCTT	NM_001286839	FARP1
UPP1	LIBerty001450	ACCAGGAAAGACGCCTGAGA	NM_001287428	UPP1
UPP1	LIBerty001451	TCTAGGTCGTCTTCTTTCCC	NM_001287428	UPP1
UPP1	LIBerty001452	TCTGGTGAGAGCACAGAGCC	NM_001287428	UPP1
UPP1	LIBerty001453	TCTCGCCTCTGCAGAGCAGC	NM_001287429	UPP1
UPP1	LIBerty001454	TGAGTAACAGAACTGGCTGC	NM_001287429	UPP1
UPP1	LIBerty001455	CAGCTGAGTTCGCCGGCCCA	NM_001287430	UPP1
UPP1	LIBerty001456	CTGCGGGATGGCCCAGGATG	NM_001287430	UPP1
UPP1	LIBerty001457	GAGGAAGGTGGGGGCGGGCG	NM_001287430	UPP1
CDC25B	LIBerty001458	CGACGACCCGGCCGGGCCGG	NM_001287518	CDC25B
CDC25B	LIBerty001459	GCACCTCCGGGGACGCCGGC	NM_001287518	CDC25B
CDC25B	LIBerty001460	GCGCCCCGCCCGAGACAAAG	NM_001287518	CDC25B
CDC25B	LIBerty001461	ATCACCTCAGCGGGGCCATA	NM_001287524	CDC25B
CDC25B	LIBerty001462	GGATGGATGGATGCCTTTCC	NM_001287524	CDC25B
CDC25B	LIBerty001463	GGGTGCCCCTGGCCTATCAT	NM_001287524	CDC25B
EYA1	LIBerty001464	GTTACCAATTAAGATCTTTG	NM_001288575	EYA1
EYA1	LIBerty001465	TACTCCCCAAAGATCTTAAT	NM_001288575	EYA1
EYA1	LIBerty001466	TCAGGGCCTGAAAAAAGTTT	NM_001288575	EYA1
CST3	LIBerty001467	AAGGACAGGGAAGCCTGGAG	NM_001288614	CST3
CST3	LIBerty001468	ACTGATAGGGAGGGACCTGG	NM_001288614	CST3
CST3	LIBerty001469	GAGGCCGGGAGGGGCTGGGA	NM_001288614	CST3
CRMP1	LIBerty001470	GCAAGGATTGCCGCTGCCGG	NM_001288661	CRMP1
CRMP1	LIBerty001471	GCGGCTGCGGCGCTTTGTAC	NM_001288661	CRMP1
CRMP1	LIBerty001472	TGCTCCCAAGCAGATTTCGC	NM_001288661	CRMP1
CRMP1	LIBerty001473	AACAAAAGAGGGAGGGGCAG	NM_001288662	CRMP1
CRMP1	LIBerty001474	CCTCTGGCACATCCCGTGGG	NM_001288662	CRMP1
CRMP1	LIBerty001475	GGAGGGGGCGGCAAGCCCGC	NM_001288662	CRMP1
IL1R1	LIBerty001476	CCTGGAGCTGCTGACCTCTT	NM_001288706	IL1R1
IL1R1	LIBerty001477	CTGCAAACTGGAATGGAGTG	NM_001288706	IL1R1
IL1R1	LIBerty001478	TGGAAGGCAGCCCAGAAGCA	NM_001288706	IL1R1
TTC7A	LIBerty001479	CACTCGGCTCCACTCCAGTT	NM_001288953	TTC7A
TTC7A	LIBerty001480	TCTTCTACCTGCTTTCCCAA	NM_001288953	TTC7A
TTC7A	LIBerty001481	TGCGTCAGTCCCGCCAGTGC	NM_001288953	TTC7A
IFI27	LIBerty001482	GAAGCACTGCCCCTTGACAC	NM_001288957	IFI27
IFI27	LIBerty001483	GGCCTGGGATCACACCCTTT	NM_001288957	IFI27
IFI27	LIBerty001484	TCGGGGTGGAGCTGCTTAAA	NM_001288957	IFI27
IFI27	LIBerty001485	ACAGAAATAGGATTTGCCCA	NM_001288960	IFI27
IFI27	LIBerty001486	TCTTCTGGACTGCGCATGAG	NM_001288960	IFI27
IFI27	LIBerty001487	TGTCTGCAGTTTCGGTTTCC	NM_001288960	IFI27
SYTL2	LIBerty001488	CGAGGAGGCCGGGGCGGGCC	NM_001289608	SYTL2
SYTL2	LIBerty001489	GAGGGAAGGGGAGAGGGCAG	NM_001289608	SYTL2
SYTL2	LIBerty001490	GCTGGCAGGCGCTGTGTGCC	NM_001289608	SYTL2
SYTL2	LIBerty001491	CCAGCTGCTAAGTGGAATCT	NM_001289610	SYTL2
SYTL2	LIBerty001492	GTGGGTATCAGTATTTGGAA	NM_001289610	SYTL2
SYTL2	LIBerty001493	TTGGCAGGCTAGTGTGAGAG	NM_001289610	SYTL2
CRYAB	LIBerty001494	AAATGGGAAATCTGGAGAGG	NM_001289807	CRYAB
CRYAB	LIBerty001495	AGGAGGAGTAGGGAACGGGA	NM_001289807	CRYAB
CRYAB	LIBerty001496	GAGGCCACACTGTAGCTAGG	NM_001289807	CRYAB
CRYAB	LIBerty001497	GGAGGAGGGGCACACTACGC	NM_001289808	CRYAB
CRYAB	LIBerty001498	GGCATTCAGGACTGGAAAGG	NM_001289808	CRYAB
CRYAB	LIBerty001499	TCACAAAGAGTTAATGTCCC	NM_001289808	CRYAB
NFIL3	LIBerty001500	CCGCGCTCGGGTGCCCCCGC	NM_001290000	NFIL3
NFIL3	LIBerty001501	CGCCCACTGTCGTTTGGTGC	NM_001290000	NFIL3
NFIL3	LIBerty001502	GGGGCTTGAGACGACCGCGC	NM_001290000	NFIL3
SEMA3B	LIBerty001503	AGACAAGGTCCCCATGTGAA	NM_001290060	SEMA3B
SEMA3B	LIBerty001504	CTAGGCTGGCATGAAGTGGG	NM_001290060	SEMA3B
SEMA3B	LIBerty001505	CTCCCAGTATCCCTCCTCCC	NM_001290060	SEMA3B
SEMA3B	LIBerty001506	ACGCCACTGGGCACACCCTC	NM_001290061	SEMA3B
SEMA3B	LIBerty001507	CTTCCGAACCCTCCCCTCCG	NM_001290061	SEMA3B
SEMA3B	LIBerty001508	TCTGTGATTGTGGCCAGGCG	NM_001290061	SEMA3B
SEMA3B	LIBerty001509	AGAGGAAGATTCATGAGTGA	NM_001290062	SEMA3B
SEMA3B	LIBerty001510	CACACGTCGCCCAGCACCTT	NM_001290062	SEMA3B
SEMA3B	LIBerty001511	GGCGAGATCGGAGGCTAGCC	NM_001290062	SEMA3B
HAGHL	LIBerty001512	ACGTCTGCGCCCCTCTTCTC	NM_001290137	HAGHL
HAGHL	LIBerty001513	CCATCAGGGGCCGGAGAACT	NM_001290137	HAGHL
HAGHL	LIBerty001514	GGAAACGACTGGCTCAGCCG	NM_001290137	HAGHL
ADGRG1	LIBerty001515	CAGGGATGGAAGCCTCTTCC	NM_001290142	ADGRG1
ADGRG1	LIBerty001516	GGGAGAACTGAGGTAGACAA	NM_001290142	ADGRG1
ADGRG1	LIBerty001517	TCAGGTGTCCTGCAGGAGCC	NM_001290142	ADGRG1
CDKN1A	LIBerty001518	ACTGGGCACTCTTGTCCCCC	NM_001291549	CDKN1A
CDKN1A	LIBerty001519	CATGCTTGGGCAGCAGGCTG	NM_001291549	CDKN1A
CDKN1A	LIBerty001520	TGATTGGCTTTCTGGCCGTC	NM_001291549	CDKN1A
CD24	LIBerty001521	AGAATTCTGTGTTGCGGGTG	NM_001291737	CD24
CD24	LIBerty001522	CCATCATTCTCAGCAAACTA	NM_001291737	CD24
CD24	LIBerty001523	GATGAGTTCATGTCCTTTGC	NM_001291737	CD24
CD24	LIBerty001524	AGAGTGCAGTGGCACTATTG	NM_001291738	CD24
CD24	LIBerty001525	CACTAGAACCTCTGCCTCCC	NM_001291738	CD24
CD24	LIBerty001526	GGAGTCTTGTTCTGCCACCC	NM_001291738	CD24
CRMP1	LIBerty001527	GCCCTGAAAACCATACTCTC	NM_001313	CRMP1
CRMP1	LIBerty001528	GTGTGTGGCCGCGCGTCTGG	NM_001313	CRMP1
CRMP1	LIBerty001529	TTTAAAAGAAAAAGACGGCG	NM_001313	CRMP1
CSRP2	LIBerty001530	CCAGCCCGGCAAGCGGCTCC	NM_001321	CSRP2
CSRP2	LIBerty001531	GGGCTGCCCTCTGCCCGCTC	NM_001321	CSRP2
CSRP2	LIBerty001532	TTGTCTCCTGGTGGCTAGCC	NM_001321	CSRP2
S1PR1	LIBerty001533	ATCAGCGTCTATCTGGGCGA	NM_001400	S1PR1
S1PR1	LIBerty001534	GAGAATCCTCTCCACAGCCA	NM_001400	S1PR1
S1PR1	LIBerty001535	TGATTTATACAGTAGAATCC	NM_001400	S1PR1
CELSR3	LIBerty001536	GAGGACGTGAGCGTTGCTCC	NM_001407	CELSR3
CELSR3	LIBerty001537	GTGAAGGCGGCGACCGAAAG	NM_001407	CELSR3
CELSR3	LIBerty001538	TTCGCGCTCTGTTCAGCACC	NM_001407	CELSR3
EMP1	LIBerty001539	AGTCAGAGAGAGCCTACAAC	NM_001423	EMP1
EMP1	LIBerty001540	CATTGCTTCAAATGAGTAAC	NM_001423	EMP1
EMP1	LIBerty001541	GTCCCTCCTTTTTTCCACTG	NM_001423	EMP1
EPAS1	LIBerty001542	CCGGGCGGCTCACTGCGTCC	NM_001430	EPAS1
EPAS1	LIBerty001543	GCCGCGCGTCCCCATTGGCC	NM_001430	EPAS1
EPAS1	LIBerty001544	GTGTGTGGGCGGGCACGCGC	NM_001430	EPAS1
FABP4	LIBerty001545	AAGTCCAGTGACTATTTGCC	NM_001442	FABP4
FABP4	LIBerty001546	AGAGAAAAAAATGCAGAGGC	NM_001442	FABP4
FABP4	LIBerty001547	TTCTCAACTTTGGTTCTCCC	NM_001442	FABP4
FOXC1	LIBerty001548	CAGCCGGACGCACAGCGCAG	NM_001453	FOXC1
FOXC1	LIBerty001549	CCGGACTCGGACTCGGCGGC	NM_001453	FOXC1
FOXC1	LIBerty001550	GGCTGGCTCCTCCGGCGCCT	NM_001453	FOXC1
MR1	LIBerty001551	ACAGCAGCTTAAGCTTGTCC	NM_001531	MR1
MR1	LIBerty001552	GGCATGGCCATGAGGCAGGC	NM_001531	MR1
MR1	LIBerty001553	GGGCCTGTTCCCTAGCTCCC	NM_001531	MR1
IGFBP7	LIBerty001554	GAGACCGAGCGCCCATGGGC	NM_001553	IGFBP7
IGFBP7	LIBerty001555	GAGCGGGCACCCGGCGTGAC	NM_001553	IGFBP7
IGFBP7	LIBerty001556	GCGCTCCTGCTGGCGTCGGG	NM_001553	IGFBP7
CYR61	LIBerty001557	CAAAGGTGCAATGGAGCCAG	NM_001554	CYR61
CYR61	LIBerty001558	CCAGAATTCTCAAACATCTC	NM_001554	CYR61
CYR61	LIBerty001559	CTGCTGCCAAGCGCCTCCCC	NM_001554	CYR61
IL13RA1	LIBerty001560	CGGCTCAGGTTACCTGAGGC	NM_001560	IL13RA1
IL13RA1	LIBerty001561	GGAAGGGCCGCCCCGCCCAC	NM_001560	IL13RA1
IL13RA1	LIBerty001562	GGCGGCTCTGGCGGCTCCTA	NM_001560	IL13RA1
ACTA2	LIBerty001563	CCGTTTCATGAGCAGACCAG	NM_001613	ACTA2
ACTA2	LIBerty001564	GCGTGTTTATCTCCCACAGG	NM_001613	ACTA2
ACTA2	LIBerty001565	TCTCTAATCTGGGTGGCCGG	NM_001613	ACTA2
ATP1B1	LIBerty001566	GAGGGACGGCGCAGGCTGCG	NM_001677	ATP1B1
ATP1B1	LIBerty001567	GCTCCGAGCCCCGCACCTAT	NM_001677	ATP1B1
ATP1B1	LIBerty001568	GGTGGGCGCGCAGCCGCTCG	NM_001677	ATP1B1
ATP2B2	LIBerty001569	GAGGCCGCCCCTGCCGCTGC	NM_001683	ATP2B2
ATP2B2	LIBerty001570	GGGAGGGCCGGTTCTGGAGG	NM_001683	ATP2B2
ATP2B2	LIBerty001571	TCGCCGGCAAAATGCAATCT	NM_001683	ATP2B2
BCL7B	LIBerty001572	AACTCTCAGGGAAGAGAACC	NM_001707	BCL7B
BCL7B	LIBerty001573	ACGTGCTTGTGGTCAGGGCG	NM_001707	BCL7B
BCL7B	LIBerty001574	GGTGCCGCCGGTGGGCAACC	NM_001707	BCL7B
BMP7	LIBerty001575	CACTGGGCACAGCTGGGGGG	NM_001719	BMP7
BMP7	LIBerty001576	CATTTGTCGAGCGCTCTAGA	NM_001719	BMP7
BMP7	LIBerty001577	CCCACGGGGTGCCTAGAGCC	NM_001719	BMP7
BTG1	LIBerty001578	AGGAGGCGGGTCCAGAGATA	NM_001731	BTG1
BTG1	LIBerty001579	CGCTTGTAAACAAATAAACC	NM_001731	BTG1
BTG1	LIBerty001580	GGGTCTCCAGCCGCCACTCC	NM_001731	BTG1
C1S	LIBerty001581	CCCGCTGGAGCCCTGGATAG	NM_001734	C1S
C1S	LIBerty001582	GGGCTCTCTGGCCTGGGAGG	NM_001734	C1S
C1S	LIBerty001583	TAATGCTATTTTTCAGCCAA	NM_001734	C1S
C5AR1	LIBerty001584	GGAGGTGGTTAGAGTCCCCT	NM_001736	C5AR1
C5AR1	LIBerty001585	TGAGGCCAGAGCTCCCTCTG	NM_001736	C5AR1
C5AR1	LIBerty001586	TTCCTCGGTTTTCCGAGCGC	NM_001736	C5AR1
CAPG	LIBerty001587	AAATACTTGCATTCAGGGCA	NM_001747	CAPG
CAPG	LIBerty001588	GAAAGACAAACTGAGGGAGG	NM_001747	CAPG
CAPG	LIBerty001589	GTTAGTCACATTTTCTGGGC	NM_001747	CAPG
CAPN2	LIBerty001590	ATCCTAGCCTTCTTCCCTAT	NM_001748	CAPN2
CAPN2	LIBerty001591	GCAAAGGTGGCCTCGGGTTC	NM_001748	CAPN2
CAPN2	LIBerty001592	GTGGCCGTCCGGAAAACACC	NM_001748	CAPN2
CDH3	LIBerty001593	AGAACAACGAATCCCAGGTC	NM_001793	CDH3
CDH3	LIBerty001594	AGGAGATAAACGCCAGACCT	NM_001793	CDH3
CDH3	LIBerty001595	GCACTTCGTGTCTAACGTAG	NM_001793	CDH3
CHN1	LIBerty001596	CACTCGACCGGGAAGCCCGA	NM_001822	CHN1
CHN1	LIBerty001597	GATAGCGTCTCCCACGAGCT	NM_001822	CHN1
CHN1	LIBerty001598	GATGGCGTCTGCGAGGCCGC	NM_001822	CHN1
COL4A1	LIBerty001599	ACGCGGGAGCCTCTTGAGTG	NM_001845	COL4A1
COL4A1	LIBerty001600	AGCGCGGAGCCCTGGTGTCC	NM_001845	COL4A1
COL4A1	LIBerty001601	CCTCAAAGGGGAGGACCCTG	NM_001845	COL4A1
COL4A2	LIBerty001602	ACAGCTAGCTCTCGGAAGGC	NM_001846	COL4A2
COL4A2	LIBerty001603	CCAGCGCTACGCACCGTCCC	NM_001846	COL4A2
COL4A2	LIBerty001604	CCGCTTGGAGCCGCCGCACC	NM_001846	COL4A2
COL6A1	LIBerty001605	GAGGAGAGGGGAGGGGCGGG	NM_001848	COL6A1
COL6A1	LIBerty001606	GAGGGGCGGGGCGGGAGGAG	NM_001848	COL6A1
COL6A1	LIBerty001607	GGGGAGGGGCGGGGCGGGAG	NM_001848	COL6A1
COL6A2	LIBerty001608	CCGGGGGCACGGGAGGGGGA	NM_001849	COL6A2
COL6A2	LIBerty001609	GAGGGAAGCGGGGACCCTCG	NM_001849	COL6A2
COL6A2	LIBerty001610	GGCCCCGCGGATGGGAGGAG	NM_001849	COL6A2
COL8A1	LIBerty001611	AGAGTGTCCAGCTCCTCCAG	NM_001850	COL8A1
COL8A1	LIBerty001612	GCAAGGCGGAGGAGAGACGA	NM_001850	COL8A1
COL8A1	LIBerty001613	GGCAGGGAAGGAGCGGCGGG	NM_001850	COL8A1
SLC31A2	LIBerty001614	CGAAGACAGAGGGCAGCAGG	NM_001860	SLC31A2
SLC31A2	LIBerty001615	GGAACCTGGGGCGAGGCGCC	NM_001860	SLC31A2
SLC31A2	LIBerty001616	TCCCTCTCGCTCGCGACTCC	NM_001860	SLC31A2
CPA2	LIBerty001617	AGGTGGGAATTTTCCCATGT	NM_001869	CPA2
CPA2	LIBerty001618	CATTGGTGATATCACACAGG	NM_001869	CPA2
CPA2	LIBerty001619	TTGTTATCTTATCCTAGGAA	NM_001869	CPA2
CPA3	LIBerty001620	ATAAGTAGCATGTGCTTGGT	NM_001870	CPA3
CPA3	LIBerty001621	CCATCCTGTATCTGTAAAAT	NM_001870	CPA3
CPA3	LIBerty001622	TGGGTATTTCCTATTGCAAA	NM_001870	CPA3
CPM	LIBerty001623	AAGTGCACATTTTTATGCTT	NM_001874	CPM
CPM	LIBerty001624	AGAAATATGACTGGACAAAA	NM_001874	CPM
CPM	LIBerty001625	TTCCTCTGTCTTCATTCTGA	NM_001874	CPM
CRABP2	LIBerty001626	AGCGCAGGAGAAGGCTATCT	NM_001878	CRABP2
CRABP2	LIBerty001627	GCTAGCTCCCCCCGCCTCTG	NM_001878	CRABP2
CRABP2	LIBerty001628	GGAGAGCGCGATTCAAGTGC	NM_001878	CRABP2
HAPLN1	LIBerty001629	AGATCCCGAGTATCCCGCTC	NM_001884	HAPLN1
HAPLN1	LIBerty001630	CGGGAGGTGTGGTGTGGTGG	NM_001884	HAPLN1
HAPLN1	LIBerty001631	GCTTGTGTGGCTGTAGCGGC	NM_001884	HAPLN1
CSPG4	LIBerty001632	CTTCTTAAAGGGCCCGTGCG	NM_001897	CSPG4
CSPG4	LIBerty001633	GGCTGTTCCTCTCTGGGGCA	NM_001897	CSPG4
CSPG4	LIBerty001634	GGTGAGGGGGCCCTTGCAGC	NM_001897	CSPG4
CTGF	LIBerty001635	ATGCTGAGTGTCAAGGGGTC	NM_001901	CTGF
CTGF	LIBerty001636	CCGGTGTGAGTTGATGAGGC	NM_001901	CTGF
CTGF	LIBerty001637	GTGCCAGCTTTTTCAGACGG	NM_001901	CTGF
DCN	LIBerty001638	CTTATGTGAAACTACTCATT	NM_001920	DCN
DCN	LIBerty001639	GATGTGTAAGTCCAGAAAAA	NM_001920	DCN
DCN	LIBerty001640	GTAAACAAGGCTAGAAAGGG	NM_001920	DCN
DCTD	LIBerty001641	CCCGGGAAGTAGTTTGTGCT	NM_001921	DCTD
DCTD	LIBerty001642	GCCACGCGTGACCCGGGCAG	NM_001921	DCTD
DCTD	LIBerty001643	GGGCTCTGAACACCGCCGGC	NM_001921	DCTD
DES	LIBerty001644	GAGGCCAGCTCCCCCGCAAG	NM_001927	DES
DES	LIBerty001645	TCCCGCTGTCCTGCCAGGAA	NM_001927	DES
DES	LIBerty001646	TTGGCAGGCTTGCCCGTCAC	NM_001927	DES
HBEGF	LIBerty001647	AGCCCCCGACCCCGCGGGCG	NM_001945	HBEGF
HBEGF	LIBerty001648	GGGCGGCGTTCACAATTTTT	NM_001945	HBEGF
HBEGF	LIBerty001649	TTCCCAGCACGGGAGGAGGG	NM_001945	HBEGF
EDN1	LIBerty001650	ACGCCCGCCGTCTGACAATT	NM_001955	EDN1
EDN1	LIBerty001651	GAAATCACTGCTAACTTCAG	NM_001955	EDN1
EDN1	LIBerty001652	GTTTAGCAAAGGTCTCTAAT	NM_001955	EDN1
EDN2	LIBerty001653	CCCTCCCCCCTTCACTGCAG	NM_001956	EDN2
EDN2	LIBerty001654	CTGGGTCGGGCCAGGCGCCC	NM_001956	EDN2
EDN2	LIBerty001655	GCCCGCCGGTGCAGCGGGGC	NM_001956	EDN2
F2R	LIBerty001656	CCCTGGCCGCCGGCCACTGC	NM_001992	F2R
F2R	LIBerty001657	CGCGAATCAACGGTGCCCAG	NM_001992	F2R
F2R	LIBerty001658	CTCATTTGGACTTCTAGGCC	NM_001992	F2R
FBN2	LIBerty001659	CCAGCAAGAGAGAGGGCGGG	NM_001999	FBN2
FBN2	LIBerty001660	GTAGCGGCTGCGGAGCCGGG	NM_001999	FBN2
FBN2	LIBerty001661	TCCCACAGGGCAACGAAGCG	NM_001999	FBN2
FGF7	LIBerty001662	ACTTTGTAGAAACAGATCTC	NM_002009	FGF7
FGF7	LIBerty001663	AGTATTCAATGGTCATGAGA	NM_002009	FGF7
FGF7	LIBerty001664	CTGGTTCTGAAGCAGTTAGA	NM_002009	FGF7
FGF9	LIBerty001665	AGCGGCGCGGGCAGTAAGCC	NM_002010	FGF9
FGF9	LIBerty001666	GACTTCCTGGGAGGCAGTCG	NM_002010	FGF9
FGF9	LIBerty001667	GGTGCGGCGCGCCAGAGCGC	NM_002010	FGF9
FLT1	LIBerty001668	AGCCGCAGGGAAGCGAGCCT	NM_002019	FLT1
FLT1	LIBerty001669	GGAGGAAGAAGAGGGTAGGT	NM_002019	FLT1
FLT1	LIBerty001670	GGGAGGCGGATGAGGGGTGG	NM_002019	FLT1
FN1	LIBerty001671	AGCCCGGGCCAATCGGCGCG	NM_002026	FN1
FN1	LIBerty001672	CAGTCCCCCGTGACGTCACC	NM_002026	FN1
FN1	LIBerty001673	CGGGGCGGGGACAGCCCGGC	NM_002026	FN1
FYN	LIBerty001674	CAGTAGGTGGGGCCGCCGAG	NM_002037	FYN
FYN	LIBerty001675	GTTGAGCGTTACTGTGGCAG	NM_002037	FYN
FYN	LIBerty001676	TGCGGCTCGCAGCTCCCAAG	NM_002037	FYN
GAB1	LIBerty001677	CTCCGGGCGCATCGAAACCG	NM_002039	GAB1
GAB1	LIBerty001678	GATCCTCCTTCCCTCTCCTC	NM_002039	GAB1
GAB1	LIBerty001679	GGGGAGGGTGGGTCACTTCG	NM_002039	GAB1
GAP43	LIBerty001680	ATCATATCTCCTGGATTGAC	NM_002045	GAP43
GAP43	LIBerty001681	GACTTTTCCACTGCATTGAG	NM_002045	GAP43
GAP43	LIBerty001682	GTGGGTAATTGGGTCCAGAT	NM_002045	GAP43
GATA3	LIBerty001683	AGAAGTCCTGGAGCGGGTTT	NM_002051	GATA3
GATA3	LIBerty001684	CGAGTAGGGGACAGGATCCC	NM_002051	GATA3
GATA3	LIBerty001685	GGTTGCAGTTTCCTTGTGCC	NM_002051	GATA3
GNAI1	LIBerty001686	CGCCCCGGGGACGCTGCCAG	NM_002069	GNAI1
GNAI1	LIBerty001687	GCCACTGCCCCGCGGGGCTG	NM_002069	GNAI1
GNAI1	LIBerty001688	GGGCGCCAGGCCCTCAGTGG	NM_002069	GNAI1
GPC1	LIBerty001689	CGCGGGAGAGGAGAGGGGCG	NM_002081	GPC1
GPC1	LIBerty001690	GCAGGGTGGGAGCGCAGGGG	NM_002081	GPC1
GPC1	LIBerty001691	GGGGGAGGGACTGGGAGCAC	NM_002081	GPC1
GPX3	LIBerty001692	AGCTATTAGCCCCCTTGCCC	NM_002084	GPX3
GPX3	LIBerty001693	CAGCGGTCTCCATTACAGCC	NM_002084	GPX3
GPX3	LIBerty001694	GGAGACTTCCATCAGTTCTA	NM_002084	GPX3
HMOX1	LIBerty001695	GACCCTTGGGAAACAAAGTC	NM_002133	HMOX1
HMOX1	LIBerty001696	TCTCCACCCCACACTGGCCC	NM_002133	HMOX1
HMOX1	LIBerty001697	TGTTTTCTCTAAAAGTCCTA	NM_002133	HMOX1
HOXB2	LIBerty001698	AATGCTCTCTGTTTTCCACC	NM_002145	HOXB2
HOXB2	LIBerty001699	GACGAGCGATTGGCGGAGGC	NM_002145	HOXB2
HOXB2	LIBerty001700	GGAATTCGTGGTCACGGGAC	NM_002145	HOXB2
TNC	LIBerty001701	ACATTTCACTAACAGCTACT	NM_002160	TNC
TNC	LIBerty001702	GCCATAAATTGTATGCAAAT	NM_002160	TNC
TNC	LIBerty001703	TTTTTGCTTTGCTCCCCACA	NM_002160	TNC
IGFBP6	LIBerty001704	AAGAAGAGTGGGGAGGACCC	NM_002178	IGFBP6
IGFBP6	LIBerty001705	CAAGAAAAATCAGAGCAATT	NM_002178	IGFBP6
IGFBP6	LIBerty001706	GGCAGGGGCATTCCCTAAAC	NM_002178	IGFBP6
IL6ST	LIBerty001707	GCGGCCACTGGACCAATGCC	NM_002184	IL6ST
IL6ST	LIBerty001708	GGGCGCAAAGGGTCTCTCAG	NM_002184	IL6ST
IL6ST	LIBerty001709	TTACGGGAATCGCTACCCCT	NM_002184	IL6ST
IL7R	LIBerty001710	GGGGGCTGCAGGGAATATCC	NM_002185	IL7R
IL7R	LIBerty001711	TCTGAAATTATTGTTCCTCC	NM_002185	IL7R
IL7R	LIBerty001712	TGATGTAAGCACAGTAAGTG	NM_002185	IL7R
IRF2	LIBerty001713	ACACTGGGGAGGAAGGGCGG	NM_002199	IRF2
IRF2	LIBerty001714	AGTTCGCCGCAGCAGCTCAT	NM_002199	IRF2
IRF2	LIBerty001715	TGTTTCAAGCTTGTGCAACC	NM_002199	IRF2
ISL1	LIBerty001716	CCCTCCCGGGCTCTAGGAAA	NM_002202	ISL1
ISL1	LIBerty001717	GGCTCACTTTCTGCCGCCGG	NM_002202	ISL1
ISL1	LIBerty001718	GGTAGGTCTACCTGTTGACG	NM_002202	ISL1
ITGA5	LIBerty001719	CCAGCTGGAAGCCGGTTGTC	NM_002205	ITGA5
ITGA5	LIBerty001720	CCCTTAGGGGTGGGGGACGC	NM_002205	ITGA5
ITGA5	LIBerty001721	GCTCAGAGTTCCAGGGACCC	NM_002205	ITGA5
ITGA7	LIBerty001722	CCGTCTCCAAGGGGATGCCC	NM_002206	ITGA7
ITGA7	LIBerty001723	CTTGGGTCTCCACCTGCCGC	NM_002206	ITGA7
ITGA7	LIBerty001724	GTGGTGGTGGGGGGTCAGCA	NM_002206	ITGA7
ITGB5	LIBerty001725	AAGCTGACCGTGTGGCGGCC	NM_002213	ITGB5
ITGB5	LIBerty001726	GAAAGTGGAGCCTGGCGGGC	NM_002213	ITGB5
ITGB5	LIBerty001727	TCCCCTGCCAGGCCCTCGCC	NM_002213	ITGB5
KCNN4	LIBerty001728	ACACCCAGACACCACACACA	NM_002250	KCNN4
KCNN4	LIBerty001729	CACACCAGCACTTAGCAAGC	NM_002250	KCNN4
KCNN4	LIBerty001730	TGGGTGGCTGTGTGTGCCAC	NM_002250	KCNN4
KISS1	LIBerty001731	CTCTTCAGGAGGGTCTGAGG	NM_002256	KISS1
KISS1	LIBerty001732	CTGCCTCCAGTCACAGAGCC	NM_002256	KISS1
KISS1	LIBerty001733	GGAGAAAGTCCCGCCTCGGA	NM_002256	KISS1
KRT81	LIBerty001734	TTCTGGAGAGGCGTTAGACC	NM_002281	KRT81
KRT81	LIBerty001735	TTGGGGCAATTTGCGCTTTA	NM_002281	KRT81
KRT81	LIBerty001736	TTTTACAAAGAAGAGGGTGC	NM_002281	KRT81
LAMA4	LIBerty001737	ATCTCTGAAGGCAGAGGGTC	NM_002290	LAMA4
LAMA4	LIBerty001738	GGTGCCCACTTTCTTGAGCA	NM_002290	LAMA4
LAMA4	LIBerty001739	TCTACCTTTGGTTCCTGCCC	NM_002290	LAMA4
LAMB2	LIBerty001740	CTTTAAACTATCCTTGGAAG	NM_002292	LAMB2
LAMB2	LIBerty001741	GGATCTCCAACTCTGGACCA	NM_002292	LAMB2
LAMB2	LIBerty001742	GGCTCACGAAGTTGGGGGCA	NM_002292	LAMB2
LAMC1	LIBerty001743	CCATGGGGCGCGGTGGGCCG	NM_002293	LAMC1
LAMC1	LIBerty001744	GGAGTTGCCCCAGGGGCCGC	NM_002293	LAMC1
LAMC1	LIBerty001745	TGCTGAGAGGAGACAGGGTT	NM_002293	LAMC1
LAMP2	LIBerty001746	ATCTCTCAGGAGCATAGGAA	NM_002294	LAMP2
LAMP2	LIBerty001747	GCCGTCCGCGCATATCTCTC	NM_002294	LAMP2
LAMP2	LIBerty001748	TGAACCAAAAAGCCAGGGCG	NM_002294	LAMP2
LGALS1	LIBerty001749	GCAGAGGTGACCAATCAGAG	NM_002305	LGALS1
LGALS1	LIBerty001750	GTGGAGCTTGGACTCTGGCC	NM_002305	LGALS1
LGALS1	LIBerty001751	TGGAATTTTGAAGCCAGTTT	NM_002305	LGALS1
LIF	LIBerty001752	CCCATCTTCAGACAACTCCC	NM_002309	LIF
LIF	LIBerty001753	GCCTTCGACAAAACGCCCTG	NM_002309	LIF
LIF	LIBerty001754	TTTTCCTGCCTGGCTTGTCC	NM_002309	LIF
ABLIM1	LIBerty001755	AAGTCTCGAGTTCCTGGTAG	NM_002313	ABLIM1
ABLIM1	LIBerty001756	ATATTCTCAGTCAGATGACT	NM_002313	ABLIM1
ABLIM1	LIBerty001757	GTATAAAAACAGCCACTACC	NM_002313	ABLIM1
LMO1	LIBerty001758	AGCGTCTTTGCTCCGATCCC	NM_002315	LMO1
LMO1	LIBerty001759	ATCATTGAAGACCACGACCC	NM_002315	LMO1
LMO1	LIBerty001760	GCTAGGACCTAGAAGCCTCC	NM_002315	LMO1
LOX	LIBerty001761	CGCTCCCTGTGCAACGTGTC	NM_002317	LOX
LOX	LIBerty001762	GAATTTCAAAAAACTCAGAC	NM_002317	LOX
LOX	LIBerty001763	TTAATCTGGGGCGAACATGC	NM_002317	LOX
LOXL2	LIBerty001764	AACCCGGGCGCGAGGAGCCT	NM_002318	LOXL2
LOXL2	LIBerty001765	CGGAGCCTGAGATGCCGGGA	NM_002318	LOXL2
LOXL2	LIBerty001766	TAGAGGAATCTCCCGAGGAA	NM_002318	LOXL2
LUM	LIBerty001767	ACGCAAATGAACAGACTCAG	NM_002345	LUM
LUM	LIBerty001768	TAAGCAGGGCAAATAATTTC	NM_002345	LUM
LUM	LIBerty001769	TTTCAAAAGTGATAGGCAAA	NM_002345	LUM
MARCKS	LIBerty001770	GCGCGGCTCCATTGTTCGCC	NM_002356	MARCKS
MARCKS	LIBerty001771	GGACATTAATTCTCGGTCTG	NM_002356	MARCKS
MARCKS	LIBerty001772	GGGGGCGGGGTCTGCGCGCC	NM_002356	MARCKS
MCC	LIBerty001773	CCGAGCAGAGGAGACCGTGC	NM_002387	MCC
MCC	LIBerty001774	GGTGGGGGCGAGTAGCCTGG	NM_002387	MCC
MCC	LIBerty001775	TACTATTGCAGAGAACTGGA	NM_002387	MCC
MDK	LIBerty001776	AGGACGCGGGGCCGGGAACA	NM_002391	MDK
MDK	LIBerty001777	CAGCGCAGAGGGCACCGGCG	NM_002391	MDK
MEIS2	LIBerty001778	GCCGGCCACTCCTCCTCGCC	NM_002399	MEIS2
MEIS2	LIBerty001779	GGAGGAAAAGACGGAGAGAG	NM_002399	MEIS2
MEIS2	LIBerty001780	GTGGGGGAGAAAGAAGTTGC	NM_002399	MEIS2
MEST	LIBerty001781	AGGGGGCTCGACACCCCTGA	NM_002402	MEST
MEST	LIBerty001782	CCTCTAACAGTGGCTCCTTT	NM_002402	MEST
MEST	LIBerty001783	GAGGGAGCAGCGGGGTCTTG	NM_002402	MEST
MGAT2	LIBerty001784	ACTGCAAACCAATAGGCAGC	NM_002408	MGAT2
MGAT2	LIBerty001785	CAGCTCTCGCCTAACAGGAA	NM_002408	MGAT2
MGAT2	LIBerty001786	GGGAAGAAACAGGCGGAAGT	NM_002408	MGAT2
MMP7	LIBerty001787	AGGAAGTATTACATCGTTAT	NM_002423	MMP7
MMP7	LIBerty001788	CAAAAAAATGAGGTTTCTCA	NM_002423	MMP7
MMP7	LIBerty001789	TTGACTTTGGCAAAAAAATG	NM_002423	MMP7
MYOG	LIBerty001790	AGGCTGGCAGGGTGGGGTGG	NM_002479	MYOG
MYOG	LIBerty001791	CAGGAGCCCGCCTGGGCCAG	NM_002479	MYOG
MYOG	LIBerty001792	TTCCCCTTCTTTCTCCCGCA	NM_002479	MYOG
NGF	LIBerty001793	CACCACAGCCCAGCCACAGC	NM_002506	NGF
NGF	LIBerty001794	CCCCAGGACCCCCTCCAGCC	NM_002506	NGF
NGF	LIBerty001795	TACAGACGGATCGCTCCTGG	NM_002506	NGF
NID1	LIBerty001796	CCGTTCGCTGGGAGTCGGGC	NM_002508	NID1
NID1	LIBerty001797	CGAAGCCGAACCTCCCGCCT	NM_002508	NID1
NID1	LIBerty001798	GTTTCGAGAATCGCAGGCAC	NM_002508	NID1
GPNMB	LIBerty001799	GGAGTCTCACACTGTCTCCC	NM_002510	GPNMB
GPNMB	LIBerty001800	TGAATAAATAGATGCCAAGA	NM_002510	GPNMB
GPNMB	LIBerty001801	TTCCACATTTACTAGATTCA	NM_002510	GPNMB
NOV	LIBerty001802	AGGAAACGCCCGTTTCCTCC	NM_002514	NOV
NOV	LIBerty001803	AGGGGCTGGGTGGAGTTCCG	NM_002514	NOV
NOV	LIBerty001804	GAGAAGGCGAAGCAACTTCC	NM_002514	NOV
OLR1	LIBerty001805	CTATTTTTCATGAGCATCAG	NM_002543	OLR1
OLR1	LIBerty001806	GGAGAAAGTGGTGATTCTGA	NM_002543	OLR1
OLR1	LIBerty001807	TGTATTGCAGGTGGAGAAAG	NM_002543	OLR1
PCK1	LIBerty001808	AACTCACTGCAACACGCCCC	NM_002591	PCK1
PCK1	LIBerty001809	CTGTTCAATGATTATCTCCC	NM_002591	PCK1
PCK1	LIBerty001810	GGCCAGGGTCAGTTATGCTT	NM_002591	PCK1
PCOLCE	LIBerty001811	AGTATCTCCGGGAACTTCTG	NM_002593	PCOLCE
PCOLCE	LIBerty001812	CGGGGGGAGGATGGGGGCTA	NM_002593	PCOLCE
PCOLCE	LIBerty001813	GAACCCCACTCTGTCCAGTG	NM_002593	PCOLCE
PDE2A	LIBerty001814	ACTGAGAGATAAACAGAGAC	NM_002599	PDE2A
PDE2A	LIBerty001815	GGGGACAGTAACACATGAAG	NM_002599	PDE2A
PDE2A	LIBerty001816	GGGTAGAGAGAGAGTCTGAC	NM_002599	PDE2A
PDGFRB	LIBerty001817	AAGAAAAACAAGAAACTTGG	NM_002609	PDGFRB
PDGFRB	LIBerty001818	GGGGAAAAGAAAGAGAGAGG	NM_002609	PDGFRB
PDGFRB	LIBerty001819	TTGGCCCAGCTGGGAGAAGG	NM_002609	PDGFRB
PGF	LIBerty001820	CACCTGGGATGGGGGCATCC	NM_002632	PGF
PGF	LIBerty001821	CCCTGCTTCGGCTCTCAGGG	NM_002632	PGF
PGF	LIBerty001822	GACGGCTGACGCTGGACTCC	NM_002632	PGF
PIK3CG	LIBerty001823	AATTTAGACGCACACTGGGT	NM_002649	PIK3CG
PIK3CG	LIBerty001824	TCCTCTGCATCTGGATATGA	NM_002649	PIK3CG
PIK3CG	LIBerty001825	TGAAGGGAGCCCCAGAAAAG	NM_002649	PIK3CG
PLAU	LIBerty001826	GGAGGGGACCCAACAGCGTC	NM_002658	PLAU
PLAU	LIBerty001827	GGGGGAAGCGCGATCTCCAG	NM_002658	PLAU
PLAU	LIBerty001828	TGCGGAAGCACGCGGGGTCC	NM_002658	PLAU
PLD1	LIBerty001829	CAAGGAACGCGGGCGATCAG	NM_002662	PLD1
PLD1	LIBerty001830	CACCGCGACGCCCCGGGACC	NM_002662	PLD1
PLD1	LIBerty001831	GGGTGGAGCGAGGCGGTGCC	NM_002662	PLD1
MAPK1	LIBerty001832	ATGCACGTGACCGCGCCTAG	NM_002745	MAPK1
MAPK1	LIBerty001833	CACTGCGACGGCGTTGACTG	NM_002745	MAPK1
MAPK1	LIBerty001834	CGGTGCATTCGCGGGGGCGT	NM_002745	MAPK1
QSOX1	LIBerty001835	GATGGCTCACCACCCGGCCA	NM_002826	QSOX1
QSOX1	LIBerty001836	GGCGGGGCTGAGCTTGTTGC	NM_002826	QSOX1
QSOX1	LIBerty001837	TTCGCGGTCCGCCGAGGCCT	NM_002826	QSOX1
PTPN12	LIBerty001838	AGCAAGCTGGGGGTTGGGGT	NM_002835	PTPN12
PTPN12	LIBerty001839	CAGCGGCTCGCCTGGTACTG	NM_002835	PTPN12
PTPN12	LIBerty001840	TGTGGTGTCGGGAGCCCAGC	NM_002835	PTPN12
PTPRM	LIBerty001841	CGGTAGTGGCTGTGGCCGCG	NM_002845	PTPRM
PTPRM	LIBerty001842	GCGGCTGACGCCCGCTTCGG	NM_002845	PTPRM
PTPRM	LIBerty001843	GGCCCGCGCCCGAGCGCCTC	NM_002845	PTPRM
PTPRN	LIBerty001844	AGTGGGGGGCCAGGAAAGAT	NM_002846	PTPRN
PTPRN	LIBerty001845	TGTCTTCGGGTTTATCGTTC	NM_002846	PTPRN
PTPRN	LIBerty001846	TTAACCCTTTTCACCCACCC	NM_002846	PTPRN
PTX3	LIBerty001847	AGGAGGGTCAGAGGGGAAAG	NM_002852	PTX3
PTX3	LIBerty001848	TACGCTGCAGTCAGATTAAT	NM_002852	PTX3
PTX3	LIBerty001849	TGCACAATATTAAACCGCAA	NM_002852	PTX3
PYGL	LIBerty001850	CTCTGGGGCCGCAGTGGGCT	NM_002863	PYGL
PYGL	LIBerty001851	GGCGAGACCCCTGCCAGCCC	NM_002863	PYGL
PYGL	LIBerty001852	GGGAGACGAGGTCCAAGCGC	NM_002863	PYGL
RAB3B	LIBerty001853	GATGATAATGTAGCTGATGA	NM_002867	RAB3B
RAB3B	LIBerty001854	TAAGTTCAGTCAATGGAACG	NM_002867	RAB3B
RAB3B	LIBerty001855	TCACGAGAGTCACCCAGACA	NM_002867	RAB3B
RBMS1	LIBerty001856	CAAAGCGATCTGGACTCACA	NM_002897	RBMS1
RBMS1	LIBerty001857	CGCCCGTCCAACCGCGAGCC	NM_002897	RBMS1
RBMS1	LIBerty001858	TTAACCACTCCTCACCTCCC	NM_002897	RBMS1
REV3L	LIBerty001859	CGCGGGCTTCGGCCTATAAA	NM_002912	REV3L
REV3L	LIBerty001860	CGGCGTTACCTGAGAAGGGC	NM_002912	REV3L
REV3L	LIBerty001861	GTGCGAAGGGTGGGGGCGCG	NM_002912	REV3L
ROBO2	LIBerty001862	ACGGGCGTGAGAGCCCAGCC	NM_002942	ROBO2
ROBO2	LIBerty001863	CCCCCGCGGTGCCGCCTCTG	NM_002942	ROBO2
ROBO2	LIBerty001864	GATAGTGCACCAGGCGGCTG	NM_002942	ROBO2
ROS1	LIBerty001865	AAACGAATTGTATTTCAGCA	NM_002944	ROS1
ROS1	LIBerty001866	AGCTCAGAGAAGTAAGGTGG	NM_002944	ROS1
ROS1	LIBerty001867	TGACACATGCAGTCTGAAAC	NM_002944	ROS1
S100A3	LIBerty001868	GAGGTGAGCAATTCCAGGAA	NM_002960	S100A3
S100A3	LIBerty001869	GCATCATCCCAGAAGGGCGG	NM_002960	S100A3
S100A3	LIBerty001870	TCCAGCCTGGGAAAACCCGA	NM_002960	S100A3
S100A10	LIBerty001871	GGAGGTCCGTCTGGGGGTCT	NM_002966	S100A10
S100A10	LIBerty001872	GGCGGCACCTCCCCAGAAGC	NM_002966	S100A10
S100A10	LIBerty001873	GGCGGCCTGCGCCAGTGGAG	NM_002966	S100A10
SAT1	LIBerty001874	CGCGCTGTGGGATTCGCTAG	NM_002970	SAT1
SAT1	LIBerty001875	TCCGGGCGCCCGTGTGAACC	NM_002970	SAT1
SAT1	LIBerty001876	TGCCCCCACTTTTGTCCTCC	NM_002970	SAT1
CCL2	LIBerty001877	CCTACTTCCTGGAAATCCAC	NM_002982	CCL2
CCL2	LIBerty001878	GATCTTCCATGAGTGATAAG	NM_002982	CCL2
CCL2	LIBerty001879	TGAGCAAATGCAGCATCCTG	NM_002982	CCL2
SDC1	LIBerty001880	AGCAGCCGAGCTGAAAGGCC	NM_002997	SDC1
SDC1	LIBerty001881	GCTGTGGTCCCCGCAAGCCG	NM_002997	SDC1
SDC1	LIBerty001882	GGTGGCCGAACGTCGCTTTC	NM_002997	SDC1
SDC2	LIBerty001883	ACGCAGGAGCCCTGGCTTGC	NM_002998	SDC2
SDC2	LIBerty001884	GCTGCGCCGGCTCTGCTCAC	NM_002998	SDC2
SDC2	LIBerty001885	TGGGGAGAGAAAGGAAGAAA	NM_002998	SDC2
SELPLG	LIBerty001886	CTCAGTGTTTTCACAGTTAT	NM_003006	SELPLG
SELPLG	LIBerty001887	CTCCCCAGAAAGCTTCTACT	NM_003006	SELPLG
SELPLG	LIBerty001888	GTGGTAGTGGGGCACCTCCT	NM_003006	SELPLG
SFRP1	LIBerty001889	CCAATCGCCTCCCTCGCGAG	NM_003012	SFRP1
SFRP1	LIBerty001890	CGGTTTACTAGAACCAGACG	NM_003012	SFRP1
SFRP1	LIBerty001891	TACCACGTCCGTCACCGGCG	NM_003012	SFRP1
SHB	LIBerty001892	CGGGCTCCGGGGGGGCGGGG	NM_003028	SHB
SHB	LIBerty001893	TCGCGGGGATGGGCGGTGCT	NM_003028	SHB
SHB	LIBerty001894	TTGGGCCGCGGCCCGGGGCC	NM_003028	SHB
SLC22A4	LIBerty001895	AGCCGGGAGCCCAGCCTCCC	NM_003059	SLC22A4
SLC22A4	LIBerty001896	CCGCCCCCAAGGACCTGACG	NM_003059	SLC22A4
SLC22A4	LIBerty001897	CGGGCGCGCGAAGCACAGGG	NM_003059	SLC22A4
SNAI2	LIBerty001898	CTGTTCACAGCTGTCCCAGA	NM_003068	SNAI2
SNAI2	LIBerty001899	GCTGTTTTTTGAGATTTCAG	NM_003068	SNAI2
SNAI2	LIBerty001900	GTTGTCAGACTAAATTATTC	NM_003068	SNAI2
SP100	LIBerty001901	AGCTGGCCCTGCTCGTCCCC	NM_003113	SP100
SP100	LIBerty001902	GGACCAGGGAAGGAGGGCCC	NM_003113	SP100
SP100	LIBerty001903	TGACAAGCAGCAAGACCTGC	NM_003113	SP100
SPARC	LIBerty001904	AACAAGAAAGAGGCTGTTCT	NM_003118	SPARC
SPARC	LIBerty001905	AGCCCCGGAACAGATGAGGC	NM_003118	SPARC
SPARC	LIBerty001906	GGCACTCTGTGAGTCGGTTT	NM_003118	SPARC
STAC	LIBerty001907	CCGCGGAAGTGCCGGGGAGG	NM_003149	STAC
STAC	LIBerty001908	GAGGCTGGAGGAGGGCACGT	NM_003149	STAC
STAC	LIBerty001909	GGGCAGGGCGGGGAGGGAGA	NM_003149	STAC
TAGLN	LIBerty001910	AGAGAATGTCTCGGCAGCCC	NM_003186	TAGLN
TAGLN	LIBerty001911	GCTTTGGAGATGGAGCGGGC	NM_003186	TAGLN
TAGLN	LIBerty001912	TTGGTGTCTTTCCCCAAATA	NM_003186	TAGLN
TGFB2	LIBerty001913	CCCGAACCGTTGAGGGAGTG	NM_003238	TGFB2
TGFB2	LIBerty001914	GTGGAAATGAGGACCGCTGT	NM_003238	TGFB2
TGFB2	LIBerty001915	TGGGTAAGGGAGGAAGGAGG	NM_003238	TGFB2
LEFTY2	LIBerty001916	AACAGGGCTGGGGTAAGGCC	NM_003240	LEFTY2
LEFTY2	LIBerty001917	GATTTAAGCAGCTGGCTAGC	NM_003240	LEFTY2
LEFTY2	LIBerty001918	TTTAAGTCTCTTCTGGAGGC	NM_003240	LEFTY2
TGFBR2	LIBerty001919	GTCATTCTTGAGTAAATACT	NM_003242	TGFBR2
TGFBR2	LIBerty001920	TGGAGCGAGGAACTCCTGAG	NM_003242	TGFBR2
TGFBR2	LIBerty001921	TGGTGTGGGAGGGCGGTGAG	NM_003242	TGFBR2
THBS1	LIBerty001922	AAAGTGAAGGGGGCGGGGGT	NM_003246	THBS1
THBS1	LIBerty001923	GCGGGAGGTGGGGGCCAGTC	NM_003246	THBS1
THBS1	LIBerty001924	TAGCTGGAAAGTTGCGCGCC	NM_003246	THBS1
THBS2	LIBerty001925	AAGTTGCCAACATTTATCTC	NM_003247	THBS2
THBS2	LIBerty001926	GAAAAGCTGTACTGCAGCTT	NM_003247	THBS2
THBS2	LIBerty001927	TAACTGCCTGAGATAAATGT	NM_003247	THBS2
TSPAN4	LIBerty001928	CTCCTGGGCCTGTGCGTCCC	NM_003271	TSPAN4
TSPAN4	LIBerty001929	GCCGCAGTTTCCGCCGCGAT	NM_003271	TSPAN4
TSPAN4	LIBerty001930	GGGGCTTCCCGTGCGTCCCG	NM_003271	TSPAN4
TPD52L1	LIBerty001931	ACGCAGAGATATTGCAGGTT	NM_003287	TPD52L1
TPD52L1	LIBerty001932	CGTTATGCCCTTATAGCGCC	NM_003287	TPD52L1
TPD52L1	LIBerty001933	CTCGCTTTATTGCGGGGGTC	NM_003287	TPD52L1
UBA7	LIBerty001934	AATAAGAACATGTGTGAATG	NM_003335	UBA7
UBA7	LIBerty001935	AGAGTCCTGGAACTCATCCC	NM_003335	UBA7
UBA7	LIBerty001936	GTCTCTGAGTGTCAGACCTG	NM_003335	UBA7
UGCG	LIBerty001937	GAGCTGCTCGGCCGGGAGCC	NM_003358	UGCG
UGCG	LIBerty001938	GCGGCTCGCGCCCCACTCCT	NM_003358	UGCG
UGCG	LIBerty001939	GCGTCCCGCCCCCGGAACCG	NM_003358	UGCG
UPP1	LIBerty001940	AATTGCGGGCTGAGCCTCCC	NM_003364	UPP1
UPP1	LIBerty001941	GCTTGTCTGCGGGATGGCCC	NM_003364	UPP1
WNT2	LIBerty001942	AAATGATGGCAAGAGATGTC	NM_003391	WNT2
WNT2	LIBerty001943	GGAACCTTTAGGGAAGCTCC	NM_003391	WNT2
WNT2	LIBerty001944	TTACGAGCACACGCGAATAC	NM_003391	WNT2
SCG2	LIBerty001945	AATGTGTCCTCCATTCATCT	NM_003469	SCG2
SCG2	LIBerty001946	ATCTTGGTTATAACAGGAAA	NM_003469	SCG2
SCG2	LIBerty001947	GTAAGAAAGTTTTACAGACA	NM_003469	SCG2
GPR68	LIBerty001948	ACAGGCTCTAGAACACTGCG	NM_003485	GPR68
GPR68	LIBerty001949	AGAGTGGGCCTAGCTGTAAA	NM_003485	GPR68
GPR68	LIBerty001950	CCCCACTACCATCCTGCCCT	NM_003485	GPR68
BCAR3	LIBerty001951	ACTTGAGGACTGGCTCCTTG	NM_003567	BCAR3
BCAR3	LIBerty001952	AGAGCCAAACTCTAAAATCC	NM_003567	BCAR3
BCAR3	LIBerty001953	ATGTCTCGGGGGGTTCCGCA	NM_003567	BCAR3
GAS7	LIBerty001954	ACCCCTCCGCTGCCCTCTGC	NM_003644	GAS7
GAS7	LIBerty001955	CTTCTCCCCAGTGGATTCCG	NM_003644	GAS7
GAS7	LIBerty001956	TTCAGGCAGCAAGCGGCACG	NM_003644	GAS7
DDO	LIBerty001957	ACCTCAACCTGTCATCTCCA	NM_003649	DDO
DDO	LIBerty001958	GCTCCTTTCTCCGGGGCAAT	NM_003649	DDO
DDO	LIBerty001959	GGTGACAGAGACAGCCATGC	NM_003649	DDO
PIR	LIBerty001960	AGGCACCACTTGACATGACC	NM_003662	PIR
PIR	LIBerty001961	GAGACTGAGCCACCTGTCCC	NM_003662	PIR
PIR	LIBerty001962	GATAATAGTGCCAGCCTTAT	NM_003662	PIR
RGS20	LIBerty001963	GGGACTTGCTAATGCGGGGC	NM_003702	RGS20
RGS20	LIBerty001964	GGTACCCCCGAGGCCCCACG	NM_003702	RGS20
RGS20	LIBerty001965	TGGCTTCGCATCCACACTCT	NM_003702	RGS20
CADPS	LIBerty001966	AGGAGGGTGGCAAGGTATTG	NM_003716	CADPS
CADPS	LIBerty001967	ATTATCCACGAAGCCGGCAG	NM_003716	CADPS
CADPS	LIBerty001968	TCAGAAGTACTGAGGCTCTG	NM_003716	CADPS
RNASET2	LIBerty001969	ACGGGGCGGGGCGTGAACGC	NM_003730	RNASET2
RNASET2	LIBerty001970	GAGCAGCTCCGCGGGCCTTG	NM_003730	RNASET2
RNASET2	LIBerty001971	GCTGTGTTCCTTCGCCACGC	NM_003730	RNASET2
AOC3	LIBerty001972	AAGTAGAGTGATTTGGAGGC	NM_003734	AOC3
AOC3	LIBerty001973	ATTTCAAGATAATGCAGCAC	NM_003734	AOC3
AOC3	LIBerty001974	CTGGGTCAGGGTTGGAGTTG	NM_003734	AOC3
PEA15	LIBerty001975	CCTAGGATGGGGGACAGAAT	NM_003768	PEA15
PEA15	LIBerty001976	GAATTGTTTCGCAGTTCAGG	NM_003768	PEA15
PEA15	LIBerty001977	GGACCGAGGGGCTGGGGTTC	NM_003768	PEA15
B3GALT2	LIBerty001978	AGTTAAAAAAGGAAGTAAGC	NM_003783	B3GALT2
B3GALT2	LIBerty001979	GTGTTTTCTGTGTTAGATGT	NM_003783	B3GALT2
B3GALT2	LIBerty001980	TCTAAGCTTCTCCCTACCTT	NM_003783	B3GALT2
ABCC3	LIBerty001981	AGCGGCCCCTGGGCCAAGCC	NM_003786	ABCC3
ABCC3	LIBerty001982	AGGGGCTGTCGCCGTGCCAA	NM_003786	ABCC3
ABCC3	LIBerty001983	GGGTTGCGACAGCGCCTCCC	NM_003786	ABCC3
SNX4	LIBerty001984	AGCCAGGAGACCCAGGAAGC	NM_003794	SNX4
SNX4	LIBerty001985	CAGCTGACCAGGTCCTCCGC	NM_003794	SNX4
SNX4	LIBerty001986	CTTGCGTGTCCTCCCACCCC	NM_003794	SNX4
HRK	LIBerty001987	ACCTCGCGCTCCCTAGCTGC	NM_003806	HRK
HRK	LIBerty001988	ACTTTTAACCCTAGCGGCGC	NM_003806	HRK
HRK	LIBerty001989	TGCAGGCAGAAGAAACCGAG	NM_003806	HRK
ADAM9	LIBerty001990	CTAGTGCTGGTTGCCACCGC	NM_003816	ADAM9
ADAM9	LIBerty001991	GGCGATGTCGGGAGCGAGCT	NM_003816	ADAM9
ADAM9	LIBerty001992	TTCCCTACGTCAGCGCAGCT	NM_003816	ADAM9
DLK1	LIBerty001993	ACAGGTATCCCGCGAGCGTT	NM_003836	DLK1
DLK1	LIBerty001994	GTGCACCCGTGTGCGCGAGC	NM_003836	DLK1
DLK1	LIBerty001995	TGGGACGCCGCCGTGGTCGG	NM_003836	DLK1
STBD1	LIBerty001996	ATTAAGCACTGTCTGTATTC	NM_003943	STBD1
STBD1	LIBerty001997	TATCTGTAGGAGCTCGTCCA	NM_003943	STBD1
STBD1	LIBerty001998	TATGAACTGGATGTTGTCCA	NM_003943	STBD1
[truncated: 1,779 more rows]

## Sheet: Time point 1
Table S2B. gRNA ranking generated by PinAPL-Py analysis of the CRISPRa screen NGS data for the time point one.
gene_ID	sgRNA_ID	guide.sequence	gene	counts	control mean	control stdev	fold change	p-value	p-value (adj.)	significant	log2FC	- log_10 adj. p
BAD	LIBerty002041	CAGCGAGGATGTGAGCCCCG	NM_004322	4.60803	150.889	12.8296	0.0305392	2.98735e-56	1.25369e-53	TRUE	-5.0332	52.9018
TGFB2	LIBerty001915	TGGGTAAGGGAGGAAGGAGG	NM_003238	2.66781	80.6208	9.19427	0.0330908	1.96063e-31	4.71676e-30	TRUE	-4.91743	29.3264
ELAVL2	LIBerty000813	CGGTCGGGCAGGGCACGCGC	NM_001171195	6.0632	117.727	11.2282	0.0515024	1.04782e-40	7.61079e-39	TRUE	-4.27922	38.1186
PEG10	LIBerty000869	CTGAACTGGCCAAGCTGGGA	NM_001184961	4.85056	80.1301	9.16495	0.0605336	1.55272e-28	2.56097e-27	TRUE	-4.04612	26.5916
SP140L	LIBerty003312	GTGAAAAAGGAGGAGAAACA	NM_138402	14.4304	230.47	16.2004	0.0626131	4.6955e-73	1.77349e-69	TRUE	-3.99739	68.7512
EDIL3	LIBerty001347	GAGGAGGGGAGGAGGGAGGA	NM_001278642	5.69941	86.2219	9.52357	0.0661016	1.02923e-29	1.9733e-28	TRUE	-3.91917	27.7048
GPR63	LIBerty000609	GAGGAGGCAAGTAAAGAGGG	NM_001143957	10.0649	152.098	12.8852	0.0661738	5.26221e-49	1.16914e-46	TRUE	-3.9176	45.9321
PCDH7	LIBerty003163	AGGGGGAAAGGGGAAAGGAG	NM_032457	7.3971	111.166	10.8907	0.0665408	5.32023e-37	2.20819e-35	TRUE	-3.90962	34.656
TMEM253	LIBerty000706	GGTATGTCCGGGTTTAGGGA	NM_001146683	9.82238	135.003	12.0821	0.0727569	9.54221e-44	9.7408e-42	TRUE	-3.78077	41.0114
KLF4	LIBerty002031	GGGCGGAGAGAAGAAAGGGA	NM_004235	9.45859	129.949	11.8371	0.072787	7.50663e-42	6.30057e-40	TRUE	-3.78018	39.2006
COL6A2	LIBerty001610	GGCCCCGCGGATGGGAGGAG	NM_001849	8.00342	101.899	10.3996	0.0785428	2.22795e-32	6.0107e-31	TRUE	-3.67038	30.2211
ADSSL1	LIBerty003612	CGGCGTCGTGGGGAGGAGCG	NM_199165	7.63963	96.9573	10.1301	0.0787937	1.39933e-31	3.43199e-30	TRUE	-3.66578	29.4645
PCDH7	LIBerty003162	AGGGAGGAGAGAGAGGAGGG	NM_032457	8.48848	107.38	10.6922	0.0790511	1.89706e-34	6.23061e-33	TRUE	-3.66107	32.2055
RTL5	LIBerty000264	GAGGCGCAGGCGAGCTGGAG	NM_001024455	3.75918	45.1102	6.80702	0.0833334	7.09153e-16	4.60218e-15	TRUE	-3.58496	14.337
BAD	LIBerty002042	CGGACGAGGAGCCTTGGATC	NM_004322	9.45859	111.155	10.8901	0.0850937	8.34178e-35	2.83846e-33	TRUE	-3.5548	32.5469
FHL1	LIBerty000726	GTCGAGGGATTGGGGGAGGA	NM_001159704	6.66952	77.8728	9.02908	0.0856463	2.29407e-25	2.99816e-24	TRUE	-3.54547	23.5231
CDKN1A	LIBerty001062	GGAACCTCGCGTGCTGCAGG	NM_001220778	8.24595	95.5714	10.0534	0.0862805	5.41774e-30	1.10015e-28	TRUE	-3.53482	27.9585
PLXNC1	LIBerty002268	GCGGAGAGGAGCGAGGCGGG	NM_005761	8.36721	94.6106	10	0.0884384	1.24649e-29	2.36583e-28	TRUE	-3.49918	27.626
LDLRAD4	LIBerty003545	GGCATCAAGTAATAAAGGGA	NM_181481	14.3091	157.423	13.1281	0.0908959	1.03856e-46	1.45283e-44	TRUE	-3.45964	43.8378
DDAH1	LIBerty000538	TGGAGGTTGGGGATGGGGGA	NM_001134445	11.035	121.052	11.3963	0.0911594	1.94607e-36	7.65659e-35	TRUE	-3.45546	34.116
SSFA2	LIBerty002400	GGGAGGAGGAGGAGGAGAGG	NM_006751	4.7293	50.7013	7.22836	0.0932777	5.43624e-17	3.75369e-16	TRUE	-3.42232	15.4255
TGFBR2	LIBerty001921	TGGTGTGGGAGGGCGGTGAG	NM_003242	12.3689	129.352	11.8079	0.0956221	1.72104e-38	8.33382e-37	TRUE	-3.38651	36.0792
CDKN1C	LIBerty000429	GTGTGCGCGCGGCCAATGGG	NM_001122631	5.33562	55.5303	7.57543	0.0960848	7.83488e-18	5.74609e-17	TRUE	-3.37955	16.2406
HIC1	LIBerty000376	GGGGAAGTGATACGGAGGAG	NM_001098202	11.6413	120	11.3433	0.097011	4.74801e-36	1.81144e-34	TRUE	-3.36571	33.742
IL1B	LIBerty000096	TGGTGGAAGCTTCTTAGGGG	NM_000576	10.0649	103.345	10.4774	0.0973909	6.88284e-31	1.52026e-29	TRUE	-3.36007	28.8181
SP140L	LIBerty003313	GTGGCAGACGGTTGGAGGAG	NM_138402	11.1563	114.439	11.0601	0.0974863	5.28007e-34	1.6619e-32	TRUE	-3.35866	31.7794
HRK	LIBerty001989	TGCAGGCAGAAGAAACCGAG	NM_003806	3.27413	32.5628	5.76205	0.100548	5.91387e-11	2.50692e-10	TRUE	-3.31404	9.60086
MMP16	LIBerty002300	GGGAGCGAGGAGAGGAGGGA	NM_005941	6.79078	66.4764	8.31489	0.102153	5.1852e-21	4.78838e-20	TRUE	-3.29119	19.3198
IL32	LIBerty000215	AGCAGGGGCCCAGCCAGGGA	NM_001012635	13.5816	132.87	11.9792	0.102217	8.53777e-39	4.24305e-37	TRUE	-3.29029	36.3723
TGFBR2	LIBerty001920	TGGAGCGAGGAACTCCTGAG	NM_003242	26.3143	244.822	16.7605	0.107483	8.12434e-66	1.02285e-62	TRUE	-3.21782	61.9902
NEFM	LIBerty002210	GGGCACCGGTCGGGGAGGAG	NM_005382	7.3971	67.3502	8.37148	0.10983	2.27475e-20	2.00274e-19	TRUE	-3.18665	18.6984
KLF4	LIBerty002029	GATGGAAGGGAGCCTCGGGG	NM_004235	17.7045	161.085	13.2932	0.109908	4.01018e-45	4.73327e-43	TRUE	-3.18563	42.3248
WTIP	LIBerty000352	GGCGGGCTCCGGGCTTCGGG	NM_001080436	11.3988	103.584	10.4902	0.110044	5.0656e-30	1.0342e-28	TRUE	-3.18385	27.9854
LRRC15	LIBerty000550	GTACCCTGTAGTGTCAGCCC	NM_001135057	12.6115	112.21	10.9449	0.112391	3.10276e-32	8.08216e-31	TRUE	-3.1534	30.0925
PDLIM1	LIBerty002960	CGGCCGTGCGTACAGGAGGG	NM_020992	6.54825	57.9875	7.74676	0.112925	8.53556e-18	6.22371e-17	TRUE	-3.14656	16.206
S100A13	LIBerty002306	GGTGTTCGTCTGTGAAGGGG	NM_005979	7.63963	65.7416	8.26705	0.116207	9.10284e-20	7.62337e-19	TRUE	-3.10523	18.1179
SCHIP1	LIBerty000945	CTGATCTTAGCTTAAAGGGG	NM_001197107	11.2775	96.174	10.0868	0.117262	2.56841e-27	3.81925e-26	TRUE	-3.09219	25.418
NRP2	LIBerty003628	GGCACCCAGCTCGGGCGGGG	NM_201279	15.5218	131.534	11.9144	0.118006	1.90912e-36	7.59024e-35	TRUE	-3.08307	34.1197
SLC22A4	LIBerty001897	CGGGCGCGCGAAGCACAGGG	NM_003059	12.7327	104.774	10.5539	0.121526	1.55379e-29	2.93434e-28	TRUE	-3.04067	27.5325
NDNF	LIBerty003055	GCAGCGGGAGGGAGAGAAGG	NM_024574	17.7045	143.937	12.5065	0.123002	4.66786e-39	2.59272e-37	TRUE	-3.02324	36.5862
ANOS1	LIBerty000051	GTGACAGGGGGGCCGGGCGC	NM_000216	11.035	89.2673	9.69874	0.123618	8.2724e-25	1.02442e-23	TRUE	-3.01604	22.9895
GPC1	LIBerty001690	GCAGGGTGGGAGCGCAGGGG	NM_002081	8.73101	70.3452	8.563	0.124117	1.47206e-20	1.32697e-19	TRUE	-3.01023	18.8771
PEG10	LIBerty000832	GGGCGGTGGCCACGCTGCAG	NM_001172438	18.6747	148.756	12.7311	0.125539	7.1647e-40	4.36469e-38	TRUE	-2.99379	37.36
CDKN1C	LIBerty000430	TTCAACAACACCACGGCGAT	NM_001122631	29.2246	231.107	16.2255	0.126455	1.45272e-58	9.1449e-56	TRUE	-2.98331	55.0388
SEMA4A	LIBerty003023	GTGACATGATGGAGAGGCAG	NM_022367	29.1034	229.767	16.1727	0.126665	4.06759e-58	2.19476e-55	TRUE	-2.98091	54.6586
RIN3	LIBerty003074	GGGGCACACGGAGGCCCGGG	NM_024832	8.97353	69.5355	8.51158	0.12905	2.93355e-20	2.55889e-19	TRUE	-2.954	18.5919
PIM1	LIBerty001118	GGGGAGCAGGGCTGCCGGGC	NM_001243186	13.2178	101.327	10.3687	0.130446	2.0546e-27	3.10408e-26	TRUE	-2.93847	25.5081
RRAS2	LIBerty000403	TGGCGCTACCTGTGGCGGGG	NM_001102669	15.0367	115.261	11.1023	0.130458	1.16437e-30	2.49876e-29	TRUE	-2.93835	28.6023
SATB1	LIBerty000928	GGAGGGCCGGGATTGGGGGA	NM_001195470	3.39539	25.8361	5.12231	0.13142	2.2761e-08	7.93065e-08	TRUE	-2.92774	7.10069
GAGE10	LIBerty000380	GCATAGGAAACAGCAGAGGG	NM_001098413	25.3442	192.187	14.6433	0.131873	7.57007e-49	1.58845e-46	TRUE	-2.92278	45.799
SORCS1	LIBerty000223	GGCGGGCGACGCGGGAGGGA	NM_001013031	14.4304	108.967	10.7757	0.132429	2.7912e-29	5.09294e-28	TRUE	-2.91671	27.293
ADCY9	LIBerty000425	GCCGCATCTCTAGCTCGGGG	NM_001116	20.1298	150.798	12.8254	0.133488	7.19013e-39	3.72015e-37	TRUE	-2.90521	36.4294
ELAVL2	LIBerty000812	CCTTCGGGTCCGTGCCGGCA	NM_001171195	28.9821	214.983	15.5825	0.134811	5.13081e-54	1.76173e-51	TRUE	-2.89099	50.7541
SPHK1	LIBerty000601	GGCGCGGGCCGTGCCGGAGG	NM_001142601	9.21606	65.2704	8.23624	0.141198	7.82049e-18	5.74609e-17	TRUE	-2.82421	16.2406
PHACTR2	LIBerty002627	AGCAGAGGTGGAAACCCCAG	NM_014721	21.7063	153.248	12.9379	0.141642	6.96535e-39	3.65391e-37	TRUE	-2.81968	36.4372
CDKN1A	LIBerty001063	TCCAGCAGGCCAGCCGGTCC	NM_001220778	15.0367	105.936	10.6157	0.141941	2.25632e-27	3.39527e-26	TRUE	-2.81663	25.4691
DOCK9	LIBerty002716	GACTCGCGGCGAGCAGCGGG	NM_015296	18.4321	129.1	11.7956	0.142774	5.23919e-33	1.52219e-31	TRUE	-2.8082	30.8175
KIF13B	LIBerty002714	GGCCGCAGCGAAGGCGGGGG	NM_015254	15.5218	104.936	10.5625	0.147917	5.0627e-27	7.38294e-26	TRUE	-2.75715	25.1318
TMEM86A	LIBerty003435	GGCTGCTGCTCGGAGAAAGG	NM_153347	27.5269	184.53	14.319	0.149173	1.21724e-44	1.31358e-42	TRUE	-2.74494	41.8815
TGM2	LIBerty002097	ACCCAGGGGACCGGAGCCCG	NM_004613	15.2793	102.249	10.4185	0.149432	4.42231e-26	6.02999e-25	TRUE	-2.74244	24.2197
TRAM2	LIBerty002511	GCACGCGCGGGCTACCGGGG	NM_012288	11.7626	78.0072	9.03722	0.150789	9.30479e-21	8.44813e-20	TRUE	-2.7294	19.0732
FOXM1	LIBerty003642	TCCGCCTTACCAGCCCGGGC	NM_202003	29.8309	197.526	14.8667	0.151023	2.1793e-47	3.42968e-45	TRUE	-2.72716	44.4647
BBC3	LIBerty000454	AGATTACCTGCATCTCTTGG	NM_001127242	21.2212	139.161	12.281	0.152494	4.61603e-34	1.47752e-32	TRUE	-2.71318	31.8305
PIM1	LIBerty001117	GGCCGAGGGAGGAGAGGGGG	NM_001243186	10.6712	69.6237	8.51719	0.15327	1.41049e-18	1.07843e-17	TRUE	-2.70585	16.9672
NFKBIZ	LIBerty000185	GGGCCAGAGGAGGCAGGGAG	NM_001005474	18.9172	123.15	11.5014	0.153611	6.04483e-31	1.35097e-29	TRUE	-2.70265	28.8694
BAK1	LIBerty000882	GGGGGAGAAGATCAAAGACA	NM_001188	2.30402	14.9363	3.88209	0.154256	4.37191e-05	0.000117948	TRUE	-2.6966	3.92831
MAP2	LIBerty000302	GGCTGCGGCAGAAGGCGAAG	NM_001039538	26.3143	169.305	13.6589	0.155425	2.45307e-40	1.59746e-38	TRUE	-2.68571	37.7966
TSPAN4	LIBerty000281	GGATGCACCAAGACGGTGGG	NM_001025236	32.4987	206.249	15.2271	0.157571	6.18444e-48	1.01559e-45	TRUE	-2.66593	44.9933
ATP2B2	LIBerty001570	GGGAGGGCCGGTTCTGGAGG	NM_001683	13.5816	86.1652	9.52028	0.157622	4.90385e-22	4.86138e-21	TRUE	-2.66545	20.3132
JAG1	LIBerty000048	GGGCAGCGGGATGCTCAGGG	NM_000214	18.7959	118.248	11.2547	0.158954	2.97331e-29	5.37329e-28	TRUE	-2.65332	27.2698
ISLR	LIBerty003640	GCGGGTGGAGTGGATGGGGG	NM_201526	17.462	109.237	10.7899	0.159854	6.26982e-27	9.05663e-26	TRUE	-2.64517	25.043
PDGFRB	LIBerty001818	GGGGAAAAGAAAGAGAGAGG	NM_002609	21.2212	132.396	11.9562	0.160285	9.20155e-32	2.30161e-30	TRUE	-2.64129	29.638
ANXA2	LIBerty000558	CTCGGGAGCGTTCCAGGGCG	NM_001136015	23.0402	143.012	12.463	0.161107	8.01673e-34	2.44187e-32	TRUE	-2.63391	31.6123
PHLDA1	LIBerty002478	GATCGCCCTGGGTAGAGGAG	NM_007350	20.9787	129.894	11.8344	0.161506	1.10504e-31	2.74588e-30	TRUE	-2.63034	29.5613
STON1	LIBerty002410	CTCAGCAGGGGAGGAGGGGC	NM_006873	20.8574	129.127	11.7969	0.161526	2.0186e-31	4.82548e-30	TRUE	-2.63016	29.3165
TSPAN4	LIBerty001930	GGGGCTTCCCGTGCGTCCCG	NM_003271	22.3126	136.421	12.1502	0.163557	2.31598e-32	6.20386e-31	TRUE	-2.61214	30.2073
SEMA3B	LIBerty001504	CTAGGCTGGCATGAAGTGGG	NM_001290060	28.2545	170.203	13.6984	0.166005	4.06103e-39	2.28933e-37	TRUE	-2.5907	36.6403
CRYAB	LIBerty001495	AGGAGGAGTAGGGAACGGGA	NM_001289807	33.2263	199.858	14.9636	0.16625	4.17909e-45	4.78315e-43	TRUE	-2.58858	42.3203
DNAJB5	LIBerty002509	TTGGTGAAAAAGACAGAGGG	NM_012266	28.012	166.969	13.5556	0.167768	4.7177e-38	2.19984e-36	TRUE	-2.57546	35.6576
ATXN1	LIBerty000471	GAGCGCGAGGGAGGGAGGGA	NM_001128164	19.8873	118.17	11.2507	0.168293	1.87489e-28	3.06556e-27	TRUE	-2.57095	26.5135
MDK	LIBerty001268	CGCCGGAGTAGAAGCGCGGG	NM_001270551	8.48848	49.9757	7.17493	0.169852	3.80855e-13	1.9979e-12	TRUE	-2.55765	11.6994
MDK	LIBerty001270	GGTGCGGGTTTGAGGGGAGG	NM_001270551	16.0068	93.7829	9.95384	0.17068	2.21932e-22	2.24127e-21	TRUE	-2.55064	20.6495
GPR176	LIBerty001306	GTCTCGGCTGGAAGCGTGGG	NM_001271854	25.1016	146.833	12.6418	0.170954	1.31623e-33	3.94556e-32	TRUE	-2.54832	31.4039
MLPH	LIBerty001350	GCCAGTGCGGGGGAGAGCCC	NM_001281473	32.7413	190.788	14.5844	0.171611	6.72979e-43	6.05201e-41	TRUE	-2.54279	40.2181
LRIG3	LIBerty003444	GCGTAGGCCCCCGGCTGGAG	NM_153377	28.497	163.912	13.4197	0.173856	4.76798e-37	2.00096e-35	TRUE	-2.52403	34.6988
IGFBP7	LIBerty001556	GCGCTCCTGCTGGCGTCGGG	NM_001553	19.5235	112.254	10.9472	0.173923	1.92219e-26	2.67901e-25	TRUE	-2.52348	24.572
MXRA8	LIBerty003153	GAGGTGGCTCACGTGGGGGG	NM_032348	24.7379	141.919	12.4116	0.174309	1.04018e-32	2.95394e-31	TRUE	-2.52028	30.5296
TMEM184A	LIBerty000373	GCGGCAGGCACACAGCACTG	NM_001097620	40.3809	231.329	16.2343	0.174561	4.26984e-50	1.15194e-47	TRUE	-2.5182	46.9386
SYDE2	LIBerty003135	CCGGAGGGCTCCGAGGACAG	NM_032184	26.7993	153.484	12.9487	0.174607	4.47167e-35	1.5495e-33	TRUE	-2.51782	32.8098
PYGL	LIBerty001851	GGCGAGACCCCTGCCAGCCC	NM_002863	20.4936	116.98	11.1902	0.175189	2.66466e-27	3.94684e-26	TRUE	-2.51302	25.4038
CDKN1A	LIBerty001064	TCGGCCAGGCTCAGCTGGCT	NM_001220778	22.7976	129.557	11.8179	0.175966	4.70434e-30	9.65667e-29	TRUE	-2.50663	28.0152
SEPT4	LIBerty001206	GGGACTACCCCAGACCACTG	NM_001256822	32.3775	183.804	14.288	0.176153	1.2342e-40	8.7954e-39	TRUE	-2.5051	38.0557
CRMP1	LIBerty001474	CCTCTGGCACATCCCGTGGG	NM_001288662	39.6533	224.696	15.9718	0.176475	1.03333e-48	2.00776e-46	TRUE	-2.50246	45.6973
CHST3	LIBerty002032	AGGAGCTGGCGGGAGAGGAG	NM_004273	21.0999	118.04	11.2441	0.178753	6.28233e-27	9.05663e-26	TRUE	-2.48396	25.043
AHDC1	LIBerty000285	AGAGAGAGCGGGAGGGAGGA	NM_001029882	34.6815	191.082	14.5968	0.181501	1.49018e-41	1.19194e-39	TRUE	-2.46195	38.9237
AXL	LIBerty002997	GGGTTAACTCAAGAGAGGAG	NM_021913	26.3143	144.7	12.5422	0.181854	3.51434e-32	9.09156e-31	TRUE	-2.45914	30.0414
TMCO3	LIBerty002848	CGGCATGCTCAGCGCCGCCC	NM_017905	34.8028	191.06	14.5959	0.182157	1.51478e-41	1.19194e-39	TRUE	-2.45675	38.9237
LDLRAD4	LIBerty001318	GGGCCCGAGGACTGGGGTGA	NM_001276251	52.9924	290.602	18.4785	0.182354	4.79133e-60	4.52422e-57	TRUE	-2.45519	56.3445
TRAK2	LIBerty002683	GGTGCAGAGTTCCAAGCCCA	NM_015049	40.0171	219.248	15.7542	0.18252	2.72019e-46	3.66934e-44	TRUE	-2.45388	43.4354
CDKN1A	LIBerty003259	TCCTGGGAAGCAGGCAGCAT	NM_078467	32.62	178.59	14.064	0.182653	5.95598e-39	3.18523e-37	TRUE	-2.45282	36.4969
SFXN3	LIBerty003108	CAGTAGCTCTCGCCTGCGGG	NM_030971	26.9206	146.193	12.612	0.184144	1.1353e-32	3.17632e-31	TRUE	-2.44109	30.4981
NRCAM	LIBerty000918	ACGCTAAGGAGAGCCGGGAG	NM_001193583	17.0982	92.5189	9.88297	0.184808	3.16362e-21	2.96502e-20	TRUE	-2.4359	19.528
LGR4	LIBerty002880	GGGCGTGAGTGACAAGGTGG	NM_018490	27.5269	148.046	12.6982	0.185936	1.43898e-32	3.96717e-31	TRUE	-2.42713	30.4015
FADS3	LIBerty002989	CGCCTGGATTGGAGCGGACG	NM_021727	31.7712	170.609	13.7163	0.186222	4.41405e-37	1.87324e-35	TRUE	-2.42491	34.7274
ITGBL1	LIBerty001286	CTGAGTTGTGGAGAAGGGTG	NM_001271755	32.4987	174.457	13.8846	0.186285	1.27522e-37	5.87378e-36	TRUE	-2.42441	35.2311
COL8A1	LIBerty001613	GGCAGGGAAGGAGCGGCGGG	NM_001850	25.9505	138.428	12.2461	0.187465	7.88381e-31	1.72122e-29	TRUE	-2.41531	28.7642
MSRB3	LIBerty000914	GGAGGACGGTGCAGAGGAGG	NM_001193460	28.012	149.385	12.7602	0.187516	2.63528e-32	7.00948e-31	TRUE	-2.41492	30.1543
TSPAN7	LIBerty002100	CGCAGTATTGCGAACGCGGG	NM_004615	19.6448	104.52	10.5403	0.187953	7.76878e-24	8.81162e-23	TRUE	-2.41156	22.0549
MGLL	LIBerty000176	GTCCACGAGGCGCGGAGGAG	NM_001003794	26.5568	141.227	12.3789	0.188043	4.83168e-31	1.09277e-29	TRUE	-2.41087	28.9615
DLGAP4	LIBerty003566	GGGCGTCCGGGCTGAGGAGG	NM_183006	20.6149	109.347	10.7957	0.188526	9.69381e-25	1.1849e-23	TRUE	-2.40716	22.9263
STAC	LIBerty001909	GGGCAGGGCGGGGAGGGAGA	NM_003149	6.66952	35.3543	6.00891	0.188648	1.85695e-09	6.93055e-09	TRUE	-2.40623	8.15923
SESN3	LIBerty003336	GTGGTGGGGCGGCGGAGGCG	NM_144665	22.7976	119.263	11.3061	0.191154	1.26792e-26	1.78027e-25	TRUE	-2.38719	24.7495
HBEGF	LIBerty001649	TTCCCAGCACGGGAGGAGGG	NM_001945	17.2195	89.9435	9.73729	0.191448	2.32044e-20	2.03348e-19	TRUE	-2.38498	18.6918
BACE1	LIBerty003326	GAGTCCGCCCTGCAAGGCCC	NM_138971	46.0803	238.256	16.5057	0.193407	4.03382e-48	7.25511e-46	TRUE	-2.37029	45.1394
FRAS1	LIBerty000786	ATGAGGTCTGCCGAGCCGGG	NM_001166133	36.743	189.48	14.5293	0.193914	1.17859e-39	6.95554e-38	TRUE	-2.36651	37.1577
BAX	LIBerty003320	CTCCCGATAAGTGCCAGCAG	NM_138764	53.4774	274.637	17.8901	0.19472	1.52833e-54	5.7725e-52	TRUE	-2.36053	51.2386
CNKSR3	LIBerty003496	GGGAAACTCGTGGGAGGGGG	NM_173515	20.1298	103.044	10.4613	0.195351	1.20357e-22	1.23867e-21	TRUE	-2.35586	20.907
CRMP1	LIBerty001473	AACAAAAGAGGGAGGGGCAG	NM_001288662	29.5884	149.974	12.7874	0.19729	8.25602e-32	2.07886e-30	TRUE	-2.34161	29.6822
ARHGAP27	LIBerty003614	GACCAAGGGAAGAGTCTCAG	NM_199282	44.7464	226.475	16.0424	0.197578	7.93427e-46	9.98925e-44	TRUE	-2.33951	43.0005
PXDC1	LIBerty003568	GCGCAGCTCCTAGCCCTGGG	NM_183373	26.4355	133.55	12.0121	0.197945	1.53542e-28	2.55056e-27	TRUE	-2.33683	26.5934
SERPINB6	LIBerty001296	CGGCCGGCGCGGGATGGGGG	NM_001271823	14.6729	73.8735	8.78405	0.198623	4.79732e-17	3.31858e-16	TRUE	-2.3319	15.479
NRCAM	LIBerty000919	CAAAAGCACGGCGCGGGGAG	NM_001193583	33.3476	167.751	13.5903	0.198792	8.5494e-35	2.88313e-33	TRUE	-2.33067	32.5401
FBN2	LIBerty001660	GTAGCGGCTGCGGAGCCGGG	NM_001999	28.1332	141.365	12.3854	0.199012	1.02824e-29	1.9733e-28	TRUE	-2.32907	27.7048
RBMS1	LIBerty001858	TTAACCACTCCTCACCTCCC	NM_002897	60.1469	299.98	18.8193	0.200503	1.53223e-57	7.23405e-55	TRUE	-2.3183	54.1406
TNFRSF1A	LIBerty000340	GTGGTCGGATTGGTGGGTTG	NM_001065	19.766	98.3246	10.2052	0.201028	9.05197e-22	8.82377e-21	TRUE	-2.31453	20.0543
FARP1	LIBerty002273	GGCGGCGCGCTGGGCTCGGG	NM_005766	19.281	95.8535	10.0691	0.20115	5.95421e-21	5.45851e-20	TRUE	-2.31365	19.2629
ELAVL2	LIBerty000814	GACTCGGAAGTCCGGAGGGA	NM_001171195	14.0666	69.8584	8.53211	0.201359	1.07734e-15	6.89679e-15	TRUE	-2.31216	14.1614
FKBP9	LIBerty001391	GAAAGCCTTAAAAGTAACCA	NM_001284343	43.8976	215.83	15.6166	0.20339	3.31883e-43	3.16081e-41	TRUE	-2.29768	40.5002
TMEM217	LIBerty003360	CCAATGGCAGCGGTGCTGGG	NM_145316	36.743	178.255	14.0495	0.206126	4.04681e-36	1.57006e-34	TRUE	-2.27841	33.8041
SEPT4	LIBerty002090	TCCTTGGGGGTTAACAGGAG	NM_004574	25.9505	125.737	11.63	0.206387	1.10848e-26	1.56221e-25	TRUE	-2.27658	24.8063
FOSL2	LIBerty002193	GAGGAGGAAGAGGCGCGGGA	NM_005253	41.4723	197.367	14.8601	0.210128	8.19127e-39	4.12512e-37	TRUE	-2.25066	36.3846
BBC3	LIBerty000455	TGAAAGAGGGAGGAAAGCTG	NM_001127242	9.0948	43.2124	6.65859	0.210467	4.39947e-10	1.72732e-09	TRUE	-2.24833	8.76263
CD59	LIBerty000110	CAGGTTCTGAGAAGGCCGGG	NM_000611	40.866	193.565	14.7012	0.211122	2.77423e-38	1.32637e-36	TRUE	-2.24385	35.8773
CDC42EP2	LIBerty002403	GCGACCGCTGGACCCGGGAG	NM_006779	16.7344	78.7928	9.08466	0.212385	2.51775e-17	1.78416e-16	TRUE	-2.23524	15.7486
S100A13	LIBerty000252	CGAACCTGAGTTGACGGTGG	NM_001024210	33.2263	155.451	13.0385	0.213742	6.51317e-31	1.44707e-29	TRUE	-2.22606	28.8395
GPRC5C	LIBerty002882	CTGGGAGAGACCGATAGGAG	NM_018653	40.5022	188.451	14.4857	0.214921	1.04954e-36	4.26251e-35	TRUE	-2.21812	34.3703
FLT1	LIBerty001670	GGGAGGCGGATGAGGGGTGG	NM_002019	24.1315	112.115	10.94	0.21524	6.05192e-23	6.38494e-22	TRUE	-2.21598	21.1948
DRAP1	LIBerty002354	AGACAGGCGCAGCCACAGGG	NM_006442	47.6567	220.074	15.7872	0.216549	6.1741e-42	5.2999e-40	TRUE	-2.20723	39.2757
CDKN1A	LIBerty001061	AGCAGCATGGGGTAGGGGAA	NM_001220777	39.5321	182.51	14.2326	0.216603	1.65199e-35	6.05781e-34	TRUE	-2.20688	33.2177
PRDM11	LIBerty001203	GGCTACATTGTAACAAGGCG	NM_001256696	40.1384	185.223	14.3486	0.216703	1.03106e-35	3.81795e-34	TRUE	-2.20621	33.4182
BVES	LIBerty002434	GGCCAGCGAGGAGGGACAGA	NM_007073	49.597	228.424	16.1197	0.217126	3.34743e-43	3.16081e-41	TRUE	-2.20339	40.5002
COPZ2	LIBerty002806	ACGGGGCCCCGAGGAAAGGG	NM_016429	33.5901	154.65	13.002	0.217201	1.16078e-30	2.49876e-29	TRUE	-2.2029	28.6023
FOSL2	LIBerty002194	GCGGGGGGAGGAGGCCGCGG	NM_005253	25.8292	118.416	11.2632	0.218123	2.54892e-24	3.02744e-23	TRUE	-2.19679	22.5189
PLAUR	LIBerty000182	GCAGTGGAGAGCGATTGCCC	NM_001005376	30.5585	139.641	12.3038	0.218836	7.40298e-28	1.14595e-26	TRUE	-2.19208	25.9408
DSEL	LIBerty003129	GGGACGGAGACAGGACAGGG	NM_032160	42.8062	195.355	14.7762	0.21912	1.46365e-37	6.50376e-36	TRUE	-2.19021	35.1868
GNAI1	LIBerty001688	GGGCGCCAGGCCCTCAGTGG	NM_002069	32.8625	149.754	12.7772	0.219444	9.17268e-30	1.81389e-28	TRUE	-2.18808	27.7414
LTBP1	LIBerty003664	GGCCGATTGTGGCTGGGAGC	NM_206943	32.62	148	12.696	0.220406	3.25585e-29	5.82812e-28	TRUE	-2.18177	27.2345
MOB3C	LIBerty003630	GCTTCCTTGGACCTCCACCA	NM_201403	57.3579	258.772	17.2943	0.221654	2.72868e-47	4.1225e-45	TRUE	-2.17362	44.3848
IL4R	LIBerty000075	GGGTCGCCCCCAGGAGAGGA	NM_000418	35.8941	161.404	13.3076	0.222387	1.67977e-31	4.06698e-30	TRUE	-2.16886	29.3907
IL32	LIBerty000211	GACTTACCCGAGAGAGACAG	NM_001012632	60.7533	273.085	17.8323	0.22247	1.17517e-49	2.95907e-47	TRUE	-2.16832	46.5288
P3H1	LIBerty003020	GCAAGGCCTGAGCTCGGAGG	NM_022356	29.3459	130.782	11.8777	0.224388	1.06416e-25	1.41029e-24	TRUE	-2.15593	23.8507
APLN	LIBerty002828	GGGGGGGCAGGAAGAGGGAG	NM_017413	19.5235	86.7235	9.5526	0.225124	5.77399e-18	4.26778e-17	TRUE	-2.15121	16.3698
DKK1	LIBerty002501	CGAGCGACTAAGCAAGGGAG	NM_012242	38.1982	169.39	13.6626	0.225504	4.24006e-32	1.08208e-30	TRUE	-2.14878	29.9657
ANXA2	LIBerty000559	GGTGAGTCACCCCTGACTTG	NM_001136015	67.059	295.509	18.6572	0.226927	6.08084e-52	1.91394e-49	TRUE	-2.1397	48.7181
AKT3	LIBerty001053	CGCTTGAACCTGGGAGGTGG	NM_001206729	25.4654	111.999	10.934	0.227371	2.8394e-22	2.85224e-21	TRUE	-2.13688	20.5448
EHD2	LIBerty002616	GAGCAGCCCAACGCTGGAGG	NM_014601	46.3228	203.18	15.1009	0.227989	1.82458e-37	7.92118e-36	TRUE	-2.13297	35.1012
PMAIP1	LIBerty002973	CGCGGGTCGGGAGCGTGTCC	NM_021127	1.94022	8.48733	2.92074	0.228602	0.00198862	0.00472687	TRUE	-2.12909	2.32543
TNFSF15	LIBerty001022	ACCCGCAGCAAGCACCACCA	NM_001204344	80.2768	350.807	20.6133	0.228835	6.56801e-60	4.96148e-57	TRUE	-2.12762	56.3044
SERPINE2	LIBerty002322	CCGCGGCCACACAAAGGAGG	NM_006216	30.0735	131.247	11.9004	0.229137	3.16837e-25	4.07039e-24	TRUE	-2.12572	23.3904
OAT	LIBerty000053	GCGCGGATCGAATCCGCGGG	NM_000274	35.0453	152.576	12.9071	0.229691	8.99283e-29	1.53e-27	TRUE	-2.12223	26.8153
LACTB	LIBerty003188	GAACTAGGAAGGCTTCTGGG	NM_032857	45.2315	196.674	14.8312	0.229982	4.07375e-36	1.57006e-34	TRUE	-2.12041	33.8041
SUSD5	LIBerty002743	GAGTGTTGGTGGGGAGGGGG	NM_015551	26.193	113.878	11.0312	0.23001	3.02428e-22	3.02989e-21	TRUE	-2.12023	20.5186
C1S	LIBerty001582	GGGCTCTCTGGCCTGGGAGG	NM_001734	22.07	95.8997	10.0716	0.230137	5.00628e-19	3.98078e-18	TRUE	-2.11944	17.4
MEIS3	LIBerty002908	GGAGGGGCCTGGGGGCACCA	NM_020160	35.8941	155.664	13.0482	0.230587	1.00624e-29	1.94901e-28	TRUE	-2.11662	27.7102
SULF2	LIBerty002886	GTGCGTAACACACAAACCAG	NM_018837	62.0872	267.891	17.6382	0.231763	5.83253e-47	8.47287e-45	TRUE	-2.10928	44.072
BID	LIBerty000944	CCGGCAGCGCAGTGAGAACC	NM_001196	51.0521	220.01	15.7847	0.232045	1.76402e-39	1.0095e-37	TRUE	-2.10753	36.9959
CACNA2D4	LIBerty003487	GGGCTGCCTCTTTAAAGCAG	NM_172364	54.9326	236.182	16.4247	0.232585	1.84286e-42	1.61872e-40	TRUE	-2.10417	39.7908
RHOC	LIBerty003525	ACCTGGGACCTCGCGGGAAG	NM_175744	68.5141	294.108	18.6063	0.232956	5.86694e-51	1.70457e-48	TRUE	-2.10187	47.7684
MAP7	LIBerty000964	ACAGGTTGTGCAGTGGTGGG	NM_001198609	44.2614	189.997	14.5511	0.232958	1.0329e-34	3.45244e-33	TRUE	-2.10186	32.4619
ACSL1	LIBerty001434	CCGGGTGGTATGTCTAACCA	NM_001286710	43.2912	185.778	14.3722	0.233026	4.82721e-34	1.53213e-32	TRUE	-2.10143	31.8147
PAQR6	LIBerty001311	CACTGCTCTGAGTCGCCGGG	NM_001272109	43.0487	184.637	14.3236	0.233154	1.0641e-33	3.21529e-32	TRUE	-2.10065	31.4928
SYNPO	LIBerty000411	CATGAGTGGAGCCCGGAGGG	NM_001109974	37.228	159.476	13.2208	0.23344	1.12411e-29	2.14433e-28	TRUE	-2.09888	27.6687
GPRC5C	LIBerty002883	GAGACAGTGGGACCTAACCA	NM_018653	60.8745	259.706	17.3297	0.234398	9.02615e-46	1.09973e-43	TRUE	-2.09297	42.9587
STON1	LIBerty002408	AAGGCGTGAAGAGAGAAGGG	NM_006873	35.5303	150.993	12.8344	0.23531	2.75228e-28	4.42355e-27	TRUE	-2.08736	26.3542
NCAM1	LIBerty003537	AAGAAATCCCAGCTCTCCCA	NM_181351	66.5739	282.092	18.1661	0.236001	1.06315e-48	2.00776e-46	TRUE	-2.08314	45.6973
UPP1	LIBerty001457	GAGGAAGGTGGGGGCGGGCG	NM_001287430	37.4706	158.269	13.1663	0.236753	2.623e-29	4.80926e-28	TRUE	-2.07855	27.3179
BAK1	LIBerty000884	TCAGGGATGGGAAAAGCAGT	NM_001188	2.66781	11.2602	3.36697	0.236925	0.000999974	0.00245094	TRUE	-2.0775	2.61067
CDKN1A	LIBerty001519	CATGCTTGGGCAGCAGGCTG	NM_001291549	36.1367	152.409	12.8995	0.237103	4.04233e-28	6.41508e-27	TRUE	-2.07642	26.1928
FOSL2	LIBerty002195	GGGAGGAGCGCACGAGGAGG	NM_005253	30.8011	129.734	11.8266	0.237417	9.36104e-25	1.14794e-23	TRUE	-2.07451	22.9401
CLDN19	LIBerty000880	CCGTTCCGCAGGGATAGGGA	NM_001185117	51.2947	215.84	15.617	0.237651	2.98728e-38	1.41037e-36	TRUE	-2.07308	35.8507
TRAK2	LIBerty002682	GGCTGGGCAGCGAGAAGGCG	NM_015049	45.474	189.115	14.5138	0.240456	7.41065e-34	2.29426e-32	TRUE	-2.05615	31.6394
MSRB3	LIBerty000912	CAGGGCAGAGAAGGAGGAGG	NM_001193460	53.9625	224.318	15.9567	0.240562	1.43246e-39	8.32368e-38	TRUE	-2.05552	37.0797
SYTL2	LIBerty001489	GAGGGAAGGGGAGAGGGCAG	NM_001289608	24.1315	100.072	10.3006	0.241142	3.9684e-19	3.2027e-18	TRUE	-2.05205	17.4945
Ctrl0097	LIBerty003774	ACGGTTATGGTCTCATGGGG	NO-TARGET	32.7413	135.506	12.1063	0.241623	2.47504e-25	3.22353e-24	TRUE	-2.04917	23.4917
FOXD1	LIBerty002069	CCCGTCAGCTGAGGAGGGGG	NM_004472	33.2263	137.188	12.1869	0.242195	2.96623e-25	3.8368e-24	TRUE	-2.04576	23.416
PMAIP1	LIBerty002972	CCCGCTGAGCGCGACCTGCC	NM_021127	33.2263	136.319	12.1453	0.24374	5.46746e-25	6.90656e-24	TRUE	-2.03658	23.1607
LDLRAD4	LIBerty000172	CCCGGCAGTGCTTGTGGTGG	NM_001003675	28.2545	115.315	11.105	0.245021	1.73229e-21	1.65642e-20	TRUE	-2.02903	19.7808
AHNAK	LIBerty003046	CAGGTCCGGGACAGGACAGG	NM_024060	59.0556	240.461	16.5915	0.245593	8.39897e-41	6.22018e-39	TRUE	-2.02566	38.2062
LRP10	LIBerty002572	GACAAACGTGTTACACCCCA	NM_014045	74.0923	301.159	18.8619	0.246023	1.5713e-49	3.70925e-47	TRUE	-2.02313	46.4307
NUCB2	LIBerty002156	GGTGAGGAGGGCCGAAGCTG	NM_005013	29.1034	117.858	11.2349	0.246936	1.10411e-21	1.06655e-20	TRUE	-2.01779	19.972
ROS1	LIBerty001866	AGCTCAGAGAAGTAAGGTGG	NM_002944	45.2315	183.04	14.2553	0.247113	4.71222e-32	1.1945e-30	TRUE	-2.01676	29.9228
TH	LIBerty003619	GGGGTGGGGGATGTAAGGAG	NM_199293	30.8011	124.264	11.5569	0.247869	4.59766e-23	4.90547e-22	TRUE	-2.01235	21.3093
BMP7	LIBerty001575	CACTGGGCACAGCTGGGGGG	NM_001719	36.743	148.007	12.6964	0.248252	8.78288e-27	1.24243e-25	TRUE	-2.01012	24.9057
MR1	LIBerty001552	GGCATGGCCATGAGGCAGGC	NM_001531	45.8378	183.32	14.2673	0.250043	3.89417e-32	1.00056e-30	TRUE	-1.99975	29.9998
ROR2	LIBerty002082	GCCTCCTGCGCGCTCGCCCG	NM_004560	33.4689	133.353	12.0025	0.250979	4.37012e-24	5.04769e-23	TRUE	-1.99436	22.2969
SOAT1	LIBerty001162	TGCACATTCTACTGCTGGGG	NM_001252511	52.386	208.176	15.3059	0.251643	1.94473e-35	7.06272e-34	TRUE	-1.99055	33.151
FNDC3B	LIBerty000553	GGGCGGGGAGTGTCCCGGAG	NM_001135095	24.9804	98.7716	10.2297	0.25291	1.01058e-18	7.8538e-18	TRUE	-1.9833	17.1049
FARP1	LIBerty002272	GCCCCTGGGCGCACCTGCCC	NM_005766	67.544	265.382	17.544	0.254516	2.06575e-43	2.05324e-41	TRUE	-1.97417	40.6876
MEIS3	LIBerty002910	GGTGGGAGTCGGGGAGGGGC	NM_020160	17.5833	69.0633	8.48147	0.254597	1.54278e-13	8.33628e-13	TRUE	-1.97371	12.079
FREM1	LIBerty000858	CAACTGCGGTGACCTCACAG	NM_001177704	60.2682	235.927	16.4147	0.255452	5.98759e-39	3.18523e-37	TRUE	-1.96887	36.4969
CRMP1	LIBerty000226	GCCAGCTACAAAGGACCAGG	NM_001014809	69.363	271.385	17.7689	0.255589	5.3892e-44	5.65417e-42	TRUE	-1.96811	41.2476
AQP1	LIBerty003584	TGGGCAGGGCTGAGGGCGGA	NM_198098	48.9906	191.3	14.606	0.256093	8.92601e-33	2.55406e-31	TRUE	-1.96526	30.5928
IL6ST	LIBerty001708	GGGCGCAAAGGGTCTCTCAG	NM_002184	43.655	170.36	13.7053	0.256252	1.91359e-29	3.52567e-28	TRUE	-1.96436	27.4528
LPP	LIBerty000802	GGAGGTATAGAAGTAAACCA	NM_001167671	55.6602	215.942	15.6212	0.257755	5.28149e-36	1.99482e-34	TRUE	-1.95593	33.7001
CXCL12	LIBerty001329	GAGTCGCGCGTCAGAGACCC	NM_001277990	34.3177	133.127	11.9916	0.257781	1.91131e-23	2.09247e-22	TRUE	-1.95578	21.6793
S100A13	LIBerty000257	GTGTATGCTGAGGGGGGAAG	NM_001024211	36.0154	139.096	12.2779	0.258925	4.17829e-24	4.84092e-23	TRUE	-1.94939	22.3151
LRRN4CL	LIBerty003655	GTGACTTTCATCTCCCCCAG	NM_203422	63.0573	241.793	16.6432	0.26079	5.71555e-39	3.12864e-37	TRUE	-1.93904	36.5046
SEPT11	LIBerty002863	CGGAGACGGTCGTTTGGGGA	NM_018243	52.8711	202.634	15.0784	0.26092	7.80968e-34	2.39814e-32	TRUE	-1.93832	31.6201
RTL5	LIBerty000265	GGGCGGGCCTTGGGGAACCG	NM_001024455	42.4424	161.699	13.3208	0.262478	1.87802e-27	2.84871e-26	TRUE	-1.92973	25.5454
MAP2	LIBerty000301	CGCCAGACTCCGCGAGCCCG	NM_001039538	54.4475	206.658	15.2438	0.263466	6.82536e-34	2.13053e-32	TRUE	-1.92431	31.6715
COL6A1	LIBerty001606	GAGGGGCGGGGCGGGAGGAG	NM_001848	18.4321	69.7585	8.52576	0.264228	3.55899e-13	1.87219e-12	TRUE	-1.92015	11.7277
EYA4	LIBerty003472	GGGGGAGGCCGCCAGGGACG	NM_172105	24.2528	91.7632	9.8404	0.264298	1.47242e-16	9.93092e-16	TRUE	-1.91976	15.003
BLVRA	LIBerty000129	GGGACCGGAGGCGGTGGGGA	NM_000712	32.9838	124.485	11.5679	0.264961	5.63243e-22	5.56903e-21	TRUE	-1.91615	20.2542
PLAU	LIBerty001827	GGGGGAAGCGCGATCTCCAG	NM_002658	44.3826	167.429	13.5761	0.265082	4.998e-28	7.8656e-27	TRUE	-1.91549	26.1043
IL32	LIBerty000217	GGTTTTATGGGGAAAGTGGG	NM_001012636	31.1648	117.319	11.2075	0.265641	2.21175e-20	1.96175e-19	TRUE	-1.91245	18.7074
CALU	LIBerty000512	TCGGCGCGGTCCCGGGGACG	NM_001130674	26.7993	100.508	10.3243	0.266638	4.23658e-18	3.16862e-17	TRUE	-1.90705	16.4991
Ctrl0044	LIBerty003721	ACTACTGGCTATCCGCGCCA	NO-TARGET	70.6969	262.787	17.4462	0.269028	4.49775e-41	3.46694e-39	TRUE	-1.89417	38.4601
P4HA2	LIBerty000598	GGTAGCCTGGGCGTTCCCAG	NM_001142598	58.0854	215.657	15.6097	0.269342	2.70089e-34	8.79419e-33	TRUE	-1.89249	32.0558
IGFBP7	LIBerty001554	GAGACCGAGCGCCCATGGGC	NM_001553	52.5073	194.577	14.7436	0.269853	1.605e-31	3.91103e-30	TRUE	-1.88975	29.4077
PRSS23	LIBerty002454	CGACTGCTGCCGCGCCACCG	NM_007173	70.9394	260.907	17.3752	0.271896	1.48191e-40	9.99494e-39	TRUE	-1.87888	38.0002
SEMA3B	LIBerty001505	CTCCCAGTATCCCTCCTCCC	NM_001290060	131.693	482.241	24.9454	0.273085	3.50659e-67	6.62219e-64	TRUE	-1.87258	63.179
SP100	LIBerty001902	GGACCAGGGAAGGAGGGCCC	NM_003113	51.5372	188.372	14.4823	0.273593	2.76617e-30	5.74057e-29	TRUE	-1.8699	28.241
TOX	LIBerty002635	TGCGAGGGGCGCGGGAGGCG	NM_014729	36.3792	132.968	11.9839	0.273593	2.73209e-22	2.75176e-21	TRUE	-1.86989	20.5604
LIF	LIBerty001753	GCCTTCGACAAAACGCCCTG	NM_002309	67.1802	244.422	16.745	0.274853	1.39211e-37	6.33495e-36	TRUE	-1.86327	35.1983
CST3	LIBerty001469	GAGGCCGGGAGGGGCTGGGA	NM_001288614	41.351	150.389	12.8066	0.27496	1.08326e-24	1.31558e-23	TRUE	-1.8627	22.8809
CCL2	LIBerty001879	TGAGCAAATGCAGCATCCTG	NM_002982	68.9992	250.233	16.9687	0.27574	1.15673e-38	5.67401e-37	TRUE	-1.85862	36.2461
ME3	LIBerty000230	GCAGGCGGGGTGAGGAGCTG	NM_001014811	51.7797	187.251	14.4348	0.276525	5.77103e-30	1.16285e-28	TRUE	-1.85452	27.9345
DKK3	LIBerty002772	GTGCAGATGCGGGAGCGGCG	NM_015881	40.866	147.143	12.6562	0.277729	2.77148e-24	3.25089e-23	TRUE	-1.84825	22.488
FOXS1	LIBerty002018	GGGAAGCCGAGCAGCTGCCA	NM_004118	75.4262	270.592	17.7392	0.278746	1.30757e-40	9.07719e-39	TRUE	-1.84298	38.042
SERPINE2	LIBerty002321	CACGACACGGACCCCTGGCG	NM_006216	69.2417	248.113	16.8873	0.279073	1.45241e-37	6.50376e-36	TRUE	-1.84128	35.1868
DCBLD1	LIBerty003506	GGCGAAGCCGGAGGCGAGCG	NM_173674	35.1666	125.658	11.6261	0.279859	1.11058e-20	1.00591e-19	TRUE	-1.83723	18.9974
NEK7	LIBerty003301	TGGAGCTGGGGGAGCCTCGG	NM_133494	46.4441	165.587	13.4943	0.280482	2.02174e-26	2.80739e-25	TRUE	-1.83402	24.5517
BMP1	LIBerty002314	GCTCTCCGCCTTCCCCGCCC	NM_006129	67.6653	241.109	16.6167	0.280642	1.13494e-36	4.56029e-35	TRUE	-1.8332	34.341
MCTP2	LIBerty000709	TAGCTCCGCTTCCTCTGGGA	NM_001159643	81.7319	291.056	18.495	0.280811	4.58223e-43	4.22124e-41	TRUE	-1.83233	40.3746
BBC3	LIBerty002602	CGTAGCGTCACGCGGGGGCG	NM_014417	27.1631	96.342	10.0961	0.281945	2.69953e-16	1.7888e-15	TRUE	-1.82652	14.7474
BAX	LIBerty003322	TTGGACGGACGGCTGTTGGA	NM_138764	76.3963	270.93	17.7519	0.281978	3.41227e-40	2.18443e-38	TRUE	-1.82634	37.6607
THBS3	LIBerty002442	GGGGGAGGATCATTAGGGAG	NM_007112	43.7763	154.203	12.9816	0.283887	9.85961e-25	1.20128e-23	TRUE	-1.81661	22.9204
SSC5D	LIBerty000637	TGCAGGGAGGCGGCAGGGGA	NM_001144950	51.901	180.878	14.1626	0.286939	3.69978e-28	5.89623e-27	TRUE	-1.80118	26.2294
TBC1D2	LIBerty001251	CTGGCTTCAGGTTAAAGGCG	NM_001267571	50.4458	175.646	13.9364	0.287201	3.37256e-27	4.93727e-26	TRUE	-1.79987	25.3065
LOXL2	LIBerty001765	CGGAGCCTGAGATGCCGGGA	NM_002318	54.3263	187.717	14.4546	0.289406	1.53966e-28	2.55056e-27	TRUE	-1.78883	26.5934
SEMA4A	LIBerty000911	TGGTTGGACCGAGCAGAGGA	NM_001193302	59.6619	205.89	15.2123	0.289776	4.75555e-31	1.08203e-29	TRUE	-1.78699	28.9658
BBC3	LIBerty002601	CGGGGGTTTCCCTGCAGCGG	NM_014417	4.12298	14.2037	3.78486	0.290276	0.0016037	0.00384828	TRUE	-1.7845	2.41473
PPIB	LIBerty000148	GGAAGGCCACCGGCGGAAGG	NM_000942	53.5987	184.304	14.3094	0.290817	4.28418e-28	6.77044e-27	TRUE	-1.78182	26.1694
TGFBR3	LIBerty000933	ACAGGCTCGAGCAGCATTCG	NM_001195683	75.4262	258.971	17.3019	0.291254	1.75193e-37	7.69423e-36	TRUE	-1.77965	35.1138
PHACTR2	LIBerty000391	GGGGGGAGGGCGCAGGAGCA	NM_001100164	36.6217	125.265	11.6066	0.292354	4.83732e-20	4.13361e-19	TRUE	-1.77421	18.3837
CYLD	LIBerty000322	GGCCGAGCTGCGCTCCTGAG	NM_001042412	63.2998	213.858	15.537	0.29599	3.10135e-31	7.18638e-30	TRUE	-1.75638	29.1435
IL32	LIBerty000212	GGCGGAGCCTCTCTCAGGGC	NM_001012632	44.0188	148.367	12.7131	0.296688	1.47605e-22	1.51496e-21	TRUE	-1.75298	20.8196
FNDC3B	LIBerty000554	TGCTCGGAGGTGGCCAGCAG	NM_001135095	51.901	174.297	13.8777	0.297773	2.59887e-26	3.58245e-25	TRUE	-1.74772	24.4458
TMEM45A	LIBerty002854	GGGCGGCCCGCCACTCCGGA	NM_018004	45.959	154.32	12.9869	0.297816	9.86206e-24	1.11524e-22	TRUE	-1.74751	21.9526
ARHGAP27	LIBerty003510	CTCCAGGGAGAAAGAGGCTG	NM_174919	73.971	247.413	16.8604	0.298977	2.24742e-35	8.00803e-34	TRUE	-1.74189	33.0965
MME	LIBerty002470	GCTCTCCTGGGACTCACCAG	NM_007288	92.0394	306.868	19.0675	0.299931	7.77388e-42	6.38304e-40	TRUE	-1.7373	39.195
SLC2A6	LIBerty000657	TCCCAGGGCGGAGCCCCTGC	NM_001145099	60.1469	199.835	14.9626	0.300984	6.85263e-29	1.18726e-27	TRUE	-1.73224	26.9255
VGLL3	LIBerty002786	GGGGAACGCCGGGGAGAAGG	NM_016206	52.8711	174.995	13.9081	0.30213	5.25338e-26	7.06121e-25	TRUE	-1.72676	24.1511
CDKN1C	LIBerty000428	ATACTACATTATGCTAATCG	NM_001122631	71.667	237.01	16.4571	0.302379	1.44094e-33	4.28538e-32	TRUE	-1.72557	31.368
CAMK1D	LIBerty003447	CCCGCGGGAGGGGGAGGAGG	NM_153498	36.6217	121.021	11.3948	0.302605	8.02872e-19	6.29139e-18	TRUE	-1.72449	17.2013
LRRC32	LIBerty000486	GCGAAGCATCTTCACCACCC	NM_001128922	89.8566	296.21	18.6827	0.303354	1.65877e-40	1.09915e-38	TRUE	-1.72092	37.9589
PLEKHF1	LIBerty003049	GCGACAGTCCCGCCCAGCCC	NM_024310	61.3596	201.831	15.0452	0.304015	6.02951e-29	1.05433e-27	TRUE	-1.71779	26.977
CORO1C	LIBerty000405	CAGATGGTTGTGTGGGGAAG	NM_001105237	67.6653	221.487	15.8438	0.305505	2.40726e-31	5.68263e-30	TRUE	-1.71073	29.2455
ARHGAP27	LIBerty003616	GCCCAGAGGTGGGAAGGCCC	NM_199282	71.0607	232.106	16.2649	0.306156	2.90989e-32	7.68578e-31	TRUE	-1.70766	30.1143
RARRES3	LIBerty002091	ATCATTTCTTACACAAGCCA	NM_004585	77.9727	253.619	17.0983	0.307441	4.29703e-35	1.50277e-33	TRUE	-1.70162	32.8231
HUWE1	LIBerty003113	TCAGGCGCGGTCCCCTGCAA	NM_031407	95.1922	309.29	19.1544	0.307776	4.71872e-41	3.56452e-39	TRUE	-1.70005	38.448
CDKN1A	LIBerty001518	ACTGGGCACTCTTGTCCCCC	NM_001291549	66.5739	215.671	15.6102	0.308683	2.88177e-30	5.94779e-29	TRUE	-1.6958	28.2256
ERRFI1	LIBerty002893	GCCGGCTTTGTCTCCCGGAG	NM_018948	60.8745	194.851	14.7551	0.312416	1.53802e-27	2.35186e-26	TRUE	-1.67846	25.6286
NGF	LIBerty001795	TACAGACGGATCGCTCCTGG	NM_002506	95.1922	304.598	18.9859	0.312518	7.31959e-40	4.38827e-38	TRUE	-1.67799	37.3577
C1QTNF1	LIBerty003597	ACCGACCGCTCCCAAAACAG	NM_198593	117.99	377.084	21.5106	0.312901	6.16756e-48	1.01559e-45	TRUE	-1.67622	44.9933
UCN2	LIBerty003216	AGGGATGAGTCATAGGTGGG	NM_033199	64.6337	206.425	15.2343	0.313109	9.5806e-29	1.62269e-27	TRUE	-1.67526	26.7898
RIPOR2	LIBerty002631	GGCAGCTTTGGAGTGACCCG	NM_014722	54.6901	174.501	13.8866	0.313408	6.78973e-25	8.49166e-24	TRUE	-1.67389	23.071
WTIP	LIBerty000351	CGTGGCCGCCGGAACGACCC	NM_001080436	56.024	177.921	14.035	0.314882	7.18002e-25	8.9207e-24	TRUE	-1.66712	23.0496
NRP1	LIBerty001143	GGACGGGGAGAGCACTCGGA	NM_001244973	82.4595	260.484	17.3592	0.316563	1.51804e-34	5.02951e-33	TRUE	-1.65944	32.2985
BVES	LIBerty003376	GGCCCACCCTACTCTCCGAG	NM_147147	113.503	357.933	20.8585	0.317107	4.92447e-45	5.47051e-43	TRUE	-1.65696	42.262
BOC	LIBerty003219	CGATGGTGGTTTCGCCTCAG	NM_033254	69.6055	219.088	15.7477	0.317706	9.26236e-30	1.81981e-28	TRUE	-1.65423	27.74
PYGL	LIBerty001850	CTCTGGGGCCGCAGTGGGCT	NM_002863	51.901	162.493	13.3564	0.319404	4.69812e-23	4.99853e-22	TRUE	-1.64655	21.3012
LMO7	LIBerty002765	GGCAGGGAAGAAATAAGAGG	NM_015842	58.328	182.211	14.2198	0.320113	4.37786e-25	5.5674e-24	TRUE	-1.64335	23.2543
NOD1	LIBerty002312	TGCTGCCATTCGCCCGGGTC	NM_006092	68.8779	214.482	15.5622	0.321136	5.20749e-29	9.19098e-28	TRUE	-1.63874	27.0366
CDC25B	LIBerty002994	TTGGGGTAACATCTAACCTG	NM_021873	72.2733	224.357	15.9583	0.322135	9.29901e-30	1.81981e-28	TRUE	-1.63426	27.74
FBN1	LIBerty000030	TGCCAGCCTCCGCCTCGGTG	NM_000138	75.3049	233.51	16.32	0.322491	9.05065e-31	1.96461e-29	TRUE	-1.63267	28.7067
GPC1	LIBerty001689	CGCGGGAGAGGAGAGGGGCG	NM_002081	48.9906	151.901	12.8762	0.322516	1.3769e-21	1.3233e-20	TRUE	-1.63256	19.8783
HRK	LIBerty001987	ACCTCGCGCTCCCTAGCTGC	NM_003806	82.0957	254.308	17.1246	0.32282	5.86723e-33	1.69164e-31	TRUE	-1.6312	30.7717
IL32	LIBerty000216	GCAGAAGGTGACTGTCTCAG	NM_001012636	59.9044	184.652	14.3242	0.324418	2.84529e-25	3.69302e-24	TRUE	-1.62407	23.4326
COL4A1	LIBerty001599	ACGCGGGAGCCTCTTGAGTG	NM_001845	66.5739	204.407	15.1514	0.325693	2.80372e-27	4.13658e-26	TRUE	-1.61842	25.3834
CAST	LIBerty000887	GGACAGTCTAGATAAGGAAG	NM_001190442	89.9779	276.185	17.9476	0.325788	2.20573e-35	7.93434e-34	TRUE	-1.618	33.1005
ANXA2	LIBerty000560	TGGGAGCGGGCCGTGTAAGG	NM_001136015	63.4211	194.637	14.7462	0.325842	4.44726e-26	6.0422e-25	TRUE	-1.61776	24.2188
STON2	LIBerty003207	CACAGTGCTCCTGGGCCCAG	NM_033104	88.0376	270.042	17.7187	0.326015	2.82629e-34	9.12385e-33	TRUE	-1.61699	32.0398
PLXNA2	LIBerty003092	GGCGGTGCCAGCAGCGGGCG	NM_025179	43.7763	134.128	12.0399	0.326378	4.41036e-19	3.52922e-18	TRUE	-1.61538	17.4523
EMID1	LIBerty003296	CCAACCCGGAAGGAGCCCGG	NM_133455	79.1854	242.519	16.6714	0.326513	2.75771e-31	6.4695e-30	TRUE	-1.61479	29.1891
TJP1	LIBerty003518	GTCCCGACCCCAAGCGCGGA	NM_175610	71.667	219.461	15.7627	0.326559	6.14642e-29	1.06982e-27	TRUE	-1.61458	26.9707
ADAMTSL5	LIBerty003676	GCGCCCGGAATAGCAGCCCC	NM_213604	56.3877	171.92	13.7738	0.327989	2.92322e-23	3.16361e-22	TRUE	-1.60828	21.4998
HHIPL2	LIBerty003067	GAAACTACCTCAGCAGGGAG	NM_024746	91.5543	278.858	18.0467	0.328318	3.62464e-35	1.27946e-33	TRUE	-1.60683	32.893
FRMD6	LIBerty003392	GGACCCAACCAAGCGTCCCG	NM_152330	57.1153	173.962	13.863	0.328322	2.3989e-23	2.61114e-22	TRUE	-1.60682	21.5832
FHL1	LIBerty000724	CGGTGGCAGGCTCTTTCCCG	NM_001159703	76.275	232.138	16.2661	0.328577	5.78806e-30	1.16285e-28	TRUE	-1.6057	27.9345
CRABP2	LIBerty001003	TCGCCAGGTGTCCGGCACCA	NM_001199723	85.006	258.539	17.2855	0.328794	1.07224e-32	3.02226e-31	TRUE	-1.60475	30.5197
HAPLN1	LIBerty001630	CGGGAGGTGTGGTGTGGTGG	NM_001884	40.1384	121.667	11.4272	0.329903	4.53735e-17	3.14451e-16	TRUE	-1.59988	15.5024
P4HA3	LIBerty003562	GAGGAATAGAGAGCGAGGTG	NM_182904	66.4527	201.299	15.0233	0.330119	1.82943e-26	2.55917e-25	TRUE	-1.59894	24.5919
VGLL3	LIBerty002785	GCTCCCGGCTGTGCGAGGAC	NM_016206	68.9992	208.787	15.3309	0.330477	1.6253e-27	2.47531e-26	TRUE	-1.59738	25.6064
BCL2L11	LIBerty001017	GCTTGCCAGCCCGCGCGCCG	NM_001204113	47.293	143.03	12.4639	0.330651	1.20927e-19	1.00604e-18	TRUE	-1.59662	17.9974
SEC14L2	LIBerty002530	GAGCTCAGGTGTCTCTTCCA	NM_012429	79.5492	239.944	16.5714	0.331532	1.25673e-30	2.68174e-29	TRUE	-1.59278	28.5716
EVA1A	LIBerty000546	AACTAACTTGGCGCGGAGGG	NM_001135032	44.7464	134.121	12.0396	0.333627	1.29596e-18	9.96911e-18	TRUE	-1.58369	17.0013
MSRB3	LIBerty000913	GCAGAGGAGGAGGGAGTTGG	NM_001193460	63.4211	190.076	14.5544	0.333661	7.02744e-25	8.75995e-24	TRUE	-1.58354	23.0575
CDK2AP2	LIBerty002284	GCCACGTACCGTTCTTCCTG	NM_005851	74.0923	220.624	15.8093	0.33583	6.7402e-28	1.04764e-26	TRUE	-1.5742	25.9798
CYP4F11	LIBerty000494	GTGTGAGATGTTGAGACCTG	NM_001128932	77.4877	230.334	16.1951	0.336414	4.65206e-29	8.24922e-28	TRUE	-1.57169	27.0836
TMCO3	LIBerty002850	GCGAGCCAAGGCCCTCGCAG	NM_017905	80.0342	237.128	16.4617	0.337514	1.79496e-29	3.35622e-28	TRUE	-1.56698	27.4741
IGFBP6	LIBerty001704	AAGAAGAGTGGGGAGGACCC	NM_002178	16.0068	47.2357	6.96988	0.338871	1.79203e-07	5.77023e-07	TRUE	-1.56119	6.23881
Ctrl0065	LIBerty003742	AAGAGTAGTAGACGCCCGGG	NO-TARGET	77.8515	229.06	16.1448	0.339874	9.81944e-29	1.65572e-27	TRUE	-1.55693	26.781
CAST	LIBerty001386	TGCGCAGCCCACACAGCACG	NM_001284213	117.141	344.628	20.3996	0.339906	4.27373e-40	2.69031e-38	TRUE	-1.55679	37.5702
SPHK1	LIBerty000600	CCCGCCCGGGTCCTAGGAAG	NM_001142601	88.2802	259.519	17.3226	0.340169	1.23326e-31	3.04447e-30	TRUE	-1.55568	29.5165
ENTPD4	LIBerty000489	CACGGAGGCACCCAGTACTG	NM_001128930	85.1273	249.419	16.9375	0.341302	2.1066e-30	4.42036e-29	TRUE	-1.55088	28.3545
ARHGAP42	LIBerty003397	GGCTCAGTCTTCCTCCCCCG	NM_152432	64.755	189.551	14.5322	0.341623	2.68261e-24	3.15646e-23	TRUE	-1.54952	22.5008
TSPAN4	LIBerty000277	GGGTATGGCAAATGCCACTG	NM_001025234	70.9394	207.526	15.2794	0.341833	2.68788e-26	3.69168e-25	TRUE	-1.54863	24.4328
SCHIP1	LIBerty000949	GGCCAGCGAGGGAGAGGGAG	NM_001197109	50.4458	146.415	12.6223	0.344541	3.40331e-19	2.78232e-18	TRUE	-1.53725	17.5556
MAST2	LIBerty002694	GGTCCTCCGACTGCGCGCCA	NM_015112	92.6457	268.866	17.6747	0.344579	3.02497e-32	7.93426e-31	TRUE	-1.53709	30.1005
UBA7	LIBerty001936	GTCTCTGAGTGTCAGACCTG	NM_003335	81.0043	234.688	16.3662	0.345158	1.98503e-28	3.23166e-27	TRUE	-1.53467	26.4906
ENC1	LIBerty001201	GGCTTAATCGCTAGGAGAGG	NM_001256574	23.5252	67.4244	8.37626	0.348913	6.27571e-10	2.42366e-09	TRUE	-1.51906	8.61553
SERPINE2	LIBerty002323	GGCGGCATCCGAGAAGTCGC	NM_006216	64.9975	186.027	14.3828	0.349398	2.183e-23	2.383e-22	TRUE	-1.51706	21.6229
TGFB2	LIBerty001913	CCCGAACCGTTGAGGGAGTG	NM_003238	68.7567	196.414	14.8204	0.35006	2.54279e-24	3.02744e-23	TRUE	-1.51432	22.5189
CSF1	LIBerty003473	AGCGCTCTATGATCGTCCCA	NM_172211	77.1239	219.843	15.778	0.350814	2.07769e-26	2.87452e-25	TRUE	-1.51122	24.5414
MGAT5B	LIBerty000993	GCCGCCTTTAGCCGGCACCG	NM_001199172	30.1947	85.777	9.49776	0.352014	7.99129e-12	3.69891e-11	TRUE	-1.50629	10.4319
RTL5	LIBerty000266	TTCCCTAGCTGCAGCTAACT	NM_001024455	129.51	367.689	21.1919	0.352227	1.3218e-40	9.07719e-39	TRUE	-1.50542	38.042
IGFBP5	LIBerty000100	GCGCTGTTCAGGGAGCGAAG	NM_000599	65.3613	185.409	14.3565	0.352526	8.46367e-23	8.83074e-22	TRUE	-1.5042	21.054
S100A10	LIBerty001873	GGCGGCCTGCGCCAGTGGAG	NM_002966	66.9377	189.676	14.5375	0.352906	1.84602e-23	2.02687e-22	TRUE	-1.50265	21.6932
MXRA8	LIBerty001367	GGGAGGCTGAGGCAGGAGAA	NM_001282582	71.182	201.664	15.0383	0.352974	2.249e-24	2.68812e-23	TRUE	-1.50237	22.5706
DUSP27	LIBerty000349	TGTTGGTGATGTCACCTCAG	NM_001080426	102.226	289.494	18.4379	0.353118	4.21647e-33	1.23454e-31	TRUE	-1.50178	30.9085
SULF2	LIBerty003602	TTCTGTGGCGCGAGGGACAG	NM_198596	53.7199	151.909	12.8765	0.353632	2.53673e-19	2.07836e-18	TRUE	-1.49968	17.6823
MEST	LIBerty001164	GGGAAGGGCTGAAATACGGA	NM_001253901	67.7866	191.648	14.6207	0.353703	1.55269e-23	1.72486e-22	TRUE	-1.49939	21.7632
EDIL3	LIBerty001348	GGAGTGAATAACAGGGCGGG	NM_001278642	68.8779	194.606	14.7448	0.353936	7.33732e-24	8.34731e-23	TRUE	-1.49844	22.0785
HEBP2	LIBerty002591	AGCGCACCGCAGGCAGAGAA	NM_014320	110.593	311.292	19.2261	0.35527	4.7725e-35	1.6387e-33	TRUE	-1.49301	32.7855
DCTD	LIBerty001642	GCCACGCGTGACCCGGGCAG	NM_001921	61.7234	173.371	13.8373	0.356018	1.98743e-21	1.89081e-20	TRUE	-1.48998	19.7234
SPAG17	LIBerty003666	CAGGAAAGCTGCACAACTGG	NM_206996	115.686	323.392	19.6562	0.357726	6.88534e-36	2.57484e-34	TRUE	-1.48307	33.5892
LITAF	LIBerty002125	GATTTCCAGAAATATCCCCC	NM_004862	99.1939	276.134	17.9457	0.359224	4.08656e-31	9.35452e-30	TRUE	-1.47704	29.029
CD24	LIBerty002532	GTCCCCCGCGCTCCTGCCTG	NM_013230	83.3084	231.477	16.2401	0.359899	8.49841e-27	1.20671e-25	TRUE	-1.47433	24.9184
NR3C1	LIBerty000247	TTCCTAATTTCTCATTCCCA	NM_001018074	105.378	292.114	18.5336	0.360744	1.63866e-32	4.45267e-31	TRUE	-1.47095	30.3514
CD24	LIBerty001526	GGAGTCTTGTTCTGCCACCC	NM_001291738	95.6773	264.348	17.505	0.361937	6.69608e-30	1.33815e-28	TRUE	-1.46619	27.8735
PPP1R3C	LIBerty002215	GCTCTCTGCACGTCTCGCCC	NM_005398	94.9497	262.035	17.4178	0.362355	9.51171e-30	1.85184e-28	TRUE	-1.46453	27.7324
DDO	LIBerty001957	ACCTCAACCTGTCATCTCCA	NM_003649	164.919	453.306	24.0216	0.363814	3.13377e-46	4.08146e-44	TRUE	-1.45873	43.3892
FOXC1	LIBerty001548	CAGCCGGACGCACAGCGCAG	NM_001453	110.835	304.526	18.9833	0.36396	1.8937e-33	5.58789e-32	TRUE	-1.45815	31.2528
GAB1	LIBerty001677	CTCCGGGCGCATCGAAACCG	NM_002039	80.2768	219.432	15.7615	0.365838	4.56334e-25	5.7838e-24	TRUE	-1.45072	23.2378
C1QTNF1	LIBerty003441	CTGCCAGGCCTCCAGCACCC	NM_153372	127.57	347.436	20.4969	0.367175	9.83502e-37	4.03771e-35	TRUE	-1.44546	34.3939
PRR16	LIBerty002817	GGGACTGCAAGCGTCAACCC	NM_016644	84.2785	229.266	16.1529	0.367601	7.50373e-26	1.00147e-24	TRUE	-1.44379	23.9994
CREB3L2	LIBerty003573	CACTCCCCGGCTACATTCCA	NM_194071	136.786	371.886	21.3345	0.367817	8.06395e-39	4.11588e-37	TRUE	-1.44294	36.3855
S100A16	LIBerty003268	TTAACAAGGGCCCAACCCCA	NM_080388	143.213	389.128	21.9159	0.368035	5.09863e-40	3.15697e-38	TRUE	-1.44209	37.5007
RSPO3	LIBerty003177	CCCCTTGGGCTCAGAAGCTG	NM_032784	95.7985	260.112	17.3451	0.368297	6.96348e-29	1.20096e-27	TRUE	-1.44106	26.9205
TMEM253	LIBerty000704	GCATGTTGGGGCAGAAAGAG	NM_001146683	79.1854	214.649	15.5689	0.368907	2.66304e-24	3.14322e-23	TRUE	-1.43867	22.5026
DLGAP4	LIBerty003565	GCCGCGGCCCCGCGAGGAGA	NM_183006	72.6371	196.478	14.823	0.369697	1.15135e-22	1.19141e-21	TRUE	-1.43559	20.9239
SCPEP1	LIBerty002988	GGACCCCTGCAAATGCGCAG	NM_021626	95.3135	257.76	17.2559	0.369777	2.5393e-28	4.11628e-27	TRUE	-1.43527	26.3855
CRYAB	LIBerty001494	AAATGGGAAATCTGGAGAGG	NM_001289807	57.8429	155.895	13.0587	0.371037	1.18151e-18	9.12588e-18	TRUE	-1.43037	17.0397
MGLL	LIBerty002464	TGGGTAGCGGGAGCCCACGC	NM_007283	64.0274	172.513	13.7998	0.371145	5.77982e-20	4.9057e-19	TRUE	-1.42994	18.3093
PMAIP1	LIBerty002971	ATGGGAGCGGACGCGGGACG	NM_021127	3.88045	10.4435	3.24178	0.371566	0.00758375	0.0170906	FALSE	-1.42831	1.76724
BCL2L11	LIBerty001018	TCCGAGCCTGCACGCGCCGG	NM_001204113	5.33562	14.3278	3.80151	0.372395	0.00455308	0.0104668	FALSE	-1.42509	1.98019
COL6A2	LIBerty001608	CCGGGGGCACGGGAGGGGGA	NM_001849	38.4407	103.099	10.4642	0.372852	5.47979e-13	2.83912e-12	TRUE	-1.42332	11.5468
KIAA0355	LIBerty002622	GACGGCCGGGGCGGAGGTTG	NM_014686	54.4475	145.544	12.5817	0.374097	2.88253e-17	2.03121e-16	TRUE	-1.41852	15.6922
FBN2	LIBerty001661	TCCCACAGGGCAACGAAGCG	NM_001999	92.4032	247.002	16.8445	0.3741	6.1143e-27	8.88219e-26	TRUE	-1.41851	25.0515
COL8A1	LIBerty001611	AGAGTGTCCAGCTCCTCCAG	NM_001850	116.292	310.752	19.2068	0.374228	1.47894e-32	4.0478e-31	TRUE	-1.41801	30.3928
ARSB	LIBerty003603	GTTAGCCTGAAATATCTGAG	NM_198709	85.9762	229.052	16.1444	0.375357	2.12015e-25	2.78049e-24	TRUE	-1.41366	23.5559
PIK3CG	LIBerty001364	AGACTGAGCAATGTTTACCA	NM_001282426	107.44	286.213	18.3177	0.375384	2.44878e-30	5.10996e-29	TRUE	-1.41356	28.2916
SH2D3C	LIBerty001154	ACTGACTGATGGGGAGGGGG	NM_001252334	61.7234	163.903	13.4194	0.376584	4.94235e-19	3.93824e-18	TRUE	-1.40896	17.4047
PMP22	LIBerty003432	CTGGGCGCTGGTCCTGCAGG	NM_153322	81.9744	217.648	15.6899	0.376638	3.12624e-24	3.64438e-23	TRUE	-1.40875	22.4384
MEIS3	LIBerty002909	GGGAGGAGAGGAAGAGACCG	NM_020160	71.667	190.004	14.5514	0.377186	1.79095e-21	1.70819e-20	TRUE	-1.40665	19.7675
SPRYD7	LIBerty000461	GGCGTGCGCGAAACCGCCCA	NM_001127482	60.632	160.666	13.2744	0.377378	1.25277e-18	9.65655e-18	TRUE	-1.40592	17.0152
SYT11	LIBerty003384	CCACAGCGCGTCAGTGGGCG	NM_152280	63.7849	168.94	13.6428	0.37756	1.76565e-19	1.45608e-18	TRUE	-1.40522	17.8368
PTGFR	LIBerty000159	GAGCAGTACTGGGAGAGAAG	NM_000959	105.863	279.225	18.0603	0.379133	1.76167e-29	3.31037e-28	TRUE	-1.39923	27.4801
PXDC1	LIBerty003567	CCACCCGGCCCGCGAGGGGA	NM_183373	73.7285	194.465	14.7389	0.379135	9.06439e-22	8.82377e-21	TRUE	-1.39922	20.0543
CHN1	LIBerty000274	AGGGTGCGCCCTCATTCCCG	NM_001025201	84.3997	222.6	15.8883	0.379154	3.04452e-24	3.56011e-23	TRUE	-1.39914	22.4485
MYBL1	LIBerty000612	GGGCCGCACGCGAAGAAGCG	NM_001144755	71.667	188.813	14.501	0.379566	3.50777e-21	3.27132e-20	TRUE	-1.39758	19.4853
SESN3	LIBerty003337	TGTCCGATTGGCGGGAGGGG	NM_144665	48.9906	128.701	11.776	0.380654	1.90488e-15	1.19316e-14	TRUE	-1.39345	13.9233
SH3GLB1	LIBerty002778	CGTTAAGTGCAAGCATACAG	NM_016009	113.018	296.692	18.7002	0.380927	1.80887e-30	3.81682e-29	TRUE	-1.39241	28.4183
TMEM87B	LIBerty003180	AGGCGGGCTCGGGACTGTGG	NM_032824	58.6918	153.875	12.9666	0.381424	9.7128e-18	7.05485e-17	TRUE	-1.39053	16.1515
CYBRD1	LIBerty003076	TCCAGCATCCAAGCTCGCAG	NM_024843	144.547	378.301	21.5517	0.382095	3.01362e-37	1.29346e-35	TRUE	-1.388	34.8882
ZFP36L2	LIBerty002411	CCTGACGTCCGCGAGCGGGC	NM_006887	68.7567	179.73	14.1131	0.382556	3.80501e-20	3.28117e-19	TRUE	-1.38626	18.484
MGLL	LIBerty000177	TGCGTGGCTGGGTCGGCGGG	NM_001003794	43.4125	113.303	11.0015	0.383155	1.46751e-13	7.9638e-13	TRUE	-1.384	12.0989
NFIL3	LIBerty002213	TAGTGGCGCCGCCGCGGAGG	NM_005384	31.2861	81.4626	9.24438	0.384055	2.97344e-10	1.18843e-09	TRUE	-1.38061	8.92503
GADD45B	LIBerty002757	GGTTGGCCGACGGAGGGGAG	NM_015675	12.6115	32.8003	5.78344	0.384492	3.23313e-05	8.80427e-05	TRUE	-1.37898	4.05531
SSFA2	LIBerty002399	CAGCCCCCGACTACTGCCCG	NM_006751	109.986	285.749	18.3007	0.384906	1.81962e-29	3.36897e-28	TRUE	-1.37742	27.4725
L1CAM	LIBerty001332	CTCGGCTGGCACCAGGGGCT	NM_001278116	68.2716	177.304	14.0083	0.385055	1.48869e-19	1.23037e-18	TRUE	-1.37686	17.91
KIF13B	LIBerty002715	TTCCCCAGGGTCGTCGTGGG	NM_015254	63.2998	163.927	13.4204	0.386146	3.04985e-18	2.30386e-17	TRUE	-1.37278	16.6375
HHIPL2	LIBerty003066	ACACTAGCAGCACTAGAGTG	NM_024746	107.925	278.573	18.0361	0.387421	1.43637e-28	2.40052e-27	TRUE	-1.36803	26.6197
STAC	LIBerty001907	CCGCGGAAGTGCCGGGGAGG	NM_003149	32.3775	83.5618	9.36837	0.387468	2.17084e-10	8.79749e-10	TRUE	-1.36785	9.05564
ABLIM1	LIBerty002393	ACCGACAGTGATTGTCCCTG	NM_006720	89.0078	229.601	16.1661	0.387663	5.57312e-24	6.37868e-23	TRUE	-1.36712	22.1953
LAMB2	LIBerty001741	GGATCTCCAACTCTGGACCA	NM_002292	117.626	303.302	18.9392	0.387818	1.76968e-30	3.7551e-29	TRUE	-1.36655	28.4254
NR3C1	LIBerty000250	GTGAGCACATTGGGCGGGAG	NM_001018076	71.0607	183.118	14.2586	0.38806	8.47293e-20	7.11161e-19	TRUE	-1.36565	18.148
SYNPO2	LIBerty001442	GAGGTGGAGGAAGGTGAGAA	NM_001286754	75.1837	193.683	14.7062	0.388179	8.46022e-21	7.69982e-20	TRUE	-1.3652	19.1135
NEDD4L	LIBerty000644	CCTCTGCGCTCCCGGGGACC	NM_001144967	72.6371	187.108	14.4288	0.388209	2.2478e-20	1.98828e-19	TRUE	-1.36509	18.7015
P4HA2	LIBerty000596	CAGAGGACGGCGAACCCCGG	NM_001142598	129.631	332.611	19.9807	0.389738	1.22464e-32	3.40109e-31	TRUE	-1.35943	30.4684
CAPG	LIBerty001588	GAAAGACAAACTGAGGGAGG	NM_001747	76.7601	196.791	14.8361	0.390059	3.6889e-21	3.43177e-20	TRUE	-1.35823	19.4645
DENND2A	LIBerty002759	CCCAGCACTTTGGGAGGCTG	NM_015689	84.0359	215.096	15.587	0.390691	1.84809e-22	1.88147e-21	TRUE	-1.3559	20.7255
MCOLN3	LIBerty002873	GCAGGGAACGGGCACAACGC	NM_018298	88.5227	226.15	16.0295	0.391433	1.50651e-23	1.67849e-22	TRUE	-1.35316	21.7751
APOL6	LIBerty003101	TGTGGCTTAGAGCTATGGTG	NM_030641	89.4928	228.423	16.1196	0.391785	1.05251e-23	1.18666e-22	TRUE	-1.35187	21.9257
RRAS2	LIBerty000840	GATCATCCTCTACTAAGCTG	NM_001177314	115.201	293.774	18.5941	0.392141	4.61006e-29	8.21331e-28	TRUE	-1.35056	27.0855
CRABP2	LIBerty001628	GGAGAGCGCGATTCAAGTGC	NM_001878	69.6055	177.247	14.0058	0.392705	3.74955e-19	3.03907e-18	TRUE	-1.34848	17.5173
FAM3C	LIBerty002656	CGGCGGCGGCAGCTCCCACG	NM_014888	78.4578	199.477	14.9478	0.393317	4.89799e-21	4.53424e-20	TRUE	-1.34624	19.3435
LRRC32	LIBerty000487	GGCCAGGCGCTAGGACCCCA	NM_001128922	111.563	282.475	18.1802	0.394948	5.63895e-28	8.80096e-27	TRUE	-1.34026	26.0555
PDE2A	LIBerty001126	CCCAGGGCGAGACAGAAGCG	NM_001243784	80.1555	202.55	15.0749	0.395732	5.21632e-21	4.80538e-20	TRUE	-1.33741	19.3183
NES	LIBerty002383	GGTTCCACTCTCCAGCACCC	NM_006617	128.782	325.182	19.7194	0.396032	2.35823e-31	5.60191e-30	TRUE	-1.33631	29.2517
MTSS1	LIBerty002639	CGCACCGGAGGGAGAGGCTC	NM_014751	81.3681	205.198	15.1839	0.396534	2.94204e-21	2.7642e-20	TRUE	-1.33448	19.5584
RNF150	LIBerty002946	TTGAATTTGAGACCCGACAG	NM_020724	87.6739	221.071	15.8272	0.396587	9.81272e-23	1.02101e-21	TRUE	-1.33429	20.991
DAG1	LIBerty000853	GTCTTGTTCTGTTGCCCAGG	NM_001177643	83.1871	208.965	15.3381	0.398091	2.14408e-21	2.02962e-20	TRUE	-1.32883	19.6926
TMTC2	LIBerty003399	GACACCGGAGCAGTGCGCCC	NM_152588	96.5261	242.278	16.662	0.398411	2.5925e-24	3.06956e-23	TRUE	-1.32767	22.5129
LUM	LIBerty001767	ACGCAAATGAACAGACTCAG	NM_002345	129.995	326.174	19.7544	0.398545	3.25665e-31	7.50022e-30	TRUE	-1.32718	29.1249
TGFBI	LIBerty000065	TAGGTCCCTTAGGCCTCCTG	NM_000358	125.023	313.495	19.3048	0.398804	7.55971e-30	1.50279e-28	TRUE	-1.32625	27.8231
RARRES3	LIBerty002092	GACTCTGGCTGCTCCCAAGG	NM_004585	92.8882	232.879	16.2952	0.39887	1.27519e-23	1.42497e-22	TRUE	-1.32601	21.8462
ALDH3B1	LIBerty000121	AGGAGATGTCGAGGCCCCCG	NM_000694	95.071	237.063	16.4591	0.401037	1.7545e-23	1.93765e-22	TRUE	-1.31819	21.7127
ARHGAP29	LIBerty002119	CTTCCCCAGGCCCTAACCCC	NM_004815	123.447	307.652	19.0957	0.401254	2.85514e-29	5.18455e-28	TRUE	-1.31741	27.2853
SSC5D	LIBerty000635	GCTGGCCGTCTGCTGAGGCA	NM_001144950	99.3152	246.577	16.8282	0.402776	3.35501e-24	3.89903e-23	TRUE	-1.31195	22.409
TJP1	LIBerty003516	CAGGAAGACTCGCACGGCAG	NM_175610	118.475	293.802	18.5951	0.403248	5.50643e-28	8.62978e-27	TRUE	-1.31026	26.064
S100A4	LIBerty002903	TGGGCTGGTGGAGGGTGCTG	NM_019554	77.3664	191.818	14.6278	0.403332	1.32797e-19	1.10236e-18	TRUE	-1.30996	17.9577
GPR37	LIBerty002202	CAGGCTGGTTTCGACAGCTG	NM_005302	97.86	242.528	16.6717	0.4035	5.2784e-24	6.05974e-23	TRUE	-1.30936	22.2175
GAS7	LIBerty003637	GGCTCAGGGGGAGGAGACCC	NM_201433	59.2981	146.885	12.6442	0.403705	1.22685e-15	7.80103e-15	TRUE	-1.30863	14.1078
ME3	LIBerty002388	GCCTCAGCACTGCGTGCACG	NM_006680	109.016	269.99	17.7168	0.403778	6.88543e-26	9.22208e-25	TRUE	-1.30836	24.0352
PTPN12	LIBerty001838	AGCAAGCTGGGGGTTGGGGT	NM_002835	81.7319	202.375	15.0677	0.403865	1.35081e-20	1.22058e-19	TRUE	-1.30806	18.9134
PARVG	LIBerty000574	GGTGGGCCTGACAAACAGCA	NM_001137605	122.719	303.789	18.9568	0.403961	8.97276e-29	1.53e-27	TRUE	-1.30771	26.8153
CRMP1	LIBerty000225	GACGCTCCCGAGCCGCAGCG	NM_001014809	101.74	251.534	17.0186	0.404479	1.32787e-24	1.60235e-23	TRUE	-1.30586	22.7952
S100A13	LIBerty000263	TGTCACCGGGAGACAGGAGC	NM_001024213	75.79	186.886	14.4193	0.40554	3.47918e-19	2.83216e-18	TRUE	-1.30208	17.5479
ACTA2	LIBerty000580	GGGGCTGAATGAGCTTCTGG	NM_001141945	57.8429	142.401	12.4343	0.406198	2.61205e-15	1.62265e-14	TRUE	-1.29974	13.7898
GPR37	LIBerty002203	CAGGTCCCCGAGCCCGGGCT	NM_005302	104.53	257.136	17.2322	0.406514	8.63412e-25	1.06225e-23	TRUE	-1.29862	22.9738
MDK	LIBerty001267	GCGTCCAGTCCCCCACCCCG	NM_001270550	114.716	282.151	18.1683	0.406575	8.04302e-27	1.14636e-25	TRUE	-1.29841	24.9407
PTX3	LIBerty001847	AGGAGGGTCAGAGGGGAAAG	NM_002852	78.9428	193.687	14.7063	0.407579	1.13363e-19	9.45195e-19	TRUE	-1.29485	18.0245
NEDD4L	LIBerty000643	TCTTCAAGTGAAGTTCTCAG	NM_001144966	111.805	273.815	17.8595	0.408325	4.96277e-26	6.69443e-25	TRUE	-1.29221	24.1743
FN1	LIBerty001671	AGCCCGGGCCAATCGGCGCG	NM_002026	81.4894	199.385	14.944	0.408703	6.69829e-20	5.64719e-19	TRUE	-1.29088	18.2482
FLNC	LIBerty000464	GCGGGGCGTCCTGTGCGGCG	NM_001127487	64.1486	156.742	13.0972	0.409262	3.93124e-16	2.58231e-15	TRUE	-1.2889	14.588
NR3C1	LIBerty001020	GGCAACTGCAGGGGCGCCCG	NM_001204265	53.3562	130.137	11.8463	0.41	7.52689e-14	4.20548e-13	TRUE	-1.2863	12.3762
COL5A1	LIBerty000021	GCCCGGCGCTGGGCTCGGCG	NM_000093	76.3963	186.33	14.3957	0.410006	1.0936e-18	8.46417e-18	TRUE	-1.28628	17.0724
RECK	LIBerty002970	TGGGCCATAACAAAGAGCCC	NM_021111	115.322	278.926	18.0492	0.413451	9.31756e-26	1.23917e-24	TRUE	-1.27421	23.9069
GPR68	LIBerty001948	ACAGGCTCTAGAACACTGCG	NM_003485	126.236	305.016	19.001	0.413866	1.20416e-27	1.84883e-26	TRUE	-1.27277	25.7331
FLNC	LIBerty000463	CGTCAGAGCGCCGGCCTCCC	NM_001127487	100.77	243.072	16.6928	0.414569	4.72734e-23	5.0155e-22	TRUE	-1.27032	21.2997
PPFIBP1	LIBerty003529	GGAACGGAGATAATCCGATG	NM_177444	92.6457	223.133	15.9095	0.415205	2.17542e-21	2.05414e-20	TRUE	-1.26811	19.6874
DKK3	LIBerty002538	GGGGCAGGCAGTGAAGGAGA	NM_013253	93.0095	223.867	15.9388	0.415467	3.34679e-21	3.12891e-20	TRUE	-1.26719	19.5046
GHR	LIBerty001099	TAGGACAATATGAGACTCTG	NM_001242462	128.176	308.335	19.1202	0.415704	1.11895e-27	1.72502e-26	TRUE	-1.26637	25.7632
PTP4A2	LIBerty003269	GAGCGGAACGAACCACGAGG	NM_080391	112.533	270.481	17.7351	0.416048	6.08608e-25	7.66237e-24	TRUE	-1.26518	23.1156
ZNF804A	LIBerty003578	GGGGCGGAGAGGAAGCGAAG	NM_194250	78.9428	189.614	14.5349	0.416335	1.00261e-18	7.816e-18	TRUE	-1.26418	17.107
SCARA3	LIBerty002795	GGGCGGCGGCAGACCTCGCG	NM_016240	76.6388	183.749	14.2856	0.417085	4.33804e-18	3.2381e-17	TRUE	-1.26159	16.4897
MYO7A	LIBerty000445	GGGCTGGGACTAATGTCCAG	NM_001127180	79.3066	190.126	14.5565	0.417127	1.74202e-18	1.32653e-17	TRUE	-1.26144	16.8773
CRMP1	LIBerty001470	GCAAGGATTGCCGCTGCCGG	NM_001288661	51.7797	124.091	11.5483	0.417273	3.88461e-13	2.03497e-12	TRUE	-1.26094	11.6914
DKK3	LIBerty002539	TCAGCGACCAGCTCTACCGA	NM_013253	133.997	321.064	19.5738	0.417352	1.04492e-28	1.75408e-27	TRUE	-1.26067	26.756
Ctrl0067	LIBerty003744	AAGCCATTGTATAACTCCAG	NO-TARGET	133.148	318.512	19.4833	0.418031	3.66762e-28	5.86975e-27	TRUE	-1.25832	26.2314
TRAF1	LIBerty000895	GGGCCGGGTCTGCGGCGCCA	NM_001190945	60.1469	143.792	12.4997	0.418291	1.55755e-14	9.20634e-14	TRUE	-1.25742	13.0359
COL5A1	LIBerty000019	ACAGCGGGCGAGTCGCAGCG	NM_000093	88.2802	210.758	15.4112	0.41887	5.30794e-20	4.51534e-19	TRUE	-1.25542	18.3453
TIE1	LIBerty002218	CAGTCTTGCTGGCACAAAGG	NM_005424	125.629	299.879	18.8156	0.418934	7.05162e-27	1.00886e-25	TRUE	-1.2552	24.9962
STON1-GTF2A1L	LIBerty000959	GGTGGCTTCAGACCTTCCAC	NM_001198593	112.897	269.155	17.6855	0.419449	1.18976e-24	1.44029e-23	TRUE	-1.25343	22.8415
PLXND1	LIBerty002690	AGGGGCAGGCGGGGGTCCCG	NM_015103	60.3895	143.525	12.4871	0.42076	1.79992e-14	1.05563e-13	TRUE	-1.24893	12.9765
MAML2	LIBerty003160	AGTGGCACCAGCCTTCCACC	NM_032427	152.065	361.367	20.9762	0.420805	7.6504e-31	1.67998e-29	TRUE	-1.24878	28.7747
MCTP2	LIBerty000708	CTGTCTTATTTCCTTCCCAG	NM_001159643	142	336.647	20.1219	0.421807	5.46743e-29	9.60488e-28	TRUE	-1.24535	27.0175
DSE	LIBerty002552	CACCAGAGCCAGAGGAGACG	NM_013352	111.32	263.081	17.4573	0.42314	1.15075e-23	1.28972e-22	TRUE	-1.24079	21.8895
ORAI3	LIBerty003387	CAAGCGCCCGGACCCCACCG	NM_152288	119.081	281.422	18.1414	0.423141	6.22667e-25	7.81334e-24	TRUE	-1.24079	23.1072
RUNX2	LIBerty001338	GCCAACAGAGTCTGGCGATG	NM_001278478	99.9215	236.126	16.4225	0.42317	7.5063e-22	7.38315e-21	TRUE	-1.24069	20.1318
CRABP1	LIBerty002051	GGCTGAGGCACAACTGGGCT	NM_004378	93.9796	220.876	15.8194	0.425486	1.56776e-20	1.40651e-19	TRUE	-1.23282	18.8519
LOXL4	LIBerty003145	GGCGGGGCCGGGAAGTCCCG	NM_032211	51.2947	120.552	11.3711	0.425499	2.70725e-12	1.32281e-11	TRUE	-1.23277	10.8785
LAMP2	LIBerty001748	TGAACCAAAAAGCCAGGGCG	NM_002294	126.842	297.669	18.7356	0.426119	4.56813e-26	6.18416e-25	TRUE	-1.23067	24.2087
ROR2	LIBerty002083	GGGCAGAGCGAGGCTTGCGC	NM_004560	57.8429	135.705	12.1158	0.426241	1.03297e-13	5.67084e-13	TRUE	-1.23026	12.2464
NOD1	LIBerty002310	GCGGTCAAGGCAGGGTCCCA	NM_006092	122.113	285.463	18.2902	0.427771	8.53655e-25	1.05368e-23	TRUE	-1.22509	22.9773
COL11A1	LIBerty000890	GTCAGTTTCGCCCTGGGAGG	NM_001190709	51.6585	120.485	11.3678	0.428754	2.80728e-12	1.36569e-11	TRUE	-1.22178	10.8646
CILP2	LIBerty003425	GGACTGAGTGGGCTCGGGGA	NM_153221	63.4211	147.788	12.6862	0.429136	2.13306e-14	1.24138e-13	TRUE	-1.22049	12.9061
RGS20	LIBerty001964	GGTACCCCCGAGGCCCCACG	NM_003702	116.05	270.191	17.7243	0.42951	1.60165e-23	1.77403e-22	TRUE	-1.21924	21.751
RFTN1	LIBerty002701	TCCGCCCGGTCACCTCCACG	NM_015150	151.701	353.141	20.6938	0.429577	1.80933e-29	3.36642e-28	TRUE	-1.21901	27.4728
LTBP1	LIBerty000796	GCAGACAAAGAGCAATACCG	NM_001166266	126.842	295.194	18.6458	0.429691	1.53715e-25	2.03001e-24	TRUE	-1.21863	23.6925
TRIO	LIBerty002445	GGAGCGCGCCCACATAGACG	NM_007118	110.835	257.612	17.2503	0.430242	8.15769e-23	8.55878e-22	TRUE	-1.21678	21.0676
STON2	LIBerty001195	TCCATCATACTCAGGCACCC	NM_001256430	149.397	346.864	20.4771	0.430708	8.00317e-29	1.374e-27	TRUE	-1.21522	26.862
RFTN1	LIBerty002700	GGCTGCTGTCAGGGGCCGCG	NM_015150	71.7883	166.566	13.5378	0.430991	6.54526e-16	4.25498e-15	TRUE	-1.21427	14.3711
FGFR2	LIBerty000626	ATTAGCCTCACACATTTCTG	NM_001144913	148.063	342.715	20.3332	0.432031	2.72127e-28	4.39242e-27	TRUE	-1.21079	26.3573
APOC3	LIBerty000006	GGGCTGGCGGGACAGCAGCG	NM_000040	64.755	149.867	12.7824	0.432084	1.58562e-14	9.35762e-14	TRUE	-1.21062	13.0288
CDH6	LIBerty002135	TGGAACACTCCTTCAGCCCC	NM_004932	117.141	270.612	17.74	0.432875	2.78753e-23	3.02543e-22	TRUE	-1.20798	21.5192
EPHB2	LIBerty002832	GTGGGGACCCGGGCTCGCGG	NM_017449	64.9975	150.122	12.7942	0.432965	1.38479e-14	8.21093e-14	TRUE	-1.20768	13.0856
PDE2A	LIBerty000699	CAAAGCCTCCTCTGCGCCCA	NM_001146209	169.042	390.341	21.9565	0.433062	2.82165e-31	6.57863e-30	TRUE	-1.20735	29.1819
ELAVL2	LIBerty000816	GCTGGCCGTCAGCACTGCCG	NM_001171197	91.433	211.066	15.4237	0.433197	4.8898e-19	3.9046e-18	TRUE	-1.2069	17.4084
BACE1	LIBerty003327	GGCAATCCGGCTTCCGGGGC	NM_138971	60.632	139.892	12.3157	0.433418	1.26216e-13	6.87905e-13	TRUE	-1.20617	12.1625
NCOA1	LIBerty003381	CTACTTTGGAAAATGGGTGG	NM_147223	85.4911	196.319	14.8164	0.43547	8.4058e-18	6.15285e-17	TRUE	-1.19935	16.2109
NOL3	LIBerty001320	GCACGTCCCCAGCCAGCGCG	NM_001276312	119.688	274.602	17.8888	0.435858	1.7911e-23	1.9723e-22	TRUE	-1.19807	21.705
SEMA4A	LIBerty000908	CGGTGGTGCCTGCTGAAGGT	NM_001193301	89.129	204.115	15.1394	0.43666	3.53024e-18	2.66142e-17	TRUE	-1.19542	16.5749
Ctrl0074	LIBerty003751	AAGTGACGGTGTCATGCGGG	NO-TARGET	101.983	233.204	16.308	0.437312	1.57213e-20	1.4071e-19	TRUE	-1.19327	18.8517
AADAT	LIBerty002790	TGCGGTGATTCCCAGCGGCG	NM_016228	76.5176	174.853	13.9019	0.43761	4.58304e-16	2.99484e-15	TRUE	-1.19228	14.5236
LDLRAD4	LIBerty001316	AGCAGCAGGCGCGCCTCTGG	NM_001276251	94.5859	216.012	15.624	0.437874	4.07253e-19	3.27974e-18	TRUE	-1.19141	17.4842
ME3	LIBerty002389	TGAGCTGCTTCTTGTCACTG	NM_006680	112.775	257.492	17.2457	0.437978	3.99581e-22	3.99264e-21	TRUE	-1.19107	20.3987
ITGA5	LIBerty001721	GCTCAGAGTTCCAGGGACCC	NM_002205	89.7353	204.759	15.1659	0.438248	2.54805e-18	1.92866e-17	TRUE	-1.19018	16.7147
COL5A2	LIBerty000071	GGGTGTGTGTCTGGGGGGAA	NM_000393	68.0291	155.143	13.0245	0.438491	2.37471e-14	1.37355e-13	TRUE	-1.18938	12.8622
NNMT	LIBerty002319	GCTAAGGCGGGCAGATCACG	NM_006169	103.681	236.155	16.4236	0.439037	1.66283e-20	1.48475e-19	TRUE	-1.18758	18.8283
MXRA8	LIBerty001373	CCAGCAGGCCAGCAACGATG	NM_001282585	161.402	367.598	21.1888	0.439072	3.16495e-29	5.69238e-28	TRUE	-1.18747	27.2447
RHOC	LIBerty003527	GACTGGGAAAGGGTATCCGC	NM_175744	78.2153	177.989	14.038	0.439438	4.33021e-16	2.83944e-15	TRUE	-1.18627	14.5468
ME3	LIBerty000741	CACTGAGCACCGAATGCCTG	NM_001161586	147.093	334.435	20.0445	0.439826	6.45978e-27	9.27702e-26	TRUE	-1.185	25.0326
IL32	LIBerty002027	GGAACTGCCGGACCTAAGAG	NM_004221	101.498	230.364	16.1963	0.440598	6.47525e-20	5.47137e-19	TRUE	-1.18247	18.2619
IL1R1	LIBerty001478	TGGAAGGCAGCCCAGAAGCA	NM_001288706	150.367	341.185	20.28	0.44072	2.41171e-27	3.61469e-26	TRUE	-1.18207	25.4419
AOC3	LIBerty001326	GGATGAGGTCACGTAGAGGA	NM_001277732	116.413	263.349	17.4674	0.44205	4.56727e-22	4.53963e-21	TRUE	-1.17772	20.343
SEPT4	LIBerty003273	GGTGCCGGCGCGAAGTGGGT	NM_080416	56.1452	126.993	11.692	0.442114	4.81793e-12	2.28037e-11	TRUE	-1.17751	10.642
DNAJB5	LIBerty000543	CCGGGACAAAAGGCGCGGCG	NM_001135005	61.2383	138.184	12.2345	0.443164	6.84905e-13	3.52917e-12	TRUE	-1.17409	11.4523
SDC1	LIBerty001881	GCTGTGGTCCCCGCAAGCCG	NM_002997	85.7336	193.003	14.6776	0.44421	4.53333e-17	3.14451e-16	TRUE	-1.17069	15.5024
ADM	LIBerty000431	AGCAGGAGCGCGCGTGGCTG	NM_001124	71.182	159.972	13.2432	0.444966	2.00555e-14	1.17078e-13	TRUE	-1.16823	12.9315
LPIN1	LIBerty001242	GGAGTGAGCCAGGTTTCAGG	NM_001261427	111.32	250.15	16.9655	0.445014	6.87077e-21	6.26833e-20	TRUE	-1.16808	19.2028
PDE2A	LIBerty001815	GGGGACAGTAACACATGAAG	NM_002599	118.717	266.481	17.5853	0.4455	4.39924e-22	4.38415e-21	TRUE	-1.1665	20.3581
APOL6	LIBerty003100	GTCCATCCTATAACACAGCC	NM_030641	147.336	330.577	19.9093	0.445692	3.91688e-26	5.36017e-25	TRUE	-1.16588	24.2708
Ctrl0098	LIBerty003775	ACGTCAACTGCTGGAGTGGG	NO-TARGET	110.108	246.28	16.8167	0.447083	2.15434e-20	1.91909e-19	TRUE	-1.16139	18.7169
UPP1	LIBerty001455	CAGCTGAGTTCGCCGGCCCA	NM_001287430	119.081	266.348	17.5803	0.447089	9.76296e-22	9.45506e-21	TRUE	-1.16137	20.0243
DRAP1	LIBerty002356	GCTGCGGCCGCTGAGGCCCG	NM_006442	68.0291	152.056	12.8833	0.447394	1.16456e-13	6.35626e-13	TRUE	-1.16038	12.1968
CDC25B	LIBerty002993	GGCTGCCGCGAAAATTGGGC	NM_021873	85.9762	192.122	14.6406	0.447509	7.06969e-17	4.83736e-16	TRUE	-1.16001	15.3154
ZFP36L2	LIBerty002413	GGACAGAACTCGGCCCCCGC	NM_006887	94.3434	210.811	15.4134	0.447525	5.46652e-18	4.04844e-17	TRUE	-1.15996	16.3927
RUNX1T1	LIBerty000982	GGGCGGCCGGGCGTCCGCCG	NM_001198633	80.1555	179.09	14.0856	0.44757	1.13999e-15	7.26095e-15	TRUE	-1.15981	14.139
NRBP1	LIBerty002559	GTCCGGCCGAGACCTCTCGG	NM_013392	135.209	302.084	18.8953	0.447589	4.42476e-24	5.09522e-23	TRUE	-1.15975	22.2928
SHISA3	LIBerty000354	CCACAGGTTGGGACTCTGTG	NM_001080505	107.076	239.144	16.5403	0.447748	7.60427e-20	6.39673e-19	TRUE	-1.15924	18.194
TRAM1	LIBerty002587	GGCGCTTCCCTGCTTCGCGC	NM_014294	70.2118	156.664	13.0936	0.448168	5.07012e-14	2.86674e-13	TRUE	-1.15789	12.5426
CAVIN1	LIBerty002499	CTATTCCAACCATCCCGGGA	NM_012232	157.764	351.91	20.6514	0.448309	2.51167e-27	3.74963e-26	TRUE	-1.15743	25.426
FAM214A	LIBerty002906	CAGGCTGTAAACACCTCCCC	NM_019600	188.202	418.681	22.8962	0.449511	5.09832e-31	1.14621e-29	TRUE	-1.15357	28.9407
DKK1	LIBerty002503	GGGATGGGATTTCAAAGCGC	NM_012242	55.0538	122.473	11.4676	0.449518	2.35154e-11	1.03396e-10	TRUE	-1.15355	9.98549
ARL6IP5	LIBerty002346	GAAATCCCCTGTCTGAAGGG	NM_006407	97.2537	216.139	15.6291	0.44996	3.66376e-18	2.75658e-17	TRUE	-1.15213	16.5596
RFTN1	LIBerty002699	GGCCGAGCTGCAAGCGACCC	NM_015150	95.4348	212.026	15.4627	0.45011	6.3133e-18	4.65729e-17	TRUE	-1.15165	16.3319
PTGS1	LIBerty001273	GACAACAGTGGGCCTGCCGC	NM_001271165	104.044	231.149	16.2272	0.450118	4.10675e-19	3.29325e-18	TRUE	-1.15162	17.4824
GLRA3	LIBerty002376	AAGCCACCTGGGAAAGTCAG	NM_006529	146.972	325.968	19.7471	0.450878	1.63473e-25	2.15135e-24	TRUE	-1.14919	23.6673
LAMC1	LIBerty001745	TGCTGAGAGGAGACAGGGTT	NM_002293	97.375	215.923	15.6204	0.450971	4.07379e-18	3.05292e-17	TRUE	-1.14889	16.5153
BAK1	LIBerty000883	GGTATTGATTGATGTAGAGG	NM_001188	66.5739	147.398	12.6681	0.451662	2.75629e-13	1.46627e-12	TRUE	-1.14668	11.8338
PLXDC1	LIBerty002918	GAGCGGCTGCAGAGCTCTAG	NM_020405	91.5543	202.342	15.0664	0.452472	3.88062e-17	2.70926e-16	TRUE	-1.1441	15.5671
SLC30A1	LIBerty002982	GCTGAGCCGGGCCTCGGCGC	NM_021194	47.778	105.585	10.5971	0.452507	3.34418e-10	1.32818e-09	TRUE	-1.14399	8.87674
A2M	LIBerty000003	GGGATTCTATTTAGCCCGCC	NM_000014	59.5406	131.534	11.9143	0.452664	4.61394e-12	2.19482e-11	TRUE	-1.14349	10.6586
LTBP1	LIBerty003663	GCGGGAGGAGACCAAGTCGG	NM_206943	91.6756	202.405	15.0689	0.452932	3.76308e-17	2.63207e-16	TRUE	-1.14263	15.5797
ZCCHC24	LIBerty003437	AGCGGATCGCCGGGCGGGGC	NM_153367	61.7234	135.872	12.1239	0.454275	2.26911e-12	1.12032e-11	TRUE	-1.13836	10.9507
AHNAK	LIBerty003045	AATGTCCCCGCGTCCCCCAG	NM_024060	148.912	326.899	19.78	0.455529	4.36054e-25	5.56411e-24	TRUE	-1.13438	23.2546
AQP1	LIBerty000871	AGTGCACTTAGCCCCTGGGA	NM_001185060	129.752	284.635	18.2598	0.455856	2.21695e-22	2.24127e-21	TRUE	-1.13335	20.6495
MAP7	LIBerty002008	CAAGATAGGGTCGCCCGCAG	NM_003980	133.875	293.473	18.5832	0.456176	6.02402e-23	6.37331e-22	TRUE	-1.13234	21.1956
C5AR1	LIBerty001585	TGAGGCCAGAGCTCCCTCTG	NM_001736	113.988	249.34	16.9345	0.45716	4.37441e-20	3.75503e-19	TRUE	-1.12923	18.4254
MICU3	LIBerty003553	GCCCGGGAAGATCATGGAAG	NM_181723	127.691	279.295	18.0628	0.457191	6.58187e-22	6.49079e-21	TRUE	-1.12913	20.1877
DNAJC3	LIBerty002329	TAACGTGGAAGCACGAGACG	NM_006260	107.804	235.671	16.4047	0.457433	4.08236e-19	3.28066e-18	TRUE	-1.12837	17.484
GSN	LIBerty001220	GGTGGGAACAACAGACGCAA	NM_001258030	126.842	276.259	17.9503	0.459142	1.34811e-21	1.29893e-20	TRUE	-1.12299	19.8864
ARNT2	LIBerty002652	CGGTGCTACCGCTCTGACCG	NM_014862	110.593	240.383	16.5885	0.460068	3.67794e-19	2.98744e-18	TRUE	-1.12008	17.5247
ITGA7	LIBerty000653	CTGGCTGGGCCAAACAGGGC	NM_001144997	98.9514	214.63	15.5682	0.461033	1.58983e-17	1.13727e-16	TRUE	-1.11706	15.9441
ITGA11	LIBerty000180	GACTGGCCCAGAGCCCGAGC	NM_001004439	91.433	198.106	14.8909	0.461535	3.10347e-16	2.04569e-15	TRUE	-1.11549	14.6892
DUSP5	LIBerty002053	GCGCGGAAGAGAGAACGAAG	NM_004419	110.593	239.57	16.5568	0.461631	5.4209e-19	4.2924e-18	TRUE	-1.11519	17.3673
UTRN	LIBerty002449	CATAAGCGCCGTAATGGCAG	NM_007124	120.779	261.209	17.3866	0.462384	2.29655e-20	2.01722e-19	TRUE	-1.11284	18.6952
ADGRG6	LIBerty002923	CACACAGGATCTTCAACCCC	NM_020455	184.685	399.117	22.2494	0.462735	1.8491e-28	3.03655e-27	TRUE	-1.11174	26.5176
SLC12A8	LIBerty003061	GCAGAGGCTTTCCCTCCGCA	NM_024628	152.429	329.376	19.8671	0.462781	2.24094e-24	2.687e-23	TRUE	-1.1116	22.5707
FGF5	LIBerty002066	GGCTGAGAGAACCTGCGCCC	NM_004464	100.407	216.884	15.6591	0.462952	2.25363e-17	1.59999e-16	TRUE	-1.11107	15.7959
MAN1A1	LIBerty002289	GAGGCGAGGAGGGGGATGCG	NM_005907	92.4032	199.567	14.9516	0.463017	3.13547e-16	2.06319e-15	TRUE	-1.11086	14.6855
NEFM	LIBerty002208	GATTCAGCGCCCGCTCCACG	NM_005382	143.334	309.343	19.1563	0.46335	4.22134e-23	4.52954e-22	TRUE	-1.10982	21.3439
GFRA1	LIBerty000665	GCCAGATTTCTTCTGGCCAG	NM_001145453	53.3562	115.058	11.0919	0.463732	2.36617e-10	9.52773e-10	TRUE	-1.10864	9.02101
NFKBIZ	LIBerty000186	GGGTTGCGTGGGCACTGAGG	NM_001005474	84.0359	181.063	14.1705	0.464126	8.1447e-15	4.9063e-14	TRUE	-1.10741	13.3092
SFRP1	LIBerty001890	CGGTTTACTAGAACCAGACG	NM_003012	119.081	256.319	17.2012	0.464582	1.12872e-19	9.43178e-19	TRUE	-1.106	18.0254
TSPAN4	LIBerty000278	TGGGGTTTCCGCTCCCACCC	NM_001025234	113.261	243.589	16.7128	0.464965	6.71197e-19	5.28148e-18	TRUE	-1.10481	17.2772
SEC23A	LIBerty002341	CGGCGGGCGAAGGTACCGAG	NM_006364	75.79	162.949	13.3767	0.465116	8.92676e-14	4.94004e-13	TRUE	-1.10434	12.3063
PRRX1	LIBerty002415	ACGCTCTGCTCTACAGAAGG	NM_006902	110.714	237.706	16.4842	0.465761	1.31346e-18	1.00832e-17	TRUE	-1.10234	16.9964
MXRA7	LIBerty000196	CACCCTCCCGGGGCCGGAGG	NM_001008528	72.5159	155.683	13.049	0.465793	3.68713e-13	1.9369e-12	TRUE	-1.10224	11.7129
NRCAM	LIBerty000920	GGAGGCGGAGGACGCCCGCA	NM_001193583	121.749	261.343	17.3917	0.465859	4.34774e-20	3.74064e-19	TRUE	-1.10203	18.4271
NCALD	LIBerty000319	GCACAAGGAGTTAGTTACAG	NM_001040630	134.967	289.436	18.4358	0.46631	7.88775e-22	7.73819e-21	TRUE	-1.10064	20.1114
ADCY9	LIBerty000426	GGCGGCCCCCGGCGTGGGCG	NM_001116	61.8446	132.607	11.9664	0.466377	1.20263e-11	5.43342e-11	TRUE	-1.10043	10.2649
NAP1L3	LIBerty002080	GCAGGGGGACACCTTCCAAG	NM_004538	146.851	314.583	19.3435	0.466811	3.0305e-23	3.27034e-22	TRUE	-1.09909	21.4854
PTPN12	LIBerty001839	CAGCGGCTCGCCTGGTACTG	NM_002835	124.902	266.854	17.5992	0.468054	2.68491e-20	2.34743e-19	TRUE	-1.09525	18.6294
XAF1	LIBerty002838	GGTCCTCCCCTGCAGGAAAG	NM_017523	143.577	306.483	19.0537	0.468465	1.54851e-22	1.58073e-21	TRUE	-1.09399	20.8011
Ctrl0045	LIBerty003722	ACTAGAGTCATGATCAGCGA	NO-TARGET	134.482	287.031	18.3478	0.468526	2.37748e-21	2.23934e-20	TRUE	-1.0938	19.6499
ADSSL1	LIBerty003613	CGTCGGCGTCGGGAGGAGCG	NM_199165	56.3877	120.225	11.3547	0.469019	1.57569e-10	6.44089e-10	TRUE	-1.09228	9.19105
ITPRIPL2	LIBerty000289	CCTGGACGAAGCTACCGCCC	NM_001034841	143.94	306.571	19.0569	0.469518	1.48836e-22	1.52346e-21	TRUE	-1.09075	20.8172
PCDH18	LIBerty002901	GGAGGGAGGGCGAGAGTGGA	NM_019035	86.2187	183.605	14.2795	0.469589	9.87204e-15	5.90915e-14	TRUE	-1.09053	13.2285
MDK	LIBerty001777	CAGCGCAGAGGGCACCGGCG	NM_002391	98.7089	210.048	15.3823	0.469935	1.44262e-16	9.74735e-16	TRUE	-1.08947	15.0111
RASGRP3	LIBerty000577	GTCCCTTGGCTTAGCAGCCC	NM_001139488	109.744	233.302	16.3119	0.470394	5.21361e-18	3.87634e-17	TRUE	-1.08806	16.4116
MEF2D	LIBerty002296	GCCTAGCTTGGGAGGGCGGT	NM_005920	66.8165	142.035	12.417	0.470423	4.15333e-12	1.99328e-11	TRUE	-1.08797	10.7004
CRABP2	LIBerty001627	GCTAGCTCCCCCCGCCTCTG	NM_001878	137.271	291.755	18.5205	0.4705	2.12028e-21	2.01214e-20	TRUE	-1.08773	19.6963
Ctrl0094	LIBerty003771	ACGGAGGCTAAGCGTCGCAA	NO-TARGET	110.229	233.6	16.3235	0.471871	9.06716e-18	6.59859e-17	TRUE	-1.08354	16.1805
CDC42EP3	LIBerty001260	CGTCGGCCTGGGGAAGGAGT	NM_001270436	63.2998	134.137	12.0404	0.471904	2.40919e-11	1.05686e-10	TRUE	-1.08343	9.97598
DCN	LIBerty001640	GTAAACAAGGCTAGAAAGGG	NM_001920	137.998	292.284	18.5398	0.472139	1.66767e-21	1.59867e-20	TRUE	-1.08272	19.7962
MAP3K7CL	LIBerty001418	GGATCCTGGTTAAGAATGTG	NM_001286620	88.7652	187.658	14.4521	0.473017	5.74836e-15	3.50187e-14	TRUE	-1.08004	13.4557
RAI14	LIBerty000675	CTGGAATTCGGGGGGAGGAA	NM_001145523	89.8566	189.651	14.5365	0.473799	4.45924e-15	2.73863e-14	TRUE	-1.07765	13.5625
ABLIM1	LIBerty000169	AAAGAGGAGGCAGAAGGCTG	NM_001003408	117.262	247.144	16.85	0.474469	2.02374e-18	1.53796e-17	TRUE	-1.07562	16.8131
TUFT1	LIBerty000440	CAGAGAACTAACGATAGGCG	NM_001126337	124.902	263.162	17.4603	0.47462	1.47821e-19	1.22439e-18	TRUE	-1.07516	17.9121
GPRIN3	LIBerty003587	GGGCTGCAACACTTTCCCCC	NM_198281	131.935	277.683	18.0032	0.475128	2.21262e-20	1.96175e-19	TRUE	-1.07361	18.7074
PTP4A2	LIBerty003270	GAGGAGCGGGGGAGGCGCCC	NM_080391	76.5176	160.932	13.2864	0.475465	4.93817e-13	2.56554e-12	TRUE	-1.07259	11.5908
ARL6IP5	LIBerty002347	GGAACCTCCAGACAGAACAA	NM_006407	161.524	339.396	20.2178	0.475914	1.05968e-23	1.19119e-22	TRUE	-1.07123	21.924
ACSL5	LIBerty002793	TGATAGGCCACAGGAGGGCA	NM_016234	144.789	304.151	18.9698	0.476044	8.67198e-22	8.48551e-21	TRUE	-1.07083	20.0713
TPD52L1	LIBerty000168	GGGGATCAATAAAGTGACAG	NM_001003395	98.2238	206.134	15.2224	0.476504	9.23042e-16	5.93923e-15	TRUE	-1.06944	14.2263
MYLIP	LIBerty002544	CAGCCGGCTCTGGGAGGCGG	NM_013262	68.5141	143.731	12.4968	0.476684	7.57182e-12	3.51768e-11	TRUE	-1.06889	10.4537
TES	LIBerty002752	CGGGCCGGCTTCTAAAGAGC	NM_015641	83.1871	174.478	13.8856	0.476777	9.70683e-14	5.34442e-13	TRUE	-1.06861	12.2721
NMT2	LIBerty002116	CGGACGGTGAGGGGCGGGGA	NM_004808	82.702	173.314	13.8348	0.477181	8.44059e-14	4.68137e-13	TRUE	-1.06739	12.3296
Ctrl0078	LIBerty003755	ACAAACGACCTTGAGCAGGG	NO-TARGET	156.067	326.51	19.7662	0.477985	1.15839e-22	1.19542e-21	TRUE	-1.06496	20.9225
EDN2	LIBerty001655	GCCCGCCGGTGCAGCGGGGC	NM_001956	56.6303	118.443	11.2646	0.478122	3.85473e-10	1.51976e-09	TRUE	-1.06455	8.81822
CRMP1	LIBerty001528	GTGTGTGGCCGCGCGTCTGG	NM_001313	73.2434	153.061	12.9293	0.478525	2.72823e-12	1.33133e-11	TRUE	-1.06333	10.8757
UBA7	LIBerty001935	AGAGTCCTGGAACTCATCCC	NM_003335	178.986	372.904	21.3691	0.479978	3.1134e-25	4.01341e-24	TRUE	-1.05896	23.3965
TH	LIBerty003617	CAGGAGAAAGGGCTCGTCCG	NM_199293	112.775	234.609	16.3631	0.480695	2.22238e-17	1.58077e-16	TRUE	-1.05681	15.8011
LDLRAD4	LIBerty003548	GTTTGCGGGAAGGAGGGGGC	NM_181482	41.4723	86.1727	9.52072	0.481269	8.60302e-08	2.84533e-07	TRUE	-1.05508	6.54587
NDRG4	LIBerty003038	TTGTGGCGAGTCCCTGGCGC	NM_022910	72.3946	150.17	12.7964	0.482086	5.49628e-12	2.59169e-11	TRUE	-1.05264	10.5864
FRMD6	LIBerty003393	GGAGCTGCGCGCTGAGCTCG	NM_152330	110.714	228.962	16.1409	0.483547	7.80026e-17	5.30839e-16	TRUE	-1.04827	15.275
TMTC2	LIBerty003398	CGGGCGGACTCCGGCCGCCA	NM_152588	81.4894	168.52	13.6243	0.483559	4.19216e-13	2.18397e-12	TRUE	-1.04824	11.6608
PDLIM3	LIBerty000423	GGCAGCCTCCCGGGCCGCGG	NM_001114107	81.4894	168.512	13.6239	0.483584	4.20937e-13	2.18992e-12	TRUE	-1.04816	11.6596
LRRC66	LIBerty000267	ATTCATCCCAAAGCACACTG	NM_001024611	205.542	424.148	23.0754	0.484601	3.15205e-27	4.63241e-26	TRUE	-1.04513	25.3342
NAP1L3	LIBerty002081	GTCGCACCTCAGCCAGCGAG	NM_004538	129.025	266.228	17.5757	0.484641	1.03463e-18	8.02421e-18	TRUE	-1.04501	17.0956
PCDH10	LIBerty003193	GGACAGAACTCTCGCCCGAG	NM_032961	125.872	259.533	17.3231	0.484995	1.5123e-18	1.15393e-17	TRUE	-1.04396	16.9378
KISS1	LIBerty001733	GGAGAAAGTCCCGCCTCGGA	NM_002256	107.925	222.401	15.8803	0.485271	2.13824e-16	1.4294e-15	TRUE	-1.04314	14.8448
PCOLCE	LIBerty001813	GAACCCCACTCTGTCCAGTG	NM_002593	163.706	337.151	20.1395	0.485558	1.02706e-22	1.06572e-21	TRUE	-1.04229	20.9724
GBP2	LIBerty002021	GGGCCAGTTTGAGAAGCATG	NM_004120	120.658	248.048	16.8848	0.486429	1.0007e-17	7.2407e-17	TRUE	-1.0397	16.1402
JAG1	LIBerty000047	GGAGGAACTTGGAAGGGGTT	NM_000214	82.4595	169.294	13.6584	0.487079	5.75884e-13	2.97961e-12	TRUE	-1.03777	11.5258
DUSP10	LIBerty003343	GCTGGTGGGCTTTGCTGGGA	NM_144728	77.4877	159.077	13.2028	0.487107	2.42004e-12	1.19172e-11	TRUE	-1.03769	10.9238
ELOVL1	LIBerty001189	GCCGGCACGTGGAGAGTCCG	NM_001256399	110.108	226.017	16.0242	0.487166	3.00807e-16	1.98627e-15	TRUE	-1.03751	14.702
MAN1A1	LIBerty002290	GGGCCAATCACGCGCCGCCC	NM_005907	91.433	187.623	14.4506	0.487323	4.63556e-14	2.6289e-13	TRUE	-1.03705	12.5802
FREM1	LIBerty003348	GTTAACTTGTCAGTATTCAG	NM_144966	116.171	238.212	16.504	0.487678	6.15945e-17	4.23757e-16	TRUE	-1.036	15.3729
LAMC1	LIBerty001743	CCATGGGGCGCGGTGGGCCG	NM_002293	77.0026	157.889	13.1491	0.487702	4.25617e-12	2.04004e-11	TRUE	-1.03593	10.6904
NLRC5	LIBerty003142	GACACAAGGAGCTGCAGTCG	NM_032206	146.002	298.994	18.7836	0.48831	3.12861e-20	2.7165e-19	TRUE	-1.03413	18.566
ZCCHC24	LIBerty003438	CTCGCGGCTGACCCCTCCAG	NM_153367	152.186	311.331	19.2274	0.488825	6.6618e-21	6.0924e-20	TRUE	-1.03261	19.2152
NDRG4	LIBerty001110	TGGGGCTCCTGGTAAGCGAG	NM_001242833	127.085	259.947	17.3388	0.488888	4.65308e-18	3.4664e-17	TRUE	-1.03243	16.4601
PDE5A	LIBerty000366	CACTGCCGGACCCCGGGTGG	NM_001083	98.7089	201.845	15.0458	0.489034	6.84507e-15	4.13001e-14	TRUE	-1.03199	13.384
IGFBP3	LIBerty000099	GGGTTGGGAGGGGGGCGGGT	NM_000598	16.0068	32.7173	5.77597	0.489248	0.00103739	0.00253442	TRUE	-1.03136	2.59612
GLS	LIBerty001184	GCTCTGGGTGCGCGGAGAGT	NM_001256310	77.6089	158.494	13.1765	0.489664	3.19336e-12	1.54632e-11	TRUE	-1.03014	10.8107
GFRA1	LIBerty003371	AAGAGGGTTCCTAAAGTCCA	NM_145793	148.306	302.667	18.9163	0.489997	2.25781e-20	1.99247e-19	TRUE	-1.02916	18.7006
CHRM4	LIBerty000130	ATGAATGGGCAAATGCGGGA	NM_000741	120.415	245.68	16.7936	0.490129	2.9114e-17	2.04774e-16	TRUE	-1.02877	15.6887
PTPRN	LIBerty001005	GCGAAACTCGGTGGGGGTGA	NM_001199764	98.1026	200.009	14.9699	0.49049	1.59682e-14	9.40902e-14	TRUE	-1.02771	13.0265
CAVIN1	LIBerty002498	CGGGAGACTAGGGCCTCCGC	NM_012232	100.528	204.837	15.1691	0.490771	6.52602e-15	3.96283e-14	TRUE	-1.02688	13.402
SRPX	LIBerty000809	CAGGATATTTCGCTCTGCTG	NM_001170751	126.6	257.737	17.2551	0.491196	6.5168e-18	4.79804e-17	TRUE	-1.02563	16.3189
LAMA4	LIBerty001739	TCTACCTTTGGTTCCTGCCC	NM_002290	146.729	298.052	18.7495	0.492295	4.71861e-20	4.04131e-19	TRUE	-1.0224	18.3935
COL3A1	LIBerty000018	TACTGCTGAGGGGATGGGTG	NM_000090	111.199	225.474	16.0027	0.493179	7.41066e-16	4.80104e-15	TRUE	-1.01982	14.3187
PTGS2	LIBerty000162	GCGTAAGCCCGGTGGGGGCA	NM_000963	87.4313	177.236	14.0054	0.493304	4.02806e-13	2.10429e-12	TRUE	-1.01945	11.6769
MGAT5B	LIBerty000992	CGGCGCGGCCCGGAGGCGCT	NM_001199172	82.8233	167.739	13.5897	0.493763	1.19865e-12	6.03642e-12	TRUE	-1.01811	11.2192
AKT3	LIBerty001054	GTCGCCAGGCTGGAGTACAG	NM_001206729	131.571	266.246	17.5764	0.494172	3.74357e-18	2.81102e-17	TRUE	-1.01692	16.5511
NEFM	LIBerty000409	GCGGCAGCTCAGCGACATCG	NM_001105541	128.661	260.055	17.3429	0.494745	8.44928e-18	6.17271e-17	TRUE	-1.01524	16.2095
APLN	LIBerty002829	TCTCGCGCTCACGCTCGGGC	NM_017413	99.8003	201.419	15.0282	0.495485	1.61778e-14	9.51771e-14	TRUE	-1.01309	13.0215
KLHL4	LIBerty003252	ACAGCTGGAGAGTGTTGTGG	NM_057162	133.027	268.332	17.6547	0.495754	5.34645e-18	3.9673e-17	TRUE	-1.0123	16.4015
SERPINB6	LIBerty001293	GCGGGGCCGGGAACGCGCGT	NM_001271822	51.1734	103.132	10.4659	0.496195	2.16599e-08	7.55398e-08	TRUE	-1.01102	7.12182
SEPT4	LIBerty001205	CTGAGGGTTAGCCAAGCCAG	NM_001256822	140.181	282.298	18.1737	0.496572	1.00364e-18	7.816e-18	TRUE	-1.00992	17.107
PGF	LIBerty001821	CCCTGCTTCGGCTCTCAGGG	NM_002632	127.933	257.271	17.2374	0.497271	1.52594e-17	1.09364e-16	TRUE	-1.0079	15.9611
PCDH7	LIBerty003164	GAGCGTGCAAGAGAGCGAGT	NM_032457	125.629	252.58	17.0586	0.497385	3.38392e-17	2.37125e-16	TRUE	-1.00757	15.625
ENTPD4	LIBerty000491	GTGCACGGGAAATGTGGACG	NM_001128930	80.8831	162.336	13.3493	0.498245	3.94879e-12	1.89995e-11	TRUE	-1.00507	10.7213
FGFR2	LIBerty000631	TCTTTAGCGCCCCGAGAAGG	NM_001144915	129.995	260.797	17.371	0.498452	1.15366e-17	8.33147e-17	TRUE	-1.00447	16.0793
SEPT4	LIBerty000984	GAGGTAAAATAACTTACCCA	NM_001198713	119.566	239.717	16.5626	0.498782	2.19191e-16	1.46269e-15	TRUE	-1.00352	14.8348
KIRREL1	LIBerty002861	GGGTTCTGGGGCAGGCACGA	NM_018240	88.5227	177.396	14.0123	0.499011	7.24713e-13	3.71403e-12	TRUE	-1.00286	11.4302
SATB1	LIBerty000521	GTACTAGTAAAGGCACAGCG	NM_001131010	139.454	279.127	18.0566	0.499606	2.12016e-18	1.608e-17	TRUE	-1.00114	16.7937
SEMA3A	LIBerty002308	GAGAGAAACCGTGAGCAGCG	NM_006080	132.299	264.671	17.5172	0.499862	1.40858e-17	1.01222e-16	TRUE	-1.0004	15.9947
COL6A2	LIBerty001609	GAGGGAAGCGGGGACCCTCG	NM_001849	99.0727	197.996	14.8863	0.500378	7.67708e-14	4.27045e-13	TRUE	-0.99891	12.3695
L1CAM	LIBerty000078	CTTCCAGATTTCTCCCTCCA	NM_000425	187.11	372.957	21.3708	0.501695	8.00716e-23	8.42424e-22	TRUE	-0.995119	21.0745
ADGRG1	LIBerty000681	GGAGCACTGAGAGGGGAGAC	NM_001145771	97.7388	194.674	14.7477	0.502063	9.49828e-14	5.23723e-13	TRUE	-0.99406	12.2809
ACSL1	LIBerty001439	CGAATCCAACAGGTTTGGAG	NM_001286712	129.146	257.189	17.2342	0.502145	5.60111e-17	3.86048e-16	TRUE	-0.993825	15.4134
LRRC8B	LIBerty002721	TGGTAGCAAGATTGTAGAAG	NM_015350	122.598	244.146	16.7343	0.50215	2.07996e-16	1.39538e-15	TRUE	-0.99381	14.8553
DUSP5	LIBerty002055	GGGACGCGCGGGGCGGGTGC	NM_004419	51.4159	102.228	10.4173	0.502953	3.35085e-08	1.15056e-07	TRUE	-0.991504	6.93909
OAT	LIBerty000054	TACAGGCCGGCGGGCTCAGG	NM_000274	120.779	239.596	16.5579	0.504094	4.36182e-16	2.85521e-15	TRUE	-0.988235	14.5444
TNFRSF12A	LIBerty002812	CTAGTCCAGCGTGCGTGGTG	NM_016639	111.442	220.96	15.8227	0.504353	5.58584e-15	3.40836e-14	TRUE	-0.987494	13.4675
SDC1	LIBerty000191	TGGGGAACGCTTTCTGGGGC	NM_001006946	85.1273	168.594	13.6275	0.504926	5.81878e-12	2.73693e-11	TRUE	-0.985856	10.5627
LIMA1	LIBerty001123	CCCAGCACTTTGGGAAGCTG	NM_001243775	147.336	291.676	18.5176	0.505136	1.37088e-18	1.05027e-17	TRUE	-0.985258	16.9787
PLXNC1	LIBerty002269	GGAAGAGAGGATGAGGAAGG	NM_005761	99.0727	195.749	14.7926	0.50612	2.10673e-13	1.13027e-12	TRUE	-0.982448	11.9468
TAGLN3	LIBerty002540	GAGGCACAACAGTTTCAGGA	NM_013259	172.559	340.816	20.2672	0.50631	5.69747e-21	5.23585e-20	TRUE	-0.981907	19.281
GNAI1	LIBerty001687	GCCACTGCCCCGCGGGGCTG	NM_002069	84.0359	165.88	13.5074	0.506606	1.05278e-11	4.78502e-11	TRUE	-0.981065	10.3201
LIMA1	LIBerty000416	AGACACGCACTTGCACGACG	NM_001113546	176.318	347.598	20.5025	0.507246	3.77722e-21	3.5053e-20	TRUE	-0.979242	19.4553
LPIN1	LIBerty001243	GGCACGCAGGAGACCAGCCC	NM_001261427	119.445	235.319	16.3909	0.507589	1.52197e-15	9.58083e-15	TRUE	-0.978269	14.0186
TGFBR3	LIBerty000934	CTCGGCCTCCTCGTCCCGAA	NM_001195683	166.495	327.893	19.815	0.507773	3.32544e-20	2.88077e-19	TRUE	-0.977744	18.5405
PTPRN	LIBerty001846	TTAACCCTTTTCACCCACCC	NM_002846	197.539	388.987	21.9111	0.50783	4.39607e-23	4.70367e-22	TRUE	-0.977583	21.3276
FOLR1	LIBerty002826	TCCCAGATCCAATGAAAGGT	NM_016729	131.086	257.981	17.2643	0.508124	1.37133e-16	9.28229e-16	TRUE	-0.976749	15.0323
SEMA4A	LIBerty000907	AAGGGAGCTGAGCAGGGACC	NM_001193301	125.144	246.165	16.8123	0.508376	5.60108e-16	3.64746e-15	TRUE	-0.976033	14.438
TDO2	LIBerty002259	ATCCACTCTAAAGTTTACAG	NM_005651	156.067	306.976	19.0714	0.5084	5.05283e-19	4.00935e-18	TRUE	-0.975963	17.3969
NTN4	LIBerty002984	CAGCGGCGATCCGATCCCGC	NM_021229	128.54	252.576	17.0584	0.508916	2.22694e-16	1.48345e-15	TRUE	-0.9745	14.8287
CYBRD1	LIBerty001210	GGGGAGGTTGAGTAGGGCAG	NM_001256909	91.7968	180.298	14.1376	0.509139	1.34701e-12	6.76551e-12	TRUE	-0.973869	11.1697
STBD1	LIBerty001997	TATCTGTAGGAGCTCGTCCA	NM_003943	156.673	307.67	19.0963	0.509224	3.77845e-19	3.05593e-18	TRUE	-0.973627	17.5149
SHISA3	LIBerty000356	GCGCTGGAGTTGGCAGCCCC	NM_001080505	96.1623	188.802	14.5005	0.50933	7.05764e-13	3.62676e-12	TRUE	-0.973328	11.4405
SFXN3	LIBerty003109	GCGGCGCCACACCAGCGACC	NM_030971	122.355	239.943	16.5714	0.509936	1.30496e-15	8.28372e-15	TRUE	-0.971613	14.0818
DAG1	LIBerty000848	ACGGCCAGGGAAGTCCGTCC	NM_001177635	108.167	211.781	15.4528	0.510751	4.89614e-14	2.77252e-13	TRUE	-0.969308	12.5571
CDC25B	LIBerty002992	ACCGTTTAGAGCCTCTCCTG	NM_021873	137.028	268.209	17.6501	0.5109	6.70518e-17	4.59627e-16	TRUE	-0.968886	15.3376
ARSB	LIBerty003604	TTAGTGTCACTGCTTAGTGG	NM_198709	159.826	312.176	19.2577	0.511973	3.47928e-19	2.83216e-18	TRUE	-0.96586	17.5479
TRAM2	LIBerty002510	AGGCGTACGGGGGCGGCGAG	NM_012288	82.702	161.305	13.3031	0.512707	2.34382e-11	1.03177e-10	TRUE	-0.963793	9.98642
SPARCL1	LIBerty000485	TCTAAAGGAAATTGGGGAGT	NM_001128310	108.167	210.772	15.4117	0.513197	7.62153e-14	4.2458e-13	TRUE	-0.962415	12.372
SAMD9L	LIBerty003408	TACCTACAGGACAAAGAGAA	NM_152703	221.549	431.702	23.3222	0.513199	1.96301e-24	2.36124e-23	TRUE	-0.962409	22.6269
NFIL3	LIBerty001502	GGGGCTTGAGACGACCGCGC	NM_001290000	87.0675	169.583	13.6711	0.513422	1.32701e-11	5.98817e-11	TRUE	-0.961784	10.2227
RAI14	LIBerty002751	TCGCGGAATTTGGGGCCGCG	NM_015577	88.0376	171.213	13.7428	0.514198	1.19751e-11	5.41676e-11	TRUE	-0.959603	10.2663
SPRY1	LIBerty002278	GCGGAGGTTGCAGTGAGCCA	NM_005841	124.296	241.665	16.6383	0.51433	2.11232e-15	1.31437e-14	TRUE	-0.959233	13.8813
SH2D3C	LIBerty000589	TGCGGAGAGGATTCTGACGG	NM_001142531	104.772	203.626	15.1193	0.514531	1.47282e-13	7.98109e-13	TRUE	-0.958669	12.0979
SNAI2	LIBerty001899	GCTGTTTTTTGAGATTTCAG	NM_003068	113.624	220.809	15.8167	0.514582	2.0799e-14	1.21231e-13	TRUE	-0.958528	12.9164
PBXIP1	LIBerty002938	AGACCTCCCTTCCCCTCCCC	NM_020524	231.978	450.496	23.9312	0.514939	3.76528e-25	4.82083e-24	TRUE	-0.957527	23.3169
COL6A5	LIBerty001334	GCAGGATGGGGAAATGGAGC	NM_001278298	112.048	217.57	15.6867	0.514998	4.60353e-14	2.61467e-13	TRUE	-0.957361	12.5826
ITGA1	LIBerty003551	GCGCGAAGGGGCGGGCGATG	NM_181501	58.6918	113.941	11.0344	0.515108	1.34224e-08	4.73357e-08	TRUE	-0.957053	7.32481
GRID2	LIBerty001445	GGGGGTGTTGGAAGTTGCAG	NM_001286838	99.4365	192.733	14.6663	0.51593	8.04318e-13	4.07773e-12	TRUE	-0.954754	11.3896
SPRY2	LIBerty002281	CGCTAGCGGAGGAGAGGGGC	NM_005842	89.2503	172.986	13.8204	0.51594	1.0144e-11	4.63287e-11	TRUE	-0.954725	10.3342
RUNX1T1	LIBerty000978	CCAATAGGAATGCTGGTCAG	NM_001198628	173.65	336.482	20.1161	0.516075	6.09516e-20	5.16175e-19	TRUE	-0.954348	18.2872
CA12	LIBerty001059	CCCAGGAACACAGTTCTCCG	NM_001218	206.755	400.432	22.2931	0.516331	8.27795e-23	8.66089e-22	TRUE	-0.953633	21.0624
P4HA3	LIBerty003563	GGAAGCCCCCACGCATTCCG	NM_182904	137.513	266.164	17.5733	0.516649	1.59463e-16	1.0736e-15	TRUE	-0.952743	14.9692
ARFGAP3	LIBerty000584	TGCTTCCATGGAAAGGTCAG	NM_001142293	163.464	316.347	19.4064	0.516723	6.61497e-19	5.21602e-18	TRUE	-0.952537	17.2827
MAPK8IP1	LIBerty002224	CCATTAGTCATCTGATACCC	NM_005456	178.501	345.35	20.4246	0.516869	3.05334e-20	2.65725e-19	TRUE	-0.95213	18.5756
CPA2	LIBerty001618	CATTGGTGATATCACACAGG	NM_001869	177.773	343.663	20.3661	0.517288	3.38336e-20	2.92424e-19	TRUE	-0.95096	18.534
TLE4	LIBerty002420	CAACCCAGCTGAAACCCACG	NM_007005	223.368	431.729	23.323	0.51738	5.9795e-24	6.82314e-23	TRUE	-0.950703	22.166
AQP1	LIBerty003582	GGAGGAAGGAAAAAGTTGGC	NM_198098	88.0376	170.146	13.6959	0.517423	1.92568e-11	8.53673e-11	TRUE	-0.950584	10.0687
CPM	LIBerty003590	GCCGTCTCTCCTAGGTGCGA	NM_198320	128.904	249.09	16.9249	0.517497	9.94717e-16	6.38953e-15	TRUE	-0.950377	14.1945
SPOCD1	LIBerty001357	GGTGGGTGCATGGGGCAGCG	NM_001281988	85.8549	165.848	13.5059	0.517673	2.01641e-11	8.918e-11	TRUE	-0.949886	10.0497
DUSP10	LIBerty003345	GGGTCCTCGGTGTTAAAACA	NM_144729	127.812	246.798	16.8367	0.517881	1.44577e-15	9.14683e-15	TRUE	-0.949306	14.0387
EDNRB	LIBerty000027	TACCGAATTAAAGAAAGAAG	NM_000115	129.267	249.569	16.9432	0.517963	1.48153e-15	9.3574e-15	TRUE	-0.94908	14.0288
YPEL1	LIBerty002546	GGGCGGAACGGAGGCAGGAT	NM_013313	114.231	220.519	15.8051	0.518008	4.3452e-14	2.47166e-13	TRUE	-0.948954	12.607
VASN	LIBerty003318	GCGGCCACCTGACCTGCGCG	NM_138440	136.665	263.553	17.4751	0.518548	2.6383e-16	1.75129e-15	TRUE	-0.947452	14.7566
IL32	LIBerty002028	TTCTCTGGCCTCTGGAGCCG	NM_004221	111.927	215.829	15.6166	0.51859	5.31547e-14	3.00098e-13	TRUE	-0.947335	12.5227
AQP1	LIBerty000872	GAGATGGACCACATCAGCAA	NM_001185060	205.906	396.919	22.1762	0.518762	1.86956e-22	1.8982e-21	TRUE	-0.946855	20.7217
CYBRD1	LIBerty001209	CCTCTTGGTTAAGAGAAGAG	NM_001256909	112.169	215.785	15.6148	0.51982	9.95511e-14	5.47314e-13	TRUE	-0.943915	12.2618
MXRA5	LIBerty002726	GAGGAAGGCTGAGCGCAGAG	NM_015419	153.641	295.536	18.6582	0.519873	9.89409e-18	7.17274e-17	TRUE	-0.943768	16.1443
EHD2	LIBerty002617	TTAAGAAGAGAGACAGACTG	NM_014601	152.065	292.491	18.5474	0.519897	1.93569e-17	1.38206e-16	TRUE	-0.943702	15.8595
MYLIP	LIBerty002543	ATAGCGGCGCCCCTCGACCG	NM_013262	127.085	244.176	16.7355	0.520463	4.403e-15	2.70849e-14	TRUE	-0.942132	13.5673
MARCH4	LIBerty002956	CAGCGGCGGGTGCTGAGCAA	NM_020814	119.324	229.106	16.1466	0.520823	2.22922e-14	1.29137e-13	TRUE	-0.941134	12.8889
TSPAN7	LIBerty002101	GCTTAGACCCCCAGCGGAGG	NM_004615	107.804	206.689	15.2451	0.521574	2.44526e-13	1.30633e-12	TRUE	-0.939056	11.8839
TSPOAP1	LIBerty003051	GCCGACTTCCTATTGGTGGG	NM_024418	94.8284	181.732	14.1993	0.521803	4.67191e-12	2.21681e-11	TRUE	-0.938422	10.6543
ZNF423	LIBerty001282	GCGGGTGCACGGCGCGGCGC	NM_001271620	73.1222	140.095	12.3253	0.521948	1.16883e-09	4.44579e-09	TRUE	-0.938021	8.35205
GHR	LIBerty000036	GCCAGGCGCGGCGTGACCCC	NM_000163	114.837	219.855	15.7785	0.522329	5.78226e-14	3.25161e-13	TRUE	-0.936968	12.4879
SPOCD1	LIBerty001356	CAATCCTGGCTCCCAAGCAG	NM_001281988	171.225	327.778	19.8109	0.52238	6.51396e-19	5.14712e-18	TRUE	-0.936827	17.2884
FBN2	LIBerty001659	CCAGCAAGAGAGAGGGCGGG	NM_001999	111.927	214.249	15.5528	0.522413	1.05357e-13	5.77554e-13	TRUE	-0.936737	12.2384
CYS1	LIBerty000294	AGTCCCCCCACTCCCGCCCA	NM_001037160	205.3	392.704	22.0356	0.522785	9.716e-22	9.43376e-21	TRUE	-0.935711	20.0253
AQP1	LIBerty000877	AGTAAGTGGCAGCCAGACGG	NM_001185062	133.875	255.848	17.1832	0.523261	1.13378e-15	7.23358e-15	TRUE	-0.934397	14.1406
BBC3	LIBerty002600	CGCGGAGGTAGGGGGGGGCG	NM_014417	31.0436	59.2749	7.83521	0.523722	5.16515e-05	0.000137969	TRUE	-0.933127	3.86022
PDE2A	LIBerty001125	AGGCCAGCTGGAAGGGCCGA	NM_001243784	136.665	260.937	17.3763	0.523745	7.90728e-16	5.11401e-15	TRUE	-0.933064	14.2912
DKK3	LIBerty000244	GCGGGGTCCTGGGGCGATCG	NM_001018057	69.363	132.404	11.9566	0.523874	3.08573e-09	1.13705e-08	TRUE	-0.932708	7.94422
TSPAN4	LIBerty000282	ACTCAGAGCAAGGGGTGGTG	NM_001025237	113.018	215.646	15.6092	0.52409	1.92401e-13	1.03518e-12	TRUE	-0.932113	11.985
SLC2A6	LIBerty000658	TCTTGGGGCGTGACCTTCGG	NM_001145099	127.448	243.17	16.6966	0.524113	6.73183e-15	4.06818e-14	TRUE	-0.93205	13.3906
FRMD6	LIBerty000331	CTGTGCCTGGGAAAATTGGG	NM_001042481	110.229	210.283	15.3919	0.524193	3.17506e-13	1.67958e-12	TRUE	-0.931831	11.7748
CYR61	LIBerty001557	CAAAGGTGCAATGGAGCCAG	NM_001554	158.371	301.757	18.8835	0.524828	1.40966e-17	1.01222e-16	TRUE	-0.930083	15.9947
TLE4	LIBerty002421	GCTGACAAATGGCAAGCCAG	NM_007005	143.819	273.992	17.866	0.524903	2.10217e-16	1.40778e-15	TRUE	-0.929876	14.8515
CELSR3	LIBerty001537	GTGAAGGCGGCGACCGAAAG	NM_001407	126.236	240.408	16.5895	0.52509	1.19204e-14	7.10145e-14	TRUE	-0.929365	13.1487
JAG1	LIBerty000046	CTCGGGAGCTTCGGGCCAGG	NM_000214	99.1939	188.89	14.5043	0.525141	4.31124e-12	2.06382e-11	TRUE	-0.929224	10.6853
ABCA1	LIBerty002239	GGGGAAGGGGACGCAGACCG	NM_005502	91.9181	174.546	13.8885	0.526611	1.7487e-11	7.78871e-11	TRUE	-0.92519	10.1085
NTN4	LIBerty002985	CCCGGGCTGTCAAGCGCGGG	NM_021229	106.712	202.578	15.0761	0.526771	7.89054e-13	4.01111e-12	TRUE	-0.924752	11.3967
LPIN1	LIBerty003364	GGAAAGGAAAATCAGAAAGG	NM_145693	139.575	264.9	17.5258	0.526897	8.80782e-16	5.67699e-15	TRUE	-0.924407	14.2459
OLFML2B	LIBerty002733	TGGCTGCATCTCCGCCGCCC	NM_015441	118.596	224.829	15.9771	0.527495	7.56741e-14	4.22188e-13	TRUE	-0.922771	12.3745
REV3L	LIBerty001860	CGGCGTTACCTGAGAAGGGC	NM_002912	78.7003	149.167	12.7501	0.527598	4.47024e-10	1.75146e-09	TRUE	-0.922489	8.7566
SEC61G	LIBerty002590	TAGACTCACACTCCTAAGGA	NM_014302	186.019	352.269	20.6638	0.528059	1.8156e-19	1.49401e-18	TRUE	-0.921228	17.8256
PXDC1	LIBerty003569	GGCAACTACCCGGGGTCCGG	NM_183373	94.5859	178.95	14.0795	0.52856	1.57836e-11	7.05497e-11	TRUE	-0.919861	10.1515
ADGRG1	LIBerty001516	GGGAGAACTGAGGTAGACAA	NM_001290142	149.518	282.87	18.1948	0.528577	1.76275e-16	1.18468e-15	TRUE	-0.919813	14.9264
SERPINB6	LIBerty002086	TAAACAGACAACCTACAGAG	NM_004568	184.806	349.184	20.5573	0.529252	2.00418e-19	1.6456e-18	TRUE	-0.917974	17.7837
SYNM	LIBerty003367	GCGGGCAGTCGGGTAACAGC	NM_145728	101.619	191.875	14.6302	0.529612	3.94732e-12	1.89995e-11	TRUE	-0.916992	10.7213
COL1A2	LIBerty000013	GGAGGGAAGACTCGATAGCG	NM_000089	93.6158	176.581	13.977	0.530157	2.41763e-11	1.05932e-10	TRUE	-0.91551	9.97497
MME	LIBerty002467	TGCGGGTCGGAGGGATGCCC	NM_007287	93.6158	176.572	13.9766	0.530184	2.42728e-11	1.06232e-10	TRUE	-0.915435	9.97374
DRAXIN	LIBerty003594	ACTCAGAGCGCAGCTGGCGA	NM_198545	138.605	261.424	17.3947	0.530191	2.07281e-15	1.29405e-14	TRUE	-0.915417	13.888
TRAF1	LIBerty002264	GGTTGCTGTAAGGATTTGGA	NM_005658	97.375	183.488	14.2745	0.530688	1.33917e-11	6.02864e-11	TRUE	-0.914065	10.2198
SESN3	LIBerty003335	CCGGAGCGTGGAGGTGGTGA	NM_144665	109.259	205.704	15.2047	0.531147	1.23419e-12	6.20711e-12	TRUE	-0.912817	11.2071
FYN	LIBerty001676	TGCGGCTCGCAGCTCCCAAG	NM_002037	161.039	303.088	18.9315	0.531327	4.53242e-17	3.14451e-16	TRUE	-0.912329	15.5024
F2R	LIBerty001657	CGCGAATCAACGGTGCCCAG	NM_001992	136.179	256.295	17.2003	0.531338	5.41222e-15	3.30776e-14	TRUE	-0.912298	13.4805
EDIL3	LIBerty001346	AGAGAGGAGGGGGAGACCCG	NM_001278642	114.473	215.235	15.5926	0.531851	4.13266e-13	2.15595e-12	TRUE	-0.910905	11.6664
HAGHL	LIBerty003149	CGGCTGTGCTGAGGACCCGA	NM_032304	134.118	252.171	17.043	0.531852	9.3632e-15	5.63134e-14	TRUE	-0.910903	13.2494
PODN	LIBerty000988	GGGTCCAGTTCCAGTGCGGA	NM_001199080	117.02	219.788	15.7758	0.53242	3.51116e-13	1.8496e-12	TRUE	-0.909362	11.7329
LITAF	LIBerty000565	CTCGCCTGGGGCCCAGGTGC	NM_001136472	98.3451	184.432	14.3148	0.533231	1.61647e-11	7.20825e-11	TRUE	-0.907167	10.1422
FRMPD1	LIBerty002671	TCTGGCGGCGGCAGGTGCTG	NM_014907	100.77	188.944	14.5066	0.533334	7.65729e-12	3.54866e-11	TRUE	-0.906888	10.4499
SOAT1	LIBerty001160	GTCAAGCAAGATGTTGTCGC	NM_001252511	114.109	213.743	15.5323	0.533862	7.73335e-13	3.94465e-12	TRUE	-0.905461	11.404
PRRX1	LIBerty002414	AAAAAAATTGGAAAAGAGGG	NM_006902	101.74	190.374	14.567	0.534423	7.50757e-12	3.49213e-11	TRUE	-0.903945	10.4569
Ctrl0035	LIBerty003712	ACCCTCCGAATCGTAACGGA	NO-TARGET	183.836	343.838	20.3722	0.53466	9.37925e-19	7.33445e-18	TRUE	-0.903307	17.1346
TROAP	LIBerty002229	GGAAGGATGGGGCCGTTCCG	NM_005480	102.226	191.193	14.6015	0.534673	9.54031e-12	4.37303e-11	TRUE	-0.903272	10.3592
MR1	LIBerty001551	ACAGCAGCTTAAGCTTGTCC	NM_001531	170.618	318.846	19.4952	0.535112	1.30818e-17	9.42939e-17	TRUE	-0.902087	16.0255
RIMS3	LIBerty002636	ACCCGGCAAGCCAAACTCCC	NM_014747	187.353	350.011	20.5859	0.535277	7.60117e-19	5.96874e-18	TRUE	-0.901643	17.2241
MME	LIBerty002472	CCTGGGCGCTCGGATCGCGC	NM_007289	102.468	191.382	14.6095	0.535412	8.80605e-12	4.06111e-11	TRUE	-0.901277	10.3914
GAS7	LIBerty001956	TTCAGGCAGCAAGCGGCACG	NM_003644	150.125	280.381	18.103	0.535432	8.51581e-16	5.49816e-15	TRUE	-0.901226	14.2598
HIC1	LIBerty002370	CATCTGTGCGCCTCCAGCTC	NM_006497	164.798	307.581	19.0931	0.535787	4.04542e-17	2.81911e-16	TRUE	-0.900269	15.5499
TFPI2	LIBerty002373	CGGAGCGGGATTCGTTGCAA	NM_006528	107.076	199.845	14.9631	0.535795	4.54869e-12	2.16924e-11	TRUE	-0.900247	10.6637
NFKBIZ	LIBerty003116	TGGAAATCGGACGCATCCGG	NM_031419	169.648	316.396	19.4081	0.53619	1.97849e-17	1.40995e-16	TRUE	-0.899184	15.8508
SRL	LIBerty000386	TCACACCCTCCTAGTTGCCC	NM_001098814	210.514	392.579	22.0314	0.536234	1.56653e-20	1.40651e-19	TRUE	-0.899067	18.8519
LMO7DN	LIBerty001215	GGCCGTTGGCTTATTGTCTG	NM_001257995	124.902	232.792	16.2918	0.536538	8.93313e-14	4.94004e-13	TRUE	-0.898247	12.3063
COL6A1	LIBerty001605	GAGGAGAGGGGAGGGGCGGG	NM_001848	62.5722	116.583	11.1699	0.53672	4.99644e-08	1.68496e-07	TRUE	-0.897757	6.77341
P4HA2	LIBerty000235	CGGGCTTAGCCAATATGAAG	NM_001017973	134.967	251.1	17.0019	0.537503	1.45344e-14	8.60446e-14	TRUE	-0.895656	13.0653
COL1A2	LIBerty000015	GTAGGCCACTTGTAGGGTGG	NM_000089	122.113	227.172	16.0701	0.537534	2.90008e-13	1.54059e-12	TRUE	-0.895571	11.8123
NDRG4	LIBerty002931	GGACCGCGGTCCCTCGCGCG	NM_020465	99.0727	184.234	14.3064	0.537754	3.15786e-11	1.37095e-10	TRUE	-0.894983	9.86298
EPAS1	LIBerty001542	CCGGGCGGCTCACTGCGTCC	NM_001430	99.4365	184.824	14.3315	0.538007	2.46097e-11	1.07582e-10	TRUE	-0.894302	9.96826
Ctrl0039	LIBerty003716	ACGCATGCTTCCCAAAGCGT	NO-TARGET	170.618	317.076	19.4323	0.538099	2.62748e-17	1.85842e-16	TRUE	-0.894057	15.7309
ACSL5	LIBerty003649	TGGTGAAGGAAGACAGCACC	NM_203380	150.246	278.966	18.0507	0.538582	1.50161e-15	9.46839e-15	TRUE	-0.892761	14.0237
SPX	LIBerty003098	GGCAGCTAGTAGGAAAAGCA	NM_030572	140.06	259.97	17.3397	0.538755	1.16846e-14	6.97201e-14	TRUE	-0.892299	13.1566
MOB3C	LIBerty003358	GGGGCAGGAAAGGTAGGACA	NM_145279	148.67	275.846	17.935	0.538959	1.71876e-15	1.07836e-14	TRUE	-0.891753	13.9672
JPH2	LIBerty002920	ACATGTGCTTCCGAAAGCAG	NM_020433	149.276	276.741	17.9682	0.539407	2.09641e-15	1.30663e-14	TRUE	-0.890554	13.8838
SPATS2L	LIBerty000395	TGTCAGAACGTGCGTGTGAG	NM_001100423	143.94	266.675	17.5925	0.53976	4.19308e-15	2.58779e-14	TRUE	-0.88961	13.5871
COL7A1	LIBerty000024	GCGGACGCGCAGGCAAGACC	NM_000094	129.389	239.094	16.5383	0.541162	1.15441e-13	6.31001e-13	TRUE	-0.885866	12.2
TMEM217	LIBerty000743	GGCGTAAAGGGGAGTGGAGT	NM_001162900	95.1922	175.894	13.9472	0.541191	1.05473e-10	4.35857e-10	TRUE	-0.885789	9.36066
SCML1	LIBerty002397	CCGAGGGCGGGAATTTGCTG	NM_006746	78.7003	145.313	12.5709	0.541591	2.42845e-09	8.9836e-09	TRUE	-0.884725	8.04655
MYO1E	LIBerty002150	GGGTCCGCAGCGTTCTTCGG	NM_004998	98.3451	181.485	14.1886	0.541891	5.64484e-11	2.40096e-10	TRUE	-0.883925	9.61961
RBKS	LIBerty003001	CAGGAGGGCCCTGTTACGTG	NM_022128	137.877	254.314	17.1248	0.542153	2.13959e-14	1.24326e-13	TRUE	-0.883229	12.9054
NRP1	LIBerty001142	ATTACAGGCGAGCCCAAGCG	NM_001244973	132.784	244.238	16.7379	0.543667	7.6907e-14	4.27173e-13	TRUE	-0.879205	12.3694
RUNX1T1	LIBerty000981	CGCTCTCGGCGCACAGCGCG	NM_001198633	106.834	196.501	14.824	0.543678	1.037e-11	4.73038e-11	TRUE	-0.879174	10.3251
ADSSL1	LIBerty003391	TTTAGGGGTGAGGGGCCGCA	NM_152328	140.181	257.75	17.2555	0.543866	2.84991e-14	1.63589e-13	TRUE	-0.878677	12.7862
DRAXIN	LIBerty003595	GCGCTGGCCGGGTGCGCGCC	NM_198545	63.7849	116.935	11.1879	0.545472	7.81473e-08	2.59598e-07	TRUE	-0.874424	6.5857
FHL1	LIBerty000806	GCTGGATCAGAGCCCTCCTG	NM_001167819	132.299	242.528	16.6717	0.5455	1.53397e-13	8.30056e-13	TRUE	-0.874349	12.0809
TRIM29	LIBerty002490	AGGGATGAATGTGCAGGGCG	NM_012101	144.304	264.355	17.5053	0.545872	1.84843e-14	1.08073e-13	TRUE	-0.873365	12.9663
SDC1	LIBerty001880	AGCAGCCGAGCTGAAAGGCC	NM_002997	149.518	273.879	17.8618	0.545929	6.54319e-15	3.96687e-14	TRUE	-0.873214	13.4016
MDK	LIBerty000209	GGCACTTGCAGCTGCCGATG	NM_001012334	134.482	246.075	16.8088	0.546507	1.11462e-13	6.10132e-13	TRUE	-0.871689	12.2146
Ctrl0046	LIBerty003723	ACTAGCCTGTTCGCGAGTAG	NO-TARGET	141.515	258.777	17.2945	0.546861	3.27937e-14	1.87102e-13	TRUE	-0.870754	12.7279
RRAS2	LIBerty002505	GTCAGTTGGGAGTGGGACGA	NM_012250	95.4348	174.373	13.881	0.547302	1.9987e-10	8.13133e-10	TRUE	-0.869591	9.08984
SEMA3B	LIBerty001508	TCTGTGATTGTGGCCAGGCG	NM_001290061	98.8301	180.507	14.1466	0.547515	8.50983e-11	3.53983e-10	TRUE	-0.86903	9.45102
NPNT	LIBerty000867	GCGCGCTCACCCTTCGCCCG	NM_001184691	124.538	227.233	16.0725	0.548065	8.71312e-13	4.40555e-12	TRUE	-0.867582	11.356
CAMK2D	LIBerty001066	GGAAGATGCAGGGCAACTCG	NM_001221	156.673	285.264	18.2829	0.549222	3.331e-15	2.05911e-14	TRUE	-0.864539	13.6863
MCC	LIBerty001774	GGTGGGGGCGAGTAGCCTGG	NM_002387	96.4049	175.381	13.9249	0.549687	2.31587e-10	9.34512e-10	TRUE	-0.863317	9.02941
ITGA3	LIBerty002237	GGTTGCCGACAGGTGTTTGG	NM_005501	95.6773	174.012	13.8652	0.549832	2.3245e-10	9.36994e-10	TRUE	-0.862937	9.02826
AIG1	LIBerty002783	GAGCGTCCGCAAACCGCGCC	NM_016108	101.377	184.316	14.3099	0.550015	9.56431e-11	3.96535e-10	TRUE	-0.862458	9.40172
LMO1	LIBerty001257	AGTACGGCCGGCGCGGAGGA	NM_001270428	84.6423	153.869	12.9663	0.550092	2.05865e-09	7.65306e-09	TRUE	-0.862256	8.11616
SRPX	LIBerty000811	TCTCTGGCCAGAAAAAGCGC	NM_001170751	145.759	264.9	17.5258	0.550243	2.57082e-14	1.48018e-13	TRUE	-0.861859	12.8297
OLR1	LIBerty001807	TGTATTGCAGGTGGAGAAAG	NM_002543	151.095	274.3	17.8775	0.550837	1.63695e-14	9.61549e-14	TRUE	-0.860301	13.017
MYOG	LIBerty001792	TTCCCCTTCTTTCTCCCGCA	NM_002479	278.665	505.331	25.6728	0.55145	3.54512e-23	3.81479e-22	TRUE	-0.858699	21.4185
SFRP1	LIBerty001891	TACCACGTCCGTCACCGGCG	NM_003012	180.441	327.146	19.7886	0.551561	1.15828e-16	7.86839e-16	TRUE	-0.858408	15.1041
PDE5A	LIBerty003245	TAGGGGAAGGCCCGTGAGCA	NM_033437	165.162	299.02	18.7846	0.552342	1.97321e-15	1.23391e-14	TRUE	-0.856366	13.9087
PYGL	LIBerty001852	GGGAGACGAGGTCCAAGCGC	NM_002863	114.109	206.551	15.2394	0.552452	1.49168e-11	6.68337e-11	TRUE	-0.856078	10.175
TMEM253	LIBerty000705	GGAGGGGCAGTGCTGCTTGG	NM_001146683	105.378	190.678	14.5798	0.552652	6.5472e-11	2.7507e-10	TRUE	-0.855556	9.56056
MOB3C	LIBerty003357	AATCAGGAAGAAGCCCAGGG	NM_145279	155.339	280.663	18.1134	0.553472	1.16762e-14	6.97201e-14	TRUE	-0.853417	13.1566
DOCK9	LIBerty000499	ACTGCCTCTCTGATAAAGAC	NM_001130050	180.926	326.773	19.7755	0.553675	1.33421e-16	9.04721e-16	TRUE	-0.85289	15.0435
C15orf59	LIBerty000303	GATGCAACTGACACCTGCAG	NM_001039614	169.163	305.526	19.0193	0.553678	1.34503e-15	8.52376e-15	TRUE	-0.852881	14.0694
ME3	LIBerty000228	AGGTCTACGCGGTCCCGCTG	NM_001014811	143.819	259.734	17.3308	0.553717	6.66617e-14	3.73563e-13	TRUE	-0.852779	12.4276
TRAF3IP2	LIBerty000752	AGCCGTGCAAAGACTTGGAA	NM_001164283	137.028	247.3	16.856	0.554098	3.50911e-13	1.8496e-12	TRUE	-0.851787	11.7329
BCAR3	LIBerty001236	GGGTAGGGACCAACAAACGC	NM_001261409	124.417	224.274	15.955	0.554754	2.86157e-12	1.38922e-11	TRUE	-0.850081	10.8572
PPM1H	LIBerty002943	TGCATGGAGCGGGCCGACCG	NM_020700	119.081	214.526	15.564	0.55509	9.28636e-12	4.26698e-11	TRUE	-0.849207	10.3699
ELOVL1	LIBerty003033	CGGCGCTTCCTGCTGGGACC	NM_022821	95.7985	172.462	13.7975	0.555476	4.4262e-10	1.73601e-09	TRUE	-0.848204	8.76045
MAP7	LIBerty000972	GGTTGGCAGCACCAGTCATG	NM_001198619	153.035	275.05	17.9054	0.55639	3.54134e-14	2.01744e-13	TRUE	-0.845831	12.6952
LAMA4	LIBerty001738	GGTGCCCACTTTCTTGAGCA	NM_002290	158.735	285.277	18.2834	0.556422	9.63373e-15	5.77565e-14	TRUE	-0.845749	13.2384
CNTN1	LIBerty003514	GAGGAGAGGAGAAGAAAGAA	NM_175038	144.789	259.46	17.3204	0.558041	1.2678e-13	6.89981e-13	TRUE	-0.841557	12.1612
RIPOR2	LIBerty001403	TCATATTTCCTTAAAGAGGA	NM_001286445	130.359	233.551	16.3216	0.55816	1.84131e-12	9.16141e-12	TRUE	-0.84125	11.038
LYPD6	LIBerty000939	AGGGTGGCAGTATTATGCCC	NM_001195685	134.967	241.799	16.6435	0.558177	6.10562e-13	3.15471e-12	TRUE	-0.841206	11.501
CALD1	LIBerty003214	CACTTCCAGAGGCCCTGCTA	NM_033157	243.619	435.62	23.4497	0.559248	5.03818e-20	4.29553e-19	TRUE	-0.838441	18.367
Ctrl0073	LIBerty003750	AAGTGACAGATGGGCAGGCG	NO-TARGET	138.241	247.153	16.8504	0.559334	6.33304e-13	3.26774e-12	TRUE	-0.838218	11.4858
TMCO3	LIBerty002849	CGGGGTCCAACGCCAGCCTG	NM_017905	34.8028	62.2111	8.03377	0.55943	8.62134e-05	0.000226131	TRUE	-0.83797	3.64564
PODN	LIBerty000986	CTGGGAACTAGGAAGCGTCG	NM_001199080	127.206	227.308	16.0754	0.55962	4.32751e-12	2.06899e-11	TRUE	-0.83748	10.6842
SUSD5	LIBerty002744	GGAGGCCAGTTGAAAAGTAG	NM_015551	129.146	230.749	16.2114	0.559683	3.24928e-12	1.56938e-11	TRUE	-0.837318	10.8043
PDLIM3	LIBerty000424	GTGTGACTTCAAGAGAGCGA	NM_001114107	128.782	229.898	16.1779	0.560171	2.66153e-12	1.30384e-11	TRUE	-0.836062	10.8848
REEP5	LIBerty002267	GGTTAAGACTGTCAACAGGC	NM_005669	130.238	232.419	16.2771	0.560358	2.87294e-12	1.39295e-11	TRUE	-0.83558	10.8561
ISL1	LIBerty001718	GGTAGGTCTACCTGTTGACG	NM_002202	119.324	212.72	15.4909	0.560944	1.90612e-11	8.45995e-11	TRUE	-0.834071	10.0726
MAP7	LIBerty000971	GCAAGCCCCTGGATGAATGA	NM_001198618	172.922	307.841	19.1025	0.561726	2.66239e-15	1.6512e-14	TRUE	-0.83206	13.7822
SIM1	LIBerty002168	CTACTGCCAGCTGCGAACCC	NM_005068	191.233	340.236	20.247	0.562061	2.49541e-16	1.65936e-15	TRUE	-0.8312	14.7801
SLC1A7	LIBerty002386	TTCTTTCTGGAAGGAAGCAG	NM_006671	159.462	283.635	18.223	0.56221	3.04487e-14	1.73986e-13	TRUE	-0.830819	12.7595
IFI27	LIBerty001485	ACAGAAATAGGATTTGCCCA	NM_001288960	180.805	321.33	19.5833	0.562675	1.03077e-15	6.60985e-15	TRUE	-0.829627	14.1798
NID2	LIBerty002481	GCCCGCAAGGTTTGGGGCAG	NM_007361	114.109	202.438	15.0703	0.563676	7.7239e-11	3.22e-10	TRUE	-0.827063	9.49214
CHRNA3	LIBerty000799	GCCAAGGCGGGCGGATCACG	NM_001166694	109.501	194.203	14.728	0.563851	1.4029e-10	5.74703e-10	TRUE	-0.826615	9.24056
LRRC32	LIBerty002241	CATGGGTGGTAAGATGTGAG	NM_005512	148.063	262.574	17.4382	0.563891	3.11088e-13	1.65025e-12	TRUE	-0.826512	11.7825
LDLRAD4	LIBerty000174	GGGTAAATAGGAATGACATG	NM_001003675	149.155	264.494	17.5105	0.563925	2.50947e-13	1.33874e-12	TRUE	-0.826425	11.8733
RAB3B	LIBerty001854	TAAGTTCAGTCAATGGAACG	NM_002867	202.39	358.707	20.8851	0.564219	7.23675e-17	4.94271e-16	TRUE	-0.825673	15.306
ARID5B	LIBerty003139	TGCTAAGAAGCATTAGAAAG	NM_032199	164.676	291.806	18.5224	0.564335	1.82203e-14	1.06695e-13	TRUE	-0.825375	12.9719
HEG1	LIBerty002948	GGGAGCCGCGGGAGGGCTGC	NM_020733	89.4928	158.38	13.1714	0.56505	5.1964e-09	1.88719e-08	TRUE	-0.823549	7.72418
ADAMTS5	LIBerty002428	GGAAAGGGAGACGAAGTAGG	NM_007038	137.756	243.671	16.716	0.565334	1.44423e-12	7.23455e-12	TRUE	-0.822823	11.1406
MEIS2	LIBerty003479	ACGTTTAGAGAAGGAAGAGG	NM_172315	109.38	193.426	14.6954	0.565488	1.91147e-10	7.78815e-10	TRUE	-0.822431	9.10857
CAST	LIBerty003491	GCATGACGAGTCCACGGAGC	NM_173060	171.952	304.046	18.966	0.565548	6.62081e-15	4.0075e-14	TRUE	-0.82228	13.3971
WIPI1	LIBerty002851	CCAGCTGGAGGGGCGAGAAG	NM_017983	148.548	262.408	17.4319	0.566097	3.3145e-13	1.75089e-12	TRUE	-0.82088	11.7567
IL32	LIBerty000214	TGGGGTCCCTGGGAGGAATG	NM_001012634	130.359	230.235	16.1912	0.566199	6.72882e-12	3.14929e-11	TRUE	-0.820619	10.5018
PDLIM4	LIBerty000522	GATCTCTGAGAGCTGAGTGG	NM_001131027	128.782	227.389	16.0787	0.566353	7.12179e-12	3.32497e-11	TRUE	-0.820227	10.4782
BMP1	LIBerty002313	GCCGCCCGGGCCGCGGGCCG	NM_006129	60.3895	106.579	10.6498	0.566616	1.19686e-06	3.64265e-06	TRUE	-0.819556	5.43858
ACSL5	LIBerty003647	AGGGCTCAGAGGTATTAGTG	NM_203380	152.429	268.852	17.6742	0.566962	2.2467e-13	1.20366e-12	TRUE	-0.818675	11.9195
SH2D3C	LIBerty000592	GAGGGTATTACCGGGGGCAG	NM_001142533	95.6773	168.686	13.6316	0.567192	2.07175e-09	7.6942e-09	TRUE	-0.81809	8.11384
LTBP1	LIBerty000795	CAGATGTAATGCAAAGGGGT	NM_001166266	137.392	242.173	16.658	0.567329	2.57285e-12	1.26367e-11	TRUE	-0.817742	10.8984
CALU	LIBerty000510	CCCGCCGTCCCAACAATCCC	NM_001130674	207.361	365.465	21.1161	0.56739	7.47909e-17	5.09901e-16	TRUE	-0.817587	15.2925
IL1R1	LIBerty001477	CTGCAAACTGGAATGGAGTG	NM_001288706	136.179	239.933	16.571	0.567573	3.6229e-12	1.7476e-11	TRUE	-0.817122	10.7576
ID1	LIBerty003542	GCACTAGACGAGCAGGAGGC	NM_181353	128.661	226.587	16.0469	0.567823	9.73091e-12	4.45499e-11	TRUE	-0.816487	10.3512
MBNL2	LIBerty003670	TGCATCCATACTGATGAAAG	NM_207304	162.372	285.903	18.3063	0.567929	6.02369e-14	3.38061e-13	TRUE	-0.816217	12.471
TGFBR3	LIBerty000935	GGGCTCAGCGTGCCCGGGTT	NM_001195683	106.834	187.998	14.4665	0.568269	3.3323e-10	1.32485e-09	TRUE	-0.815354	8.87783
ACSL1	LIBerty001431	TAGAAGGAGACTACTGAAGT	NM_001286708	125.629	220.917	15.821	0.568672	1.83131e-11	8.1375e-11	TRUE	-0.814332	10.0895
TTC7A	LIBerty002926	GCGAGCGCCCTTCGCGCGCC	NM_020458	126.115	221.611	15.8488	0.56908	2.35695e-11	1.03514e-10	TRUE	-0.813296	9.985
BID	LIBerty001132	GCAGGTCGGTGCTGAGGGTC	NM_001244572	125.751	220.919	15.8211	0.569218	1.83051e-11	8.1375e-11	TRUE	-0.812948	10.0895
ADAMTS1	LIBerty002419	TAGATTGACGAGCAGTGGCG	NM_006988	119.202	209.255	15.35	0.569653	7.4302e-11	3.10441e-10	TRUE	-0.811846	9.50802
PHLDB2	LIBerty000533	GCAGGACTAGCAGTCTGTCC	NM_001134437	146.729	257.502	17.2461	0.569818	7.65331e-13	3.91157e-12	TRUE	-0.811428	11.4076
GFRA1	LIBerty000666	GCGGAGAATGGCGTGTTCCG	NM_001145453	133.148	233.508	16.3199	0.570208	9.04307e-12	4.16533e-11	TRUE	-0.81044	10.3804
KIF13B	LIBerty002713	ACAAGTCCCGCCATACAGCG	NM_015254	220.094	385.939	21.8089	0.570282	2.86741e-17	2.02434e-16	TRUE	-0.810253	15.6937
NPC2	LIBerty002350	TAAAGGGAAGGAACGGGGCG	NM_006432	171.467	300.509	18.8384	0.570589	2.46366e-14	1.42282e-13	TRUE	-0.809476	12.8468
TSPOAP1	LIBerty003053	TTCTCACGGCATGTCAGCCC	NM_024418	176.318	308.902	19.1405	0.570789	1.35976e-14	8.07517e-14	TRUE	-0.808971	13.0928
ARNT2	LIBerty002653	GGGACCCCCAAGTTGGGCGC	NM_014862	82.4595	144.46	12.531	0.570811	3.34418e-08	1.14931e-07	TRUE	-0.808916	6.93956
BID	LIBerty000942	AGGGGTAAGGGTGGAAAGCC	NM_001196	126.236	221.054	15.8265	0.571062	2.92158e-11	1.27129e-10	TRUE	-0.80828	9.89576
EMID1	LIBerty003297	GAGCCCCACGCCCTGCGCCG	NM_133455	167.223	292.782	18.558	0.571151	5.78524e-14	3.25161e-13	TRUE	-0.808056	12.4879
MICU3	LIBerty003554	GTGTAGGGGTCGCTCTCGGC	NM_181723	86.7037	151.676	12.8658	0.571637	1.55368e-08	5.45376e-08	TRUE	-0.806828	7.2633
PLD1	LIBerty001830	CACCGCGACGCCCCGGGACC	NM_002662	139.939	244.754	16.7578	0.571753	2.69146e-12	1.31679e-11	TRUE	-0.806536	10.8805
APOL6	LIBerty003099	GGAGCCCATGAGCAAGCGAT	NM_030641	131.45	229.759	16.1724	0.572121	1.35791e-11	6.10574e-11	TRUE	-0.805607	10.2143
RHBDF1	LIBerty003025	GGGAGGAGGTGACTTGGGCC	NM_022450	79.913	139.588	12.3013	0.57249	4.78703e-08	1.61723e-07	TRUE	-0.804676	6.79123
PALLD	LIBerty000781	TGCTCTTATCGCACTTAGGA	NM_001166109	174.256	304.31	18.9756	0.572627	2.71178e-14	1.55897e-13	TRUE	-0.804331	12.8072
CDH3	LIBerty001595	GCACTTCGTGTCTAACGTAG	NM_001793	174.499	304.503	18.9825	0.573061	2.52662e-14	1.45695e-13	TRUE	-0.80324	12.8366
MAP7	LIBerty002009	GAGAGGCGAAGTACATGGGT	NM_003980	143.94	251.107	17.0022	0.573222	1.86516e-12	9.25716e-12	TRUE	-0.802834	11.0335
MYO7A	LIBerty000446	TCACCGCACCCAGACCTTGG	NM_001127180	205.785	358.897	20.8916	0.573382	2.95048e-16	1.95166e-15	TRUE	-0.802432	14.7096
FOXD1	LIBerty002070	GCGTTCTGATTCGCCCGCCC	NM_004472	111.32	194.044	14.7213	0.573686	4.30029e-10	1.69014e-09	TRUE	-0.801666	8.77208
APBB2	LIBerty002038	GGAGGCGGGCCGCGCTCCCA	NM_004307	124.902	217.517	15.6846	0.574217	4.06259e-11	1.74765e-10	TRUE	-0.800333	9.75754
GHR	LIBerty001090	ATATTGTCATCTCTCTCCTG	NM_001242404	195.72	340.658	20.2617	0.574536	1.55248e-15	9.75657e-15	TRUE	-0.799532	14.0107
RIN2	LIBerty001104	AGTTTACTATAAAGTGACAG	NM_001242581	112.654	195.682	14.7898	0.5757	3.82046e-10	1.50782e-09	TRUE	-0.796611	8.82165
ZNF804A	LIBerty003576	AGTGGGAGACTCCTGGAAGG	NM_194250	119.93	208.314	15.3115	0.575719	1.07054e-10	4.41904e-10	TRUE	-0.796563	9.35467
EYA4	LIBerty003471	GACGTCGCCACCGGCTACTG	NM_172105	150.125	260.709	17.3677	0.575833	1.73576e-12	8.6719e-12	TRUE	-0.796278	11.0619
BCAR3	LIBerty001237	TAGCGTGTCCTCACCGGGGT	NM_001261409	137.513	238.746	16.5248	0.575981	9.49765e-12	4.35876e-11	TRUE	-0.795907	10.3606
IGFN1	LIBerty000755	AGCTAGAATGTTAGCCCTGG	NM_001164586	157.522	273.401	17.844	0.576158	5.12114e-13	2.65694e-12	TRUE	-0.795465	11.5756
Ctrl0068	LIBerty003745	AAGCGGGCACACATGACAAG	NO-TARGET	202.39	351.055	20.6219	0.576518	1.1247e-15	7.18779e-15	TRUE	-0.794563	14.1434
NRP2	LIBerty003627	CCTGATTAAAGAGGCAGCCG	NM_201279	141.879	246.075	16.8088	0.576567	4.52316e-12	2.15979e-11	TRUE	-0.79444	10.6656
SPSB4	LIBerty003288	GCCGGGGGTCGGGCCTGGAG	NM_080862	92.2819	159.952	13.2423	0.576934	1.37522e-08	4.84532e-08	TRUE	-0.793522	7.31468
TPD52L1	LIBerty001932	CGTTATGCCCTTATAGCGCC	NM_003287	98.8301	171.216	13.7429	0.577224	3.73286e-09	1.36751e-08	TRUE	-0.792797	7.86407
SEMA3B	LIBerty000188	TGGCTTCTGGGACCGCCACC	NM_001005914	140.06	242.504	16.6708	0.577558	1.04622e-11	4.7629e-11	TRUE	-0.791963	10.3221
ST6GALNAC2	LIBerty002365	TACCCGCGCCTAGCTAGCCC	NM_006456	142.485	246.398	16.8213	0.578272	6.62795e-12	3.10593e-11	TRUE	-0.79018	10.5078
MELTF	LIBerty003238	GAACGCGGGGTAGGAGGCTG	NM_033316	102.347	176.828	13.9877	0.578794	3.31913e-09	1.2183e-08	TRUE	-0.788879	7.91424
PTGS1	LIBerty001271	CAGGAAAAGTTCTCCCAGGA	NM_001271165	182.866	315.718	19.384	0.579208	2.17902e-14	1.26423e-13	TRUE	-0.787847	12.8982
PDZRN3	LIBerty002675	AAGCGCGTGGGAGGACACTG	NM_015009	169.527	292.641	18.5529	0.5793	1.6375e-13	8.82287e-13	TRUE	-0.787617	12.0544
FOXS1	LIBerty002017	CGGGCAGGAGAGGCCAGTAG	NM_004118	129.631	223.766	15.9348	0.579315	4.80431e-11	2.05038e-10	TRUE	-0.78758	9.68817
COL8A1	LIBerty001612	GCAAGGCGGAGGAGAGACGA	NM_001850	131.45	226.882	16.0586	0.579377	4.05652e-11	1.74703e-10	TRUE	-0.787425	9.7577
NEXN	LIBerty000825	TGGCGGAAAGTTGGCAGCCA	NM_001172309	143.698	247.898	16.8791	0.579664	6.2385e-12	2.92706e-11	TRUE	-0.78671	10.5336
UGCG	LIBerty001939	GCGTCCCGCCCCCGGAACCG	NM_003358	133.512	230.206	16.19	0.579967	3.16782e-11	1.37369e-10	TRUE	-0.785957	9.86211
RAI14	LIBerty000670	TGCGGCGCAGGAAGCCGAGC	NM_001145520	116.05	200.043	14.9713	0.580124	5.53276e-10	2.14551e-09	TRUE	-0.785566	8.66847
BVES	LIBerty002432	AGCAACTTTGTCGGCCCTGG	NM_007073	154.733	266.613	17.5902	0.580365	1.42063e-12	7.12579e-12	TRUE	-0.784967	11.1472
PPIB	LIBerty000149	GGCCTCGCAGAGCACGGGCC	NM_000942	128.055	220.56	15.8067	0.580589	9.75174e-11	4.03863e-10	TRUE	-0.784411	9.39377
NPC2	LIBerty002348	GGCCTCTGAGGGGATGGCAT	NM_006432	130.238	224.254	15.9542	0.580759	6.60974e-11	2.77389e-10	TRUE	-0.783988	9.55691
GHR	LIBerty001087	TAAGCGTTAGAACTCAGCAA	NM_001242403	197.66	340.067	20.2411	0.58124	5.01846e-15	3.07208e-14	TRUE	-0.782795	13.5126
PLD1	LIBerty001829	CAAGGAACGCGGGCGATCAG	NM_002662	136.422	234.594	16.3626	0.581522	2.7373e-11	1.19523e-10	TRUE	-0.782093	9.92255
CNTN1	LIBerty001180	TTGTGGAAATAAACCAATCG	NM_001256064	141.394	243.126	16.6949	0.581566	1.36488e-11	6.1298e-11	TRUE	-0.781985	10.2126
PHLDB2	LIBerty000536	GCTGCACCAATGGCCAGGTG	NM_001134439	160.675	276.278	17.951	0.581569	7.81672e-13	3.97894e-12	TRUE	-0.781978	11.4002
CARD10	LIBerty002609	AGCGTGCGGGGTGAGTCGCG	NM_014550	106.955	183.905	14.2923	0.581575	1.66713e-09	6.26544e-09	TRUE	-0.781962	8.20305
NUPR1	LIBerty002525	ATCATGGCCTCACCTGATCG	NM_012385	169.285	290.866	18.4881	0.582001	3.11552e-13	1.65039e-12	TRUE	-0.780906	11.7824
SPRY1	LIBerty001223	GGGCCCGGACCTGTCACGGC	NM_001258039	108.289	186.056	14.384	0.582022	2.0227e-09	7.52685e-09	TRUE	-0.780855	8.12339
PTPRH	LIBerty000736	GGGACAAAGTGGAGTGGGCT	NM_001161440	112.048	192.307	14.6484	0.58265	1.40134e-09	5.29815e-09	TRUE	-0.779297	8.27588
EFCAB2	LIBerty000607	TCGCGCCACGACCCTCGCGC	NM_001143943	164.191	281.777	18.1545	0.582699	7.41306e-13	3.79392e-12	TRUE	-0.779176	11.4209
TES	LIBerty002754	TCCCTTCGGAGACCAGGTCA	NM_015641	192.688	330.513	19.907	0.582999	1.35843e-14	8.07517e-14	TRUE	-0.778435	13.0928
FHL1	LIBerty000718	GGGGTATTTCAGCTCCAGCG	NM_001159700	101.498	174.036	13.8663	0.583202	5.87148e-09	2.12216e-08	TRUE	-0.777933	7.67322
ACTA2	LIBerty001563	CCGTTTCATGAGCAGACCAG	NM_001613	145.881	249.881	16.9552	0.583799	8.05998e-12	3.72158e-11	TRUE	-0.776455	10.4293
PKD2	LIBerty000055	ACGCGGACTCGGGAGCCGCC	NM_000297	105.621	180.885	14.1629	0.583912	3.21233e-09	1.18025e-08	TRUE	-0.776178	7.92803
ARFGAP3	LIBerty000583	GGATCCACCAACGTTTCGCC	NM_001142293	136.907	234.053	16.3413	0.58494	3.35041e-11	1.44788e-10	TRUE	-0.77364	9.83927
Ctrl0058	LIBerty003735	AACCACGGCATTGAGAGGTG	NO-TARGET	155.824	266.091	17.5706	0.585605	2.80948e-12	1.36569e-11	TRUE	-0.772001	10.8646
XBP1	LIBerty002174	GGCGTGGCAGCGGCAATCCC	NM_005080	145.881	249.03	16.9226	0.585794	1.1037e-11	5.0044e-11	TRUE	-0.771534	10.3006
ENTPD7	LIBerty002912	GGCCAATCCCCTAGAGCGCT	NM_020354	182.138	310.577	19.2005	0.586453	1.36289e-13	7.40665e-13	TRUE	-0.769913	12.1304
MCC	LIBerty001773	CCGAGCAGAGGAGACCGTGC	NM_002387	117.869	200.833	15.004	0.586897	6.77933e-10	2.61281e-09	TRUE	-0.76882	8.58289
FAM69A	LIBerty001149	TGAAGGCGGCGAGAGGCCAG	NM_001252269	178.622	304.12	18.9687	0.58734	2.01924e-13	1.08487e-12	TRUE	-0.767732	11.9646
RARRES3	LIBerty002093	TTAAAGCACCAATGAGTCCA	NM_004585	249.804	425.292	23.1129	0.58737	2.94103e-17	2.06473e-16	TRUE	-0.767658	15.6851
ITGBL1	LIBerty001291	GATGAGGTCATTGATATCAG	NM_001271756	162.009	275.775	17.9323	0.587468	2.46688e-12	1.2132e-11	TRUE	-0.767418	10.9161
TRIM29	LIBerty002489	AGCAGAGCAGATAATTGCAC	NM_012101	161.16	274.14	17.8716	0.587874	2.75197e-12	1.34118e-11	TRUE	-0.766421	10.8725
LTBP2	LIBerty000081	GGGCCGCCTTTCTCCTGCTC	NM_000428	129.51	219.965	15.7829	0.588776	2e-10	8.13133e-10	TRUE	-0.764209	9.08984
ELAVL2	LIBerty000817	TGGGGGCGTGGGGGCGGGGA	NM_001171197	60.1469	102.091	10.4099	0.589151	7.58903e-06	2.16821e-05	TRUE	-0.76329	4.6639
CASK	LIBerty000435	GACGCTCGAGTGGGGCCGCG	NM_001126055	96.2836	163.183	13.3872	0.590033	3.04258e-08	1.04757e-07	TRUE	-0.761131	6.97982
MEST	LIBerty003531	ATCACAATGCAAGGGCCCAG	NM_177525	214.152	362.927	21.0295	0.59007	4.99998e-15	3.06573e-14	TRUE	-0.761043	13.5135
SLC6A17	LIBerty000203	GGCAGCGAGCGAGGCTCTGA	NM_001010898	158.613	268.611	17.6651	0.590495	4.79045e-12	2.2702e-11	TRUE	-0.760004	10.6439
FHL1	LIBerty000725	CAGTGATGCGAATGGGCCTG	NM_001159704	123.689	209.325	15.3528	0.590895	5.48803e-10	2.13254e-09	TRUE	-0.759026	8.6711
FAM69A	LIBerty001148	GATTTGTGTCGGCGGAGGCG	NM_001252269	84.8848	143.627	12.4919	0.591009	1.33664e-07	4.34092e-07	TRUE	-0.758749	6.36242
FADS3	LIBerty002991	GGGGGGTCAGCCAGCCTTGG	NM_021727	118.475	200.423	14.987	0.591124	1.30031e-09	4.93098e-09	TRUE	-0.758467	8.30707
PALLD	LIBerty000782	ACCAGAAAGATGCAAAGGGC	NM_001166110	166.738	281.908	18.1593	0.591463	1.84344e-12	9.16141e-12	TRUE	-0.757639	11.038
CALD1	LIBerty003215	CTTATGATTGTTCCTGACAA	NM_033157	165.04	279.002	18.052	0.591539	3.23119e-12	1.56264e-11	TRUE	-0.757455	10.8061
NIPAL4	LIBerty000823	GGCAACATAGGGGTTGGAAG	NM_001172292	127.933	216.143	15.6293	0.591893	3.0977e-10	1.23548e-09	TRUE	-0.756593	8.90816
ITGA3	LIBerty002236	GGGGAAATCTAAGCCTTTGG	NM_005501	126.357	213.357	15.5167	0.592233	5.33282e-10	2.07777e-09	TRUE	-0.755763	8.6824
LDLRAD4	LIBerty003546	GATCCTGCAGGACCTGACCG	NM_181482	165.647	279.607	18.0744	0.592427	2.60636e-12	1.27847e-11	TRUE	-0.755289	10.8933
ADORA1	LIBerty000119	TCACTTCCTTTGTTAAGAGG	NM_000674	137.635	232.29	16.2721	0.592511	1.04821e-10	4.33634e-10	TRUE	-0.755086	9.36288
Ctrl0092	LIBerty003769	ACGCTGACGAGTAAAAGCGG	NO-TARGET	142.606	240.543	16.5947	0.592851	5.74752e-11	2.44189e-10	TRUE	-0.754258	9.61227
MID1	LIBerty000382	CAATAGCAAAAATGAGTCTG	NM_001098624	200.086	337.269	20.1436	0.593253	5.37849e-14	3.03202e-13	TRUE	-0.753281	12.5183
DES	LIBerty001645	TCCCGCTGTCCTGCCAGGAA	NM_001927	235.98	397.738	22.2035	0.593305	5.32212e-16	3.47179e-15	TRUE	-0.753155	14.4594
JPH2	LIBerty002921	ACTGGATTCCTTGATGGGGC	NM_020433	114.958	193.677	14.7059	0.593557	2.26446e-09	8.39338e-09	TRUE	-0.75254	8.07606
FLT1	LIBerty001669	GGAGGAAGAAGAGGGTAGGT	NM_002019	125.629	211.642	15.4471	0.593594	6.1782e-10	2.38844e-09	TRUE	-0.75245	8.62189
SPARC	LIBerty001905	AGCCCCGGAACAGATGAGGC	NM_003118	150.246	252.916	17.0714	0.594056	2.99361e-11	1.30114e-10	TRUE	-0.751329	9.88568
ITGA7	LIBerty000655	GGACACAGAGTGAGTAGACA	NM_001144997	187.595	315.743	19.3849	0.59414	2.30471e-13	1.23299e-12	TRUE	-0.751125	11.909
PTGER2	LIBerty000156	GCGGGGGCGTTCCGAGTCCC	NM_000956	97.2537	163.611	13.4063	0.59442	4.25562e-08	1.44286e-07	TRUE	-0.750446	6.84078
SPRY1	LIBerty003622	TTGGTACACATAAACGAAAG	NM_199327	155.824	262.109	17.4206	0.594501	1.18527e-11	5.36784e-11	TRUE	-0.75025	10.2702
PDLIM3	LIBerty000422	CAGAAGATAAACAGGGAGAC	NM_001114107	162.615	273.479	17.847	0.594615	5.59636e-12	2.63559e-11	TRUE	-0.749972	10.5791
PCK1	LIBerty001809	CTGTTCAATGATTATCTCCC	NM_002591	147.578	247.934	16.8804	0.595231	4.32092e-11	1.85035e-10	TRUE	-0.748478	9.73275
PHLDB2	LIBerty000534	CGGGACGCACTCCTGGCACA	NM_001134439	225.187	378.113	21.5453	0.595556	4.26094e-15	2.62538e-14	TRUE	-0.747691	13.5808
S100A3	LIBerty001868	GAGGTGAGCAATTCCAGGAA	NM_002960	176.318	295.316	18.6502	0.597049	1.74997e-12	8.73135e-12	TRUE	-0.744079	11.0589
VIT	LIBerty000860	GACATTCTAAAAAGTAGAGG	NM_001177971	124.659	208.684	15.3267	0.597361	1.13201e-09	4.31009e-09	TRUE	-0.743326	8.36551
ELAVL4	LIBerty000621	TTCAATTGAGGGGCAAGAAG	NM_001144776	182.26	305.085	19.0034	0.597407	9.28279e-13	4.68731e-12	TRUE	-0.743213	11.3291
CRIM1	LIBerty002810	GGAAGCTGCCGCCGGCGCCA	NM_016441	146.487	245.112	16.7717	0.597632	7.41467e-11	3.10309e-10	TRUE	-0.74267	9.50821
TFPI2	LIBerty002374	GCGGAGTTCTTGGGTCAGAG	NM_006528	120.9	202.187	15.06	0.597961	1.79242e-09	6.70959e-09	TRUE	-0.741877	8.1733
NT5E	LIBerty001040	AAACCTTAGTGATAAAACAG	NM_001204813	158.249	264.567	17.5133	0.598145	2.02267e-11	8.93524e-11	TRUE	-0.741432	10.0489
FARP1	LIBerty001448	GTTTCGGGAACTCTACGGAG	NM_001286839	129.267	215.88	15.6187	0.598793	8.95542e-10	3.42355e-09	TRUE	-0.73987	8.46552
STON1-GTF2A1L	LIBerty000961	TCTCTTGGATAACATTTGCA	NM_001198594	174.863	291.968	18.5283	0.59891	2.23444e-12	1.10464e-11	TRUE	-0.739589	10.9568
PLXNA2	LIBerty003090	GCCCGGGCGGACGCGGCCGG	NM_025179	65.4825	109.318	10.7942	0.59901	5.65247e-06	1.63974e-05	TRUE	-0.739347	4.78523
FBN1	LIBerty000028	GCGCTAATCCTGCGAGCGAG	NM_000138	138.362	230.802	16.2135	0.599485	2.89697e-10	1.1591e-09	TRUE	-0.738204	8.93588
TPD52L1	LIBerty000167	GGCAGCAGGCATTATACCAA	NM_001003395	184.685	307.989	19.1078	0.599648	8.49316e-13	4.30009e-12	TRUE	-0.737812	11.3665
ARSI	LIBerty000205	GGAACAGCTCCAGAATGGCT	NM_001012301	166.253	276.84	17.9719	0.600537	1.09916e-11	4.98983e-11	TRUE	-0.735675	10.3019
MARCH4	LIBerty002958	GCGGAAGACGAGACAACACC	NM_020814	226.521	377.029	21.5087	0.600806	9.50355e-15	5.70666e-14	TRUE	-0.735028	13.2436
GPRC5A	LIBerty002007	TGCTGAGCTAACTACGGACC	NM_003979	147.336	244.852	16.7616	0.601733	1.29829e-10	5.33584e-10	TRUE	-0.732805	9.2728
CYS1	LIBerty000296	GTCCCCTCGCTCCCCGCCGT	NM_001037160	184.928	307.272	19.0821	0.601836	1.08662e-12	5.47955e-12	TRUE	-0.732557	11.2613
SOSTDC1	LIBerty002736	TTCAGGAAAGGAAATGGCAG	NM_015464	183.594	304.957	18.9988	0.602031	1.5282e-12	7.64506e-12	TRUE	-0.73209	11.1166
SERINC3	LIBerty003606	AGTTACAGAAGTGTACAGAG	NM_198941	136.179	226.093	16.0273	0.602316	6.12394e-10	2.36989e-09	TRUE	-0.731408	8.62527
STBD1	LIBerty001998	TATGAACTGGATGTTGTCCA	NM_003943	153.763	254.87	17.146	0.603298	6.0803e-11	2.56595e-10	TRUE	-0.729057	9.59075
AHNAK	LIBerty003047	GGCAGACCCTGGAGGGACCC	NM_024060	99.4365	164.704	13.4551	0.603728	7.5005e-08	2.49378e-07	TRUE	-0.72803	6.60314
S100A3	LIBerty001870	TCCAGCCTGGGAAAACCCGA	NM_002960	171.831	284.331	18.2486	0.604335	8.01226e-12	3.70408e-11	TRUE	-0.726579	10.4313
MDK	LIBerty000210	TGGATCTGGAACTTCTCAGA	NM_001012334	158.007	261.373	17.3928	0.604527	6.18742e-11	2.60534e-10	TRUE	-0.72612	9.58414
ADAMTSL1	LIBerty000309	GAGCGAGCAGCAGAGCGAGA	NM_001040272	158.856	262.425	17.4325	0.605337	4.28864e-11	1.83862e-10	TRUE	-0.72419	9.73551
PDGFA	LIBerty003198	GCCCGGAATCCGGGGGAGGC	NM_033023	101.255	167.137	13.5631	0.605824	7.95597e-08	2.63594e-07	TRUE	-0.72303	6.57906
CSPG4	LIBerty001633	GGCTGTTCCTCTCTGGGGCA	NM_001897	119.809	197.722	14.8749	0.605946	5.69678e-09	2.06099e-08	TRUE	-0.722739	7.68592
IL17RD	LIBerty002839	AAGTGAGGGGGAAGAAACTG	NM_017563	144.668	238.697	16.5229	0.606073	2.85461e-10	1.14336e-09	TRUE	-0.722438	8.94182
RUNX2	LIBerty000271	GCAAGGGGGAAAAGCCACAG	NM_001024630	127.933	211.057	15.4234	0.606156	1.98953e-09	7.4107e-09	TRUE	-0.72224	8.13014
SFRP1	LIBerty001889	CCAATCGCCTCCCTCGCGAG	NM_003012	241.437	398.253	22.2206	0.606239	6.2066e-15	3.77493e-14	TRUE	-0.72204	13.4231
FOLR1	LIBerty000141	GGGTGTGTGGCCTCTGAAGG	NM_000802	118.839	195.736	14.7921	0.607137	7.30202e-09	2.61667e-08	TRUE	-0.719906	7.58225
BAD	LIBerty002043	CTCACACCTTGGGCGTGTGT	NM_004322	176.803	291.18	18.4995	0.607195	7.28063e-12	3.39493e-11	TRUE	-0.719769	10.4692
CHST11	LIBerty000834	CTGACACAACCTCCAGACGG	NM_001173982	217.911	358.874	20.8908	0.607209	7.3971e-14	4.13909e-13	TRUE	-0.719736	12.3831
CAST	LIBerty001385	CAATAACGCAGCCTGTGATG	NM_001284213	199.237	328.051	19.8205	0.607335	7.73891e-13	3.94465e-12	TRUE	-0.719435	11.404
HBEGF	LIBerty001647	AGCCCCCGACCCCGCGGGCG	NM_001945	138.362	227.793	16.0946	0.607404	8.45846e-10	3.24012e-09	TRUE	-0.719271	8.48944
FILIP1L	LIBerty002657	GCCACACACCCCAGCTCCCG	NM_014890	250.531	412.366	22.6883	0.607547	3.08767e-15	1.91183e-14	TRUE	-0.718933	13.7186
CPA5	LIBerty000457	CACAATAGCCACATTTCAAG	NM_001127442	292.125	480.47	24.8893	0.607998	6.62922e-17	4.55247e-16	TRUE	-0.717861	15.3418
RIN2	LIBerty002897	GTGCCATTTATTTCCCACCA	NM_018993	222.034	364.864	21.0956	0.60854	9.02763e-14	4.98499e-13	TRUE	-0.716575	12.3023
NFASC	LIBerty000728	AATACCCAGGACAGTTCCCC	NM_001160331	186.019	305.634	19.0232	0.608633	4.62726e-12	2.19839e-11	TRUE	-0.716355	10.6579
PCOLCE2	LIBerty002556	GGAGTGGCACCCCAGCGGCC	NM_013363	116.413	191.257	14.6042	0.608674	1.44179e-08	5.07042e-08	TRUE	-0.716258	7.29496
Ctrl0066	LIBerty003743	AAGCACTAGTCCGTATGATG	NO-TARGET	202.268	332.257	19.9682	0.608771	7.09483e-13	3.64092e-12	TRUE	-0.716029	11.4388
PALLD	LIBerty000776	AACCCAGCCCTCGGTCCTGG	NM_001166108	167.466	275.076	17.9064	0.608797	3.18052e-11	1.37762e-10	TRUE	-0.715966	9.86087
RIPOR2	LIBerty001406	AGGTGTGTCTGACTGCACGC	NM_001286446	170.133	278.567	18.0359	0.610744	3.67907e-11	1.5881e-10	TRUE	-0.71136	9.79912
LOXL1	LIBerty002253	ACCGGCGCATAGCTAAAAGC	NM_005576	136.422	223.267	15.9149	0.611027	1.66603e-09	6.26544e-09	TRUE	-0.710692	8.20305
SP100	LIBerty001903	TGACAAGCAGCAAGACCTGC	NM_003113	195.235	319.509	19.5187	0.611047	2.30986e-12	1.13895e-11	TRUE	-0.710644	10.9435
FREM1	LIBerty000857	AGGCTGCCTGTTTCCAACGT	NM_001177704	196.448	321.353	19.5841	0.611314	1.93506e-12	9.57891e-12	TRUE	-0.710015	11.0187
PAPLN	LIBerty003492	ACCACGAGGGCCTCTACGAA	NM_173462	222.034	363.116	21.0359	0.611469	1.59063e-13	8.58257e-13	TRUE	-0.709648	12.0664
CTGF	LIBerty001636	CCGGTGTGAGTTGATGAGGC	NM_001901	97.4962	159.414	13.218	0.611592	2.03333e-07	6.51942e-07	TRUE	-0.709359	6.18579
FHL1	LIBerty000716	AATCTAGAGAAGCACGAGGA	NM_001159700	191.233	312.649	19.2745	0.611655	3.95794e-12	1.90193e-11	TRUE	-0.709209	10.7208
ACSL1	LIBerty001429	GTGATTCTCCAAAAAGAAAG	NM_001286708	173.771	284.077	18.2392	0.611705	2.14398e-11	9.46005e-11	TRUE	-0.709092	10.0241
LDB3	LIBerty002436	GGCTGCGTGGAGCTCTTGAG	NM_007078	126.236	206.362	15.2317	0.611719	6.683e-09	2.3994e-08	TRUE	-0.709059	7.6199
COPZ2	LIBerty002807	GAAGGAGCCAAGGAGGAGAG	NM_016429	189.414	309.578	19.1647	0.611848	4.60338e-12	2.19256e-11	TRUE	-0.708756	10.659
ENTPD7	LIBerty002913	TGACCGAGCTGGTTCGCCCC	NM_020354	148.306	242.373	16.6657	0.61189	4.88218e-10	1.91088e-09	TRUE	-0.708656	8.71877
SERPINE1	LIBerty000108	TCCCTCTCTGGGACTTGCTG	NM_000602	163.221	266.648	17.5915	0.612123	9.51445e-11	3.94902e-10	TRUE	-0.708106	9.40351
MAP3K7CL	LIBerty001424	CTGCCCGGGGCCGGTGGGGC	NM_001286634	87.9164	143.611	12.4912	0.612184	5.96481e-07	1.84816e-06	TRUE	-0.707962	5.73326
SNX4	LIBerty001985	CAGCTGACCAGGTCCTCCGC	NM_003794	207.24	338.484	20.1859	0.612261	7.92749e-13	4.02448e-12	TRUE	-0.707782	11.3953
DUSP5	LIBerty002054	GGCGTTAGAGCGAGAGGAAG	NM_004419	147.578	241.007	16.6127	0.612341	4.99682e-10	1.95171e-09	TRUE	-0.707593	8.70959
MXRA8	LIBerty001371	TATCTTGAGACCCCCTTGGG	NM_001282583	156.188	255.003	17.151	0.612495	2.26403e-10	9.15552e-10	TRUE	-0.707229	9.03832
RUNX2	LIBerty001339	GTGAGAAATCAAGTTTGATG	NM_001278478	129.631	211.596	15.4453	0.612634	4.14929e-09	1.51419e-08	TRUE	-0.706902	7.81982
MEST	LIBerty001167	GCAGCACATGCTGGGCTCGG	NM_001253902	135.816	221.683	15.8516	0.612657	1.84179e-09	6.88757e-09	TRUE	-0.706849	8.16193
LAMA5	LIBerty002251	CCGAGCCCCGGGGAGAGGTC	NM_005560	104.408	170.416	13.7078	0.612667	9.88906e-08	3.25357e-07	TRUE	-0.706825	6.48764
CCPG1	LIBerty002112	CAACCTCCAGAAAGAATTCG	NM_004748	210.029	342.795	20.336	0.612697	7.00557e-13	3.60491e-12	TRUE	-0.706755	11.4431
L1CAM	LIBerty003044	TCTCCCTCCAAGGTGGGGAG	NM_024003	146.244	238.673	16.5219	0.612739	7.14989e-10	2.75282e-09	TRUE	-0.706656	8.56022
PODN	LIBerty000990	CGCCTGTGTCCGAAGGAGGC	NM_001199081	126.236	205.981	15.2161	0.612852	7.64643e-09	2.73231e-08	TRUE	-0.70639	7.56347
FILIP1L	LIBerty000327	CACAGCAAAGAATGGGACCC	NM_001042459	166.01	270.776	17.7461	0.61309	8.81562e-11	3.66299e-10	TRUE	-0.705829	9.43616
ITGA7	LIBerty001722	CCGTCTCCAAGGGGATGCCC	NM_002206	120.779	196.95	14.8428	0.613245	1.19966e-08	4.25056e-08	TRUE	-0.705463	7.37155
BOK	LIBerty003170	TAGAGCCAGCCCCAGCCGCC	NM_032515	174.499	284.544	18.2564	0.613259	2.84693e-11	1.24024e-10	TRUE	-0.705432	9.9065
SPX	LIBerty003096	AAATACTGATTGCATCACCC	NM_030572	183.836	299.475	18.801	0.613861	9.77852e-12	4.47136e-11	TRUE	-0.704016	10.3496
TFPI2	LIBerty002372	AGGCTGGTGGAGAGAAAGTG	NM_006528	132.542	215.859	15.6178	0.614018	3.63319e-09	1.33229e-08	TRUE	-0.703647	7.8754
SYDE2	LIBerty003137	GGGCGCAGACTGCGAGCCGC	NM_032184	112.654	183.43	14.272	0.614154	3.74352e-08	1.27842e-07	TRUE	-0.703328	6.89333
THNSL2	LIBerty001138	GCGATCCCGGAAGCATCACG	NM_001244678	156.794	255.274	17.1614	0.614219	2.0628e-10	8.36864e-10	TRUE	-0.703175	9.07734
ADGRG1	LIBerty000683	AAGACAGGCAGGTGTCCCCG	NM_001145774	170.255	277.072	17.9805	0.614478	6.0975e-11	2.57034e-10	TRUE	-0.702567	9.59001
PTGFR	LIBerty000157	AGCTCTGATGCATCCGAGCA	NM_000959	186.989	304.265	18.9739	0.614559	7.31331e-12	3.40596e-11	TRUE	-0.702376	10.4678
DDO	LIBerty001959	GGTGACAGAGACAGCCATGC	NM_003649	168.799	274.616	17.8893	0.614675	5.80192e-11	2.46223e-10	TRUE	-0.702104	9.60867
TNFSF15	LIBerty002179	TAACTTCCTTCTGTAAACGA	NM_005118	195.356	317.136	19.4344	0.616002	5.05258e-12	2.38844e-11	TRUE	-0.698993	10.6219
RTN1	LIBerty003656	GAGAAACCCAAGAAACCTGC	NM_206852	174.741	283.536	18.2193	0.616295	3.99511e-11	1.72255e-10	TRUE	-0.698308	9.76383
ACTA2	LIBerty001565	TCTCTAATCTGGGTGGCCGG	NM_001613	141.636	229.707	16.1703	0.616595	1.68944e-09	6.34296e-09	TRUE	-0.697604	8.19771
MAP3K7CL	LIBerty001419	TCTGGCTGAGCTGATTGGAG	NM_001286620	150.489	243.777	16.7201	0.617321	7.35029e-10	2.82709e-09	TRUE	-0.695907	8.54866
ADAMTS15	LIBerty003331	CGTTGGCGGTTCCAGAGTGC	NM_139055	105.015	170.063	13.6923	0.617503	1.78009e-07	5.73669e-07	TRUE	-0.695483	6.24134
CAST	LIBerty001382	CATCCCGGGCTCCCGGGGCG	NM_001284212	78.094	126.261	11.6559	0.618513	5.12664e-06	1.49178e-05	TRUE	-0.693125	4.82629
LRRC32	LIBerty000488	TCCGGATAAACCGAGGCACG	NM_001128922	180.077	290.725	18.483	0.619406	4.88461e-11	2.0823e-10	TRUE	-0.691043	9.68146
PARVG	LIBerty000573	GGGCAAACACTTCTTCCGCC	NM_001137605	112.533	181.591	14.1932	0.619706	7.20692e-08	2.39828e-07	TRUE	-0.690345	6.6201
MTSS1	LIBerty002641	TGCTGGCGGGCAGGCGGCGC	NM_014751	76.1538	122.862	11.487	0.619834	7.01121e-06	2.00768e-05	TRUE	-0.690046	4.6973
TBC1D2	LIBerty001252	GCACTGAGTTAGGTTAACCG	NM_001267571	151.095	243.667	16.7158	0.620088	1.18362e-09	4.4975e-09	TRUE	-0.689456	8.34703
ACTA2	LIBerty001564	GCGTGTTTATCTCCCACAGG	NM_001613	136.786	220.499	15.8043	0.620347	4.36708e-09	1.59213e-08	TRUE	-0.688852	7.79802
ARSI	LIBerty000207	TGGGGCTGCTTGGAATTCGA	NM_001012301	147.578	237.87	16.4906	0.620415	1.46832e-09	5.54584e-09	TRUE	-0.688696	8.25603
TPM1	LIBerty000241	CAGTGCCCCCAGCCAGTCCC	NM_001018008	227.734	366.791	21.1613	0.620881	3.99047e-13	2.08753e-12	TRUE	-0.687611	11.6804
C1QTNF1	LIBerty003440	CGTGTCCTCTGAGTTCCCCC	NM_153372	192.325	309.696	19.169	0.62101	1.60388e-11	7.16061e-11	TRUE	-0.687311	10.1451
THNSL2	LIBerty002868	TAGGTCTGGGACATGTGCCC	NM_018271	164.676	265.149	17.5352	0.621072	2.44643e-10	9.81953e-10	TRUE	-0.687168	9.00791
RHBDF1	LIBerty003026	GTCCCCGCAGGCGGACCCTG	NM_022450	128.904	207.434	15.2756	0.621419	1.13455e-08	4.02367e-08	TRUE	-0.686362	7.39538
SELENOM	LIBerty003277	TCTCGGACCTGGGAAAGTGA	NM_080430	180.805	290.86	18.4879	0.621621	4.67314e-11	1.99666e-10	TRUE	-0.685892	9.6997
MYOF	LIBerty002563	TGTTGGTTTCATTTGTCGCA	NM_013451	168.436	270.627	17.7406	0.622389	2.20908e-10	8.94285e-10	TRUE	-0.684111	9.04852
GHR	LIBerty001093	GCTTCAAAGAAAGTAGAAAG	NM_001242405	155.46	249.564	16.9431	0.622927	9.22641e-10	3.52357e-09	TRUE	-0.682865	8.45302
RIPOR2	LIBerty002630	CCAGGCTCCTTTGCAAGAGC	NM_014722	202.268	323.991	19.6774	0.624302	1.04665e-11	4.7629e-11	TRUE	-0.679684	10.3221
MUC13	LIBerty003203	TGAGATAGAAGAGGTGGAGC	NM_033049	141.03	225.759	16.014	0.624693	6.50894e-09	2.33977e-08	TRUE	-0.678781	7.63083
KIRREL1	LIBerty002862	GGTGAAAAATGTGACCGTCG	NM_018240	103.681	165.81	13.5043	0.625298	3.24743e-07	1.02469e-06	TRUE	-0.677384	5.98941
DES	LIBerty001644	GAGGCCAGCTCCCCCGCAAG	NM_001927	186.261	297.841	18.7418	0.625372	6.03939e-11	2.55154e-10	TRUE	-0.677213	9.5932
AKT3	LIBerty002227	AAGTCTGGCTCTTCAAACTG	NM_005465	164.555	263.013	17.4547	0.625655	4.98127e-10	1.94765e-09	TRUE	-0.67656	8.71049
TP53INP1	LIBerty003228	CCCCGGGGCCGCCCTGCGAG	NM_033285	166.98	266.687	17.593	0.62613	3.46559e-10	1.37495e-09	TRUE	-0.675467	8.86171
NDNF	LIBerty003054	AGAGGAGGGAGGGGGCGGGC	NM_024574	87.0675	139.052	12.2758	0.62615	3.14358e-06	9.28567e-06	TRUE	-0.675421	5.03219
NFASC	LIBerty000729	ACCTCAACACTACTGACACG	NM_001160331	267.63	427.389	23.1814	0.626197	3.03249e-14	1.73541e-13	TRUE	-0.675312	12.7606
KCNE4	LIBerty003284	AAGACAGTTGGAAGCAAGTG	NM_080671	151.459	241.573	16.6347	0.626968	2.39134e-09	8.85498e-09	TRUE	-0.673536	8.05281
NEDD4L	LIBerty000646	GGTACCCTCGCGGCGCCGGT	NM_001144967	127.327	202.951	15.0915	0.627379	3.41716e-08	1.17226e-07	TRUE	-0.67259	6.93097
MEIS2	LIBerty003480	CAACGGAGTTAAAAGTTGTG	NM_172315	143.455	228.443	16.1204	0.62797	6.25027e-09	2.25475e-08	TRUE	-0.671232	7.6469
TMEM217	LIBerty000745	TGAATAGTCAGTGTCGGCCC	NM_001162900	167.587	266.615	17.5903	0.628572	5.42444e-10	2.11e-09	TRUE	-0.66985	8.67572
COL4A1	LIBerty001601	CCTCAAAGGGGAGGACCCTG	NM_001845	176.56	280.866	18.1209	0.628628	2.26775e-10	9.16075e-10	TRUE	-0.669721	9.03807
MAP7	LIBerty000970	GACAGAAGCCTGAGGAAGAA	NM_001198618	189.293	301.073	18.8588	0.628728	7.41882e-11	3.10309e-10	TRUE	-0.669492	9.50821
CYLD	LIBerty002712	TTCCACCGAGCTTGACAGAG	NM_015247	205.906	327.106	19.7872	0.629479	1.33695e-11	6.02583e-11	TRUE	-0.66777	10.22
CFAP53	LIBerty003350	AACCCTGGAGGAAGGGAGCA	NM_145020	168.678	267.951	17.6404	0.629512	5.33608e-10	2.07777e-09	TRUE	-0.667695	8.6824
CXCL14	LIBerty002131	GGCCAGCTTTTCCGAGCCGG	NM_004887	129.874	206.303	15.2293	0.629529	2.60517e-08	9.03556e-08	TRUE	-0.667656	7.04404
HOXB2	LIBerty001699	GACGAGCGATTGGCGGAGGC	NM_002145	113.139	179.603	14.1077	0.629942	2.24968e-07	7.20087e-07	TRUE	-0.666709	6.14261
LTBP1	LIBerty003662	AGCTGCCGAGAGCCCGGGAA	NM_206943	165.647	262.887	17.45	0.630105	7.92776e-10	3.0461e-09	TRUE	-0.666336	8.51626
MCC	LIBerty001775	TACTATTGCAGAGAACTGGA	NM_002387	159.583	253.226	17.0833	0.630201	1.50973e-09	5.69656e-09	TRUE	-0.666115	8.24439
Ctrl0064	LIBerty003741	AAGAGATCACATCTAGGCCA	NO-TARGET	253.442	402.088	22.3481	0.630314	2.56456e-13	1.3662e-12	TRUE	-0.665856	11.8645
COLEC12	LIBerty003291	CGAGTGGGGCCAGGGCGCGC	NM_130386	91.3118	144.784	12.5462	0.630675	2.48538e-06	7.39738e-06	TRUE	-0.665032	5.13092
PLSCR4	LIBerty000480	CCGCTGAAACCTAAAAGCCG	NM_001128306	163.464	258.9	17.2992	0.631379	1.26229e-09	4.79162e-09	TRUE	-0.663422	8.31952
EIF2AK3	LIBerty002122	GGTAAAAAGACGTCGGGGAA	NM_004836	119.566	189.37	14.5246	0.63139	1.08266e-07	3.54658e-07	TRUE	-0.663397	6.45019
ELSPBP1	LIBerty003010	ACAAGAATATCAATGAACAG	NM_022142	216.941	343.105	20.3468	0.632288	7.63551e-12	3.54292e-11	TRUE	-0.661347	10.4506
DDAH1	LIBerty002495	AGCCCAGGCGGGAGTTGTAG	NM_012137	161.645	255.35	17.1643	0.633032	1.74305e-09	6.53773e-09	TRUE	-0.65965	8.18457
RSPO3	LIBerty003178	CGCCGTCGGCACAGCGGCCA	NM_032784	149.64	236.278	16.4285	0.633321	5.9273e-09	2.14029e-08	TRUE	-0.658991	7.66953
P3H1	LIBerty003021	GCCCACGCGCCTTTATGCGC	NM_022356	189.414	298.98	18.7831	0.633536	1.44605e-10	5.91737e-10	TRUE	-0.658501	9.22787
KRT81	LIBerty001734	TTCTGGAGAGGCGTTAGACC	NM_002281	166.617	262.624	17.44	0.634432	1.31143e-09	4.96818e-09	TRUE	-0.656463	8.3038
TRIO	LIBerty002446	TGCGTCCGCGCGCCGGGCGC	NM_007118	133.633	210.568	15.4034	0.634632	3.45815e-08	1.18525e-07	TRUE	-0.656008	6.92619
FKBP9	LIBerty001392	GAGTCAGCCCCTGGAATGCA	NM_001284343	202.996	319.548	19.5201	0.63526	4.27693e-11	1.83568e-10	TRUE	-0.654581	9.7362
COL12A1	LIBerty002048	CCCCAGACGCGTCCGCGCGC	NM_004370	172.316	270.943	17.7524	0.635986	1.06411e-09	4.05563e-09	TRUE	-0.652933	8.39194
LACTB	LIBerty003186	AGAGACAGAAAGGAAAAACA	NM_032857	243.377	382.558	21.6952	0.636183	1.86933e-12	9.26567e-12	TRUE	-0.652487	11.0331
PCOLCE	LIBerty001811	AGTATCTCCGGGAACTTCTG	NM_002593	147.821	232.282	16.2718	0.636386	9.54096e-09	3.39005e-08	TRUE	-0.652026	7.46979
GAP43	LIBerty001681	GACTTTTCCACTGCATTGAG	NM_002045	230.644	362.388	21.0111	0.636456	5.24348e-12	2.47558e-11	TRUE	-0.651866	10.6063
PKP3	LIBerty002457	GCGGAAGAACAGGCCCTGCA	NM_007183	219.609	344.978	20.4118	0.636588	1.41536e-11	6.34895e-11	TRUE	-0.651569	10.1973
STOM	LIBerty001262	CGAAGCAGTCGCGCCGTGGA	NM_001270527	134.482	211.245	15.431	0.636614	4.21486e-08	1.43161e-07	TRUE	-0.65151	6.84417
TGFBI	LIBerty000066	TGGCAGTGAGGGCAAGGGCT	NM_000358	174.863	274.077	17.8692	0.638006	8.84558e-10	3.38498e-09	TRUE	-0.648358	8.47044
GSN	LIBerty000467	TGGTTTGGTGCCTTCCTGCG	NM_001127665	156.673	245.513	16.7871	0.638146	5.3623e-09	1.94371e-08	TRUE	-0.648041	7.71137
SELPLG	LIBerty001046	GAGGGAGGCATCAACCACCC	NM_001206609	193.901	303.827	18.9582	0.638195	1.58066e-10	6.45422e-10	TRUE	-0.647931	9.19016
DAG1	LIBerty000852	GGAGTTCAGTGGCATGATCT	NM_001177643	123.932	194.149	14.7257	0.638333	1.20045e-07	3.91209e-07	TRUE	-0.647619	6.40759
GLIS1	LIBerty003377	TCTGGACAAATGGAATCATG	NM_147193	186.504	292.076	18.5322	0.638547	3.80285e-10	1.50402e-09	TRUE	-0.647136	8.82275
STOM	LIBerty001264	GTCACTTCCCGCTAGTTCTG	NM_001270527	183.957	287.953	18.3815	0.638846	4.16405e-10	1.64e-09	TRUE	-0.646459	8.78516
ADAMTSL5	LIBerty003675	GAACCGAGGTCACCCCGCCC	NM_213604	178.501	279.355	18.0651	0.638973	8.37848e-10	3.21274e-09	TRUE	-0.646173	8.49312
LRRC32	LIBerty002243	GAATTTCAGGCAGCTCGGCG	NM_005512	143.213	224.096	15.9479	0.63907	2.63505e-08	9.13081e-08	TRUE	-0.645954	7.03949
ELOVL1	LIBerty003035	TGCAGCGGCCTGGCCACCTC	NM_022821	218.033	340.948	20.2718	0.639489	3.27711e-11	1.41783e-10	TRUE	-0.645008	9.84838
CDC42EP3	LIBerty002357	AGAAACGCCTCCCTCTGGGT	NM_006449	194.386	303.516	18.947	0.640447	2.5968e-10	1.0412e-09	TRUE	-0.642848	8.98247
IL13RA1	LIBerty001560	CGGCTCAGGTTACCTGAGGC	NM_001560	151.337	236.207	16.4257	0.640697	1.39277e-08	4.90259e-08	TRUE	-0.642285	7.30957
SLC31A2	LIBerty001614	CGAAGACAGAGGGCAGCAGG	NM_001860	199.115	310.717	19.2055	0.640825	2.01641e-10	8.18922e-10	TRUE	-0.641998	9.08676
RAB3B	LIBerty001855	TCACGAGAGTCACCCAGACA	NM_002867	310.072	483.469	24.9843	0.641348	2.88725e-14	1.6548e-13	TRUE	-0.640821	12.7813
CAVIN1	LIBerty002500	GAGGAATGCGAGCTGAGGAA	NM_012232	203.481	317.136	19.4344	0.64162	1.34683e-10	5.52331e-10	TRUE	-0.640209	9.2578
ELL2	LIBerty002485	TTGGGGAATCTCGCCCTACG	NM_012081	160.432	250.028	16.9609	0.641656	6.44513e-09	2.32062e-08	TRUE	-0.640127	7.6344
TNFRSF1A	LIBerty000339	AGGCTAGTGATGTGGGCAAG	NM_001065	187.474	292.164	18.5354	0.641675	5.51758e-10	2.14182e-09	TRUE	-0.640086	8.66922
ELOVL1	LIBerty001188	GAAGGTCCAGACTCACCCGT	NM_001256399	211.363	329.342	19.8659	0.641775	7.34119e-11	3.07743e-10	TRUE	-0.639861	9.51181
MID1	LIBerty000381	ATGGCATTGTCACCAAGCAG	NM_001098624	209.665	326.681	19.7723	0.641804	7.57605e-11	3.16185e-10	TRUE	-0.639794	9.50006
MOXD1	LIBerty002742	GTGGATCCGCTGGAAGGGCC	NM_015529	142.485	221.917	15.861	0.642066	3.54602e-08	1.21316e-07	TRUE	-0.639206	6.91608
LTBP2	LIBerty000079	CCATCTGCCCGACCAGCGCC	NM_000428	142.364	221.715	15.8529	0.642104	3.78664e-08	1.29197e-07	TRUE	-0.63912	6.88875
DLGAP4	LIBerty000334	CGGGCTGGTCGGCAGGCGCG	NM_001042486	129.631	201.845	15.0458	0.642231	1.16212e-07	3.79042e-07	TRUE	-0.638836	6.42131
RGS5	LIBerty001172	AGCCCAACCGGCATCCGTCG	NM_001254748	254.897	396.886	22.1751	0.642243	1.78511e-12	8.89494e-12	TRUE	-0.638809	11.0509
PRSS23	LIBerty002455	GCCGAGCGTCCCTGCGCAGG	NM_007173	158.856	247.307	16.8563	0.642343	6.83072e-09	2.45011e-08	TRUE	-0.638584	7.61082
CLIC3	LIBerty002107	GGCAGCTGGTTCTGCGCGCT	NM_004669	137.756	214.33	15.5561	0.642728	5.34287e-08	1.79538e-07	TRUE	-0.637721	6.74584
TDO2	LIBerty002260	GAGGTTCAGTTCTGTACCAA	NM_005651	168.799	262.45	17.4335	0.643168	3.1397e-09	1.15581e-08	TRUE	-0.636733	7.93711
TINAGL1	LIBerty001029	CAGTTCCATGGGGCTTGGGC	NM_001204415	134.239	208.65	15.3253	0.643371	9.89984e-08	3.25428e-07	TRUE	-0.636277	6.48754
GPR68	LIBerty000856	TCGTGGCTGCAAGGGTGCCC	NM_001177676	122.962	190.993	14.5931	0.643803	2.25918e-07	7.22517e-07	TRUE	-0.635309	6.14115
POPDC2	LIBerty003005	TGGCTCTCCCTGCAGAGCTC	NM_022135	179.471	278.526	18.0344	0.644359	1.62265e-09	6.1104e-09	TRUE	-0.634063	8.21393
MYO6	LIBerty002151	AGGCGCCCTGCAGCGCAGAG	NM_004999	199.479	309.224	19.1521	0.645095	3.18957e-10	1.27078e-09	TRUE	-0.632416	8.89593
ITGBL1	LIBerty001287	TGACAAGAGAATATTTGGAC	NM_001271755	137.028	212.376	15.4769	0.645217	1.00833e-07	3.31172e-07	TRUE	-0.632144	6.47995
MEF2D	LIBerty001283	CTTGCCAGGGAGAAGAGGGC	NM_001271629	157.158	243.467	16.7081	0.645501	1.5516e-08	5.45153e-08	TRUE	-0.631509	7.26348
ADM	LIBerty000432	GAAAGAAAGGGAAGGCAACC	NM_001124	232.099	359.421	20.9095	0.645758	2.76217e-11	1.2047e-10	TRUE	-0.630935	9.91912
FYN	LIBerty001674	CAGTAGGTGGGGCCGCCGAG	NM_002037	127.812	197.923	14.8833	0.645768	1.84071e-07	5.91691e-07	TRUE	-0.630913	6.2279
C20orf194	LIBerty000199	ACCCCACTTCTTAAGCTGCG	NM_001009984	218.881	338.944	20.202	0.645774	6.01099e-11	2.54239e-10	TRUE	-0.630899	9.59476
PODN	LIBerty000991	CGGGAGCATCTGCTGGACGC	NM_001199081	165.283	255.84	17.1829	0.646039	7.61295e-09	2.72293e-08	TRUE	-0.630307	7.56496
CD44	LIBerty001010	CTCTCTCCAGCTCCTCTCCC	NM_001202557	243.741	377.226	21.5154	0.646139	9.14228e-12	4.20589e-11	TRUE	-0.630084	10.3761
CFAP53	LIBerty003351	CTCAGCTTCTCAGCTGGAAG	NM_145020	198.752	307.487	19.0898	0.646374	3.67707e-10	1.4558e-09	TRUE	-0.629558	8.8369
MAST2	LIBerty002695	TGGGAGTCCGCAGCCGCTGA	NM_015112	252.229	390.189	21.9514	0.646428	5.9892e-12	2.81358e-11	TRUE	-0.629438	10.5507
PTGS1	LIBerty001276	TCTGCCAGAAATGAAAAGAC	NM_001271166	162.494	251.355	17.0117	0.646472	9.46098e-09	3.36479e-08	TRUE	-0.629339	7.47304
PLSCR4	LIBerty000479	TCTGCCAGTACAACTAGACC	NM_001128305	240.224	371.565	21.3236	0.646519	1.56425e-11	7.00019e-11	TRUE	-0.629235	10.1549
SAMHD1	LIBerty002739	GGGGCTCGTCTAGTGAATTG	NM_015474	126.963	196.374	14.8187	0.646537	2.02312e-07	6.49221e-07	TRUE	-0.629195	6.18761
VEGFC	LIBerty002221	CTCAGCCCGGCGCGCTCTGG	NM_005429	162.736	251.618	17.0218	0.646759	8.70575e-09	3.10497e-08	TRUE	-0.628699	7.50794
Ctrl0079	LIBerty003756	ACACCCATTCTCATAACGGA	NO-TARGET	233.918	361.5	20.9807	0.647076	2.17805e-11	9.59916e-11	TRUE	-0.627992	10.0178
OLFML2B	LIBerty002732	CCGCGCGGAGGAGGAGGACC	NM_015441	109.016	168.392	13.6186	0.647397	1.79589e-06	5.41779e-06	TRUE	-0.627278	5.26618
FST	LIBerty002336	CGGCGAGCAGGACTTGAAGT	NM_006350	136.543	210.888	15.4165	0.647468	1.08528e-07	3.55209e-07	TRUE	-0.62712	6.44952
AQP1	LIBerty000870	AAGCATAGTGGAAGGTGCTG	NM_001185060	204.572	315.726	19.3842	0.647944	3.05611e-10	1.22018e-09	TRUE	-0.62606	8.91357
GSN	LIBerty001222	GTAAACAGTTTGGAGAAGCA	NM_001258030	196.811	303.531	18.9475	0.648407	5.66355e-10	2.19397e-09	TRUE	-0.625029	8.65877
CELSR3	LIBerty001536	GAGGACGTGAGCGTTGCTCC	NM_001407	163.828	252.662	17.0617	0.648407	9.33538e-09	3.32326e-08	TRUE	-0.625029	7.47844
PTP4A2	LIBerty000922	GAGACTCGAGCCGGGTGTGG	NM_001195101	112.775	173.905	13.8606	0.648488	1.00535e-06	3.07217e-06	TRUE	-0.624848	5.51255
CREB3L2	LIBerty003575	TGTCCCGCCCCCAAAGGCAG	NM_194071	228.946	352.904	20.6857	0.64875	4.20004e-11	1.80473e-10	TRUE	-0.624266	9.74359
LOXL2	LIBerty001766	TAGAGGAATCTCCCGAGGAA	NM_002318	202.996	312.452	19.2675	0.649686	3.81432e-10	1.50697e-09	TRUE	-0.622186	8.82189
RASGRP3	LIBerty002723	TGAGTATAAGCAACTATAAG	NM_015376	228.461	351.462	20.636	0.650032	6.43535e-11	2.70672e-10	TRUE	-0.621418	9.56756
CD24	LIBerty002533	TCCCGGGTCCGCATCCTCCC	NM_013230	233.554	359.135	20.8997	0.650324	4.3777e-11	1.87254e-10	TRUE	-0.620768	9.72757
SPRY1	LIBerty001224	GTGGATGTTACTGAGCCGCC	NM_001258039	118.596	182.348	14.2257	0.650385	7.43731e-07	2.28938e-06	TRUE	-0.620634	5.64028
SEMA4A	LIBerty003022	CAGTATAACCAGCCTAGCAG	NM_022367	180.562	277.594	17.9999	0.650453	3.20658e-09	1.17929e-08	TRUE	-0.620484	7.92838
IL7R	LIBerty001712	TGATGTAAGCACAGTAAGTG	NM_002185	173.893	267.105	17.6087	0.651028	5.32115e-09	1.93064e-08	TRUE	-0.619209	7.7143
ACSL1	LIBerty001433	AGCTTCCCAATAAGAGACAA	NM_001286710	232.342	356.832	20.8207	0.651124	5.92341e-11	2.50815e-10	TRUE	-0.618996	9.60065
RBMS1	LIBerty001856	CAAAGCGATCTGGACTCACA	NM_002897	234.282	359.662	20.9178	0.651396	5.44662e-11	2.31927e-10	TRUE	-0.618394	9.63465
GAB2	LIBerty002513	CTGTGCATCAATAGGGGAGG	NM_012296	129.267	198.269	14.8976	0.65198	3.7205e-07	1.17005e-06	TRUE	-0.617101	5.93179
PPM1H	LIBerty002942	CGCGCGCTCCAGGAGCGCCC	NM_020700	130.601	200.201	14.9778	0.652351	2.99183e-07	9.47997e-07	TRUE	-0.61628	6.02319
NDRG4	LIBerty003036	CTCAAGTCCTCTCCCGGGGC	NM_022910	137.635	210.982	15.4203	0.652354	1.57731e-07	5.09187e-07	TRUE	-0.616274	6.29312
MDK	LIBerty000208	ACCGGGCGAGGCAATGCCAC	NM_001012334	159.583	244.567	16.7506	0.652515	2.42686e-08	8.4326e-08	TRUE	-0.615918	7.07404
SLC6A17	LIBerty000202	GCTTAGCTTCTTGAGGCCCC	NM_001010898	145.153	222.423	15.8812	0.652598	1.01089e-07	3.31722e-07	TRUE	-0.615733	6.47923
ADAM9	LIBerty001990	CTAGTGCTGGTTGCCACCGC	NM_003816	161.645	247.642	16.8692	0.652736	2.03978e-08	7.13357e-08	TRUE	-0.615428	7.14669
CHN1	LIBerty001044	AACTTACTTACATGAGAGGA	NM_001206602	138.726	212.433	15.4792	0.653033	1.48145e-07	4.79471e-07	TRUE	-0.614773	6.31924
CRYAB	LIBerty001499	TCACAAAGAGTTAATGTCCC	NM_001289808	192.81	295.161	18.6446	0.653235	1.54452e-09	5.82202e-09	TRUE	-0.614326	8.23493
OMD	LIBerty002159	GGAGTCTTGCTTTGCTGCCC	NM_005014	159.341	243.866	16.7235	0.653395	3.01859e-08	1.04121e-07	TRUE	-0.613972	6.98246
NUCB2	LIBerty002155	GATTGGCGGGAGCAGGGACA	NM_005013	118.475	181.111	14.1726	0.654155	1.11214e-06	3.39029e-06	TRUE	-0.612295	5.46976
GLRA3	LIBerty002377	ATTAGGTAGTGTAACCCCGC	NM_006529	171.225	261.729	17.4063	0.654206	1.28201e-08	4.5296e-08	TRUE	-0.612184	7.34394
APBB2	LIBerty000772	GGACTGGCTCAGGGCCGGCA	NM_001166052	142.243	217.237	15.6733	0.654782	1.58381e-07	5.1085e-07	TRUE	-0.610913	6.29171
Ctrl0099	LIBerty003776	ACGTCGTTTAGCACCCGGCT	NO-TARGET	136.058	207.788	15.2901	0.654795	2.92094e-07	9.26313e-07	TRUE	-0.610886	6.03324
NDRG4	LIBerty002930	GCTTCCGCCTTCTGCGCGGC	NM_020465	128.419	195.733	14.7919	0.656092	5.61173e-07	1.74305e-06	TRUE	-0.60803	5.75869
NEDD4L	LIBerty000652	GGCTGTTATCATAACTTCCC	NM_001144970	197.175	300.23	18.8283	0.656747	2.24031e-09	8.31204e-09	TRUE	-0.606591	8.08029
AKAP12	LIBerty002176	ACGGATGAGGTGGGCCACGC	NM_005100	153.763	234.003	16.3394	0.657098	6.22941e-08	2.08217e-07	TRUE	-0.60582	6.68148
FOLR1	LIBerty002822	GAGATTAGCTCAAAGGATCC	NM_016725	180.926	275.328	17.9158	0.657128	6.40748e-09	2.30926e-08	TRUE	-0.605754	7.63653
GPRC5C	LIBerty003000	GCGCTAAACACTGTACCTCG	NM_022036	172.922	263.031	17.4554	0.657422	1.2646e-08	4.47228e-08	TRUE	-0.605109	7.34947
ACSL5	LIBerty003648	CTCAGGGCCAGGGGAAGATG	NM_203380	184.806	281.092	18.1292	0.657459	5.13953e-09	1.86834e-08	TRUE	-0.605027	7.72855
TMEM9B	LIBerty001393	ACAGAATTAGAAAGCCGACG	NM_001286094	161.039	244.872	16.7624	0.657644	4.79622e-08	1.61889e-07	TRUE	-0.604621	6.79078
LIMA1	LIBerty000417	CTCCAGTCGCTCTGGCGGTG	NM_001113546	175.348	266.62	17.5904	0.65767	1.33591e-08	4.71563e-08	TRUE	-0.604564	7.32646
LOXL4	LIBerty003144	ACCTGGCCTGTGTCCCGACG	NM_032211	158.371	240.776	16.6038	0.657751	5.32325e-08	1.79038e-07	TRUE	-0.604387	6.74706
P4HA2	LIBerty000236	TCTGCACCCTCCCAAGGGCT	NM_001017973	233.069	354.304	20.7338	0.657823	1.78155e-10	7.26664e-10	TRUE	-0.604228	9.13867
LYPD6	LIBerty000940	CTTTAACTGGAGGAAGGGTT	NM_001195685	157.643	239.631	16.5592	0.657858	5.14988e-08	1.73361e-07	TRUE	-0.604152	6.76105
MKX	LIBerty001108	CTGCTGTTAACCCCTAGCAG	NM_001242702	189.778	288.422	18.3987	0.657988	3.76225e-09	1.37694e-08	TRUE	-0.603868	7.86108
GHR	LIBerty001078	GAGCAGACGCCAGAGTGTGA	NM_001242399	191.476	290.898	18.4893	0.658222	3.80758e-09	1.39218e-08	TRUE	-0.603354	7.8563
MEST	LIBerty001781	AGGGGGCTCGACACCCCTGA	NM_002402	183.351	278.551	18.0353	0.658232	7.56266e-09	2.70751e-08	TRUE	-0.603333	7.56743
AXL	LIBerty001345	GGAAACTTTGTGTCTGCGGA	NM_001278599	133.027	202.087	15.0558	0.658263	5.40546e-07	1.68175e-06	TRUE	-0.603264	5.77424
SOSTDC1	LIBerty002734	ACTTGTCTGTGAGCCGACGC	NM_015464	139.575	212.022	15.4625	0.658304	2.50728e-07	8.00505e-07	TRUE	-0.603174	6.09664
SAMHD1	LIBerty002738	CGGGTAGTGTACTCATTCGA	NM_015474	167.708	254.671	17.1384	0.658529	2.38835e-08	8.30645e-08	TRUE	-0.602682	7.08058
CSF1	LIBerty003475	TGGGGATTTTCAGGCCTGGA	NM_172211	149.64	227.114	16.0678	0.658874	1.11678e-07	3.64887e-07	TRUE	-0.601926	6.43784
GNAI1	LIBerty001686	CGCCCCGGGGACGCTGCCAG	NM_002069	175.348	266.101	17.571	0.658952	1.56261e-08	5.48003e-08	TRUE	-0.601755	7.26122
SH2D3C	LIBerty000590	TGGCCAAAGCTGCAGGAAAG	NM_001142531	238.526	361.688	20.9871	0.659481	1.31282e-10	5.38971e-10	TRUE	-0.600597	9.26843
FAM214A	LIBerty002905	AAGGGGTTGTGCAGAGCAGG	NM_019600	199.237	301.926	18.8896	0.659887	2.85565e-09	1.05433e-08	TRUE	-0.599709	7.97702
Ctrl0071	LIBerty003748	AAGGCGCGCGAATGTGGCAG	NO-TARGET	163.1	247.163	16.8508	0.659888	5.11344e-08	1.72288e-07	TRUE	-0.599706	6.76375
L1CAM	LIBerty000077	ATGGGGCAACAAGTTGGTGC	NM_000425	114.231	173.046	13.8231	0.660117	2.99736e-06	8.87227e-06	TRUE	-0.599205	5.05197
BID	LIBerty001128	AGACTGTTCCAGAAACAGCC	NM_001244567	205.542	310.933	19.2132	0.66105	1.85611e-09	6.93055e-09	TRUE	-0.59717	8.15923
WNT5B	LIBerty003173	GTTTATAAGGCACTGAGGGC	NM_032642	137.756	207.961	15.2971	0.662412	4.09133e-07	1.2824e-06	TRUE	-0.5942	5.89198
TGFBI	LIBerty000064	CCTTGGTTTGAGGAAGACTG	NM_000358	134.724	203.348	15.1079	0.66253	5.37931e-07	1.67499e-06	TRUE	-0.593942	5.77599
CRYAB	LIBerty001498	GGCATTCAGGACTGGAAAGG	NM_001289808	196.084	295.947	18.6731	0.662564	5.47302e-09	1.98193e-08	TRUE	-0.593868	7.70291
EPAS1	LIBerty001544	GTGTGTGGGCGGGCACGCGC	NM_001430	82.3382	124.247	11.5561	0.662699	5.94141e-05	0.000157589	TRUE	-0.593575	3.80247
DKK3	LIBerty002770	CAACTCGGTCCAGTCGGGGT	NM_015881	158.856	239.484	16.5535	0.663326	7.9084e-08	2.62478e-07	TRUE	-0.592211	6.58091
ARSI	LIBerty000206	GGTCAGACATTCCTCGATCA	NM_001012301	251.138	378.329	21.5526	0.663808	1.22805e-10	5.05817e-10	TRUE	-0.591163	9.29601
MTCL1	LIBerty002705	ATTAGATGGCACTCAGAGGT	NM_015210	171.952	258.993	17.3027	0.663925	2.94161e-08	1.01558e-07	TRUE	-0.590907	6.99329
MID1	LIBerty000905	TAACTGGTATATGATGGCTC	NM_001193280	144.789	217.979	15.7032	0.664236	2.73516e-07	8.68855e-07	TRUE	-0.590233	6.06105
STON1-GTF2A1L	LIBerty003478	TTCATTAGTGAAGGGTGGGG	NM_172311	158.371	238.353	16.5095	0.664438	1.11492e-07	3.64592e-07	TRUE	-0.589794	6.43819
PTPRN	LIBerty001006	TGGGGGAGGCATGCGAGATG	NM_001199764	122.962	185.06	14.3416	0.664441	1.54834e-06	4.68597e-06	TRUE	-0.589786	5.3292
P3H2	LIBerty000526	TGGAATCACCACTACGCTGA	NM_001134418	253.078	380.849	21.6377	0.664509	1.22768e-10	5.05817e-10	TRUE	-0.589639	9.29601
FRMD6	LIBerty003394	GGAGGGGTGCGGCCACTTGG	NM_152330	155.703	234.113	16.3437	0.665075	1.29848e-07	4.22427e-07	TRUE	-0.588411	6.37425
SERPINB6	LIBerty001300	TGAACTGGAGAAACCAAAGC	NM_001271825	153.641	231	16.2213	0.665115	1.56913e-07	5.06982e-07	TRUE	-0.588324	6.29501
TSPAN4	LIBerty000284	GCTTCTTGGAGGAGGGTCCA	NM_001025237	158.371	238.066	16.4983	0.665238	1.21582e-07	3.95874e-07	TRUE	-0.588057	6.40244
ELAVL4	LIBerty000618	GCTTCTCCACTGCGCGGAGT	NM_001144775	144.789	217.635	15.6893	0.665285	3.04048e-07	9.62606e-07	TRUE	-0.587956	6.01655
PRDM11	LIBerty001204	TCGGCGGCCACGTCCGTCAG	NM_001256696	175.59	263.375	17.4684	0.666694	3.53316e-08	1.20986e-07	TRUE	-0.584904	6.91727
PCK1	LIBerty001808	AACTCACTGCAACACGCCCC	NM_002591	285.334	427.928	23.199	0.666781	1.94012e-11	8.59067e-11	TRUE	-0.584716	10.066
CYP4F11	LIBerty000492	CACCCAGCTGGCCCTACGCC	NM_001128932	237.677	356.263	20.8012	0.66714	4.27354e-10	1.68137e-09	TRUE	-0.583939	8.77434
MELTF	LIBerty003237	AGCGGGAGGCCTCCAGCAGG	NM_033316	181.047	271.372	17.7684	0.667154	3.02989e-08	1.04415e-07	TRUE	-0.583908	6.98124
MEIS2	LIBerty003481	CCAAGAGCAACGTTTAGAGA	NM_172315	240.952	360.948	20.9618	0.667551	3.30468e-10	1.31526e-09	TRUE	-0.583049	8.88099
THSD4	LIBerty001400	AGGGACAGAAATGATCAATG	NM_001286429	168.193	251.781	17.028	0.668012	8.29703e-08	2.74653e-07	TRUE	-0.582053	6.56122
FRAS1	LIBerty000787	TGCAGCGCTGAGGGCAGCTC	NM_001166133	169.648	253.948	17.1108	0.668042	6.30797e-08	2.10656e-07	TRUE	-0.581989	6.67643
MKX	LIBerty001109	GGATGTTCGCCGGCTGGGAC	NM_001242702	122.719	183.655	14.2816	0.668206	2.40784e-06	7.17224e-06	TRUE	-0.581635	5.14435
DOCK5	LIBerty003078	CGGCGCGGGCGGGAGAGGCC	NM_024940	87.1888	130.48	11.863	0.668216	5.78756e-05	0.000153941	TRUE	-0.581613	3.81265
PLAU	LIBerty001828	TGCGGAAGCACGCGGGGTCC	NM_002658	152.065	227.558	16.0854	0.668247	3.05065e-07	9.64208e-07	TRUE	-0.581546	6.01583
PLK2	LIBerty001147	TCCGCTGGGAAGCGAGACCC	NM_001252226	167.951	251.279	17.0088	0.668383	6.65417e-08	2.21825e-07	TRUE	-0.581253	6.65399
BLVRA	LIBerty000128	AGATCCTGGCCTCTGTGCCC	NM_000712	182.502	272.89	17.825	0.668776	2.79759e-08	9.67629e-08	TRUE	-0.580404	7.01429
PARVG	LIBerty000575	TCAGGAGCTCACTGCAACAC	NM_001137605	308.374	460.895	24.2653	0.669077	6.79685e-12	3.17719e-11	TRUE	-0.579756	10.498
TMEM184A	LIBerty000374	GTGACAGGAGTCCTGAAATG	NM_001097620	187.353	279.658	18.0762	0.669937	2.38819e-08	8.30645e-08	TRUE	-0.577904	7.08058
KISS1	LIBerty001731	CTCTTCAGGAGGGTCTGAGG	NM_002256	197.903	295.198	18.6459	0.670407	9.78851e-09	3.47474e-08	TRUE	-0.576891	7.45908
WNT5B	LIBerty003172	GATGGAGTAGAAACAGCTGC	NM_032642	153.884	229.271	16.1531	0.671188	2.64641e-07	8.42082e-07	TRUE	-0.575212	6.07465
MELTF	LIBerty003239	GCGAGGAGGGGAGGATACCC	NM_033316	148.912	221.815	15.8569	0.671334	3.8639e-07	1.21313e-06	TRUE	-0.574898	5.91609
CST3	LIBerty001468	ACTGATAGGGAGGGACCTGG	NM_001288614	212.697	316.72	19.4197	0.671561	4.38216e-09	1.59609e-08	TRUE	-0.57441	7.79694
TMSB4X	LIBerty002967	TGCATGCACTAGTGGACCCC	NM_021109	205.179	305.439	19.0162	0.67175	9.05608e-09	3.22687e-08	TRUE	-0.574004	7.49122
SP100	LIBerty001050	GAAAGGGTTCACAGATCATG	NM_001206704	186.989	278.345	18.0277	0.671789	2.43574e-08	8.45568e-08	TRUE	-0.573921	7.07285
CALU	LIBerty000511	TCCCGCCCAACTCTCGTCCC	NM_001130674	274.663	408.821	22.5712	0.671841	8.00808e-11	3.33479e-10	TRUE	-0.573809	9.47693
MXRA5	LIBerty002725	CGGCCAGGGTCCCTTGGCTC	NM_015419	175.954	261.776	17.408	0.672155	5.66312e-08	1.89961e-07	TRUE	-0.573134	6.72134
SPRYD7	LIBerty000459	ATTCTGCATAGGAAAACCCC	NM_001127482	219.73	326.86	19.7786	0.672245	2.94687e-09	1.08695e-08	TRUE	-0.572941	7.96379
UPP1	LIBerty001451	TCTAGGTCGTCTTCTTTCCC	NM_001287428	183.351	272.697	17.8178	0.672361	4.25002e-08	1.44226e-07	TRUE	-0.572692	6.84096
MAPK1	LIBerty001833	CACTGCGACGGCGTTGACTG	NM_002745	178.501	265.427	17.5456	0.672504	5.78888e-08	1.93835e-07	TRUE	-0.572384	6.71257
UPP1	LIBerty001454	TGAGTAACAGAACTGGCTGC	NM_001287429	187.717	278.715	18.0414	0.673508	3.13753e-08	1.07928e-07	TRUE	-0.570233	6.96687
CYP4F11	LIBerty000493	CAGCTCAGGGTGACACAGCA	NM_001128932	263.385	390.975	21.9777	0.673664	2.38922e-10	9.61032e-10	TRUE	-0.569899	9.01726
TMEM87B	LIBerty003182	GTGTGGGGACAGGGCAGGGT	NM_032824	137.028	203.336	15.1073	0.673902	1.68437e-06	5.08949e-06	TRUE	-0.569388	5.29333
RIPOR2	LIBerty001407	CAGAGGAGCCGTGCAATGGC	NM_001286446	170.255	252.616	17.06	0.673965	1.34563e-07	4.35888e-07	TRUE	-0.569255	6.36063
MEIS2	LIBerty003459	GGAGATGAGTGAGTGTCAGT	NM_170675	164.555	244.146	16.7344	0.674003	1.82691e-07	5.87756e-07	TRUE	-0.569174	6.2308
IGFBP3	LIBerty000097	CACGCCCCCGAGCTCGGCCC	NM_000598	183.109	271.634	17.7782	0.674102	5.77703e-08	1.9361e-07	TRUE	-0.568962	6.71307
ZCCHC24	LIBerty003439	GGCATCGTGGACCCCACCCC	NM_153367	194.629	288.708	18.4092	0.674136	2.16102e-08	7.5436e-08	TRUE	-0.568889	7.12242
MAP2	LIBerty003118	CAAATTAGAAGTCCCCGCAG	NM_031847	264.719	392.222	22.0194	0.674923	2.39222e-10	9.61216e-10	TRUE	-0.567206	9.01718
EPSTI1	LIBerty003223	CCCAGGATGTTGACTTGAGC	NM_033255	155.218	229.943	16.1796	0.675028	4.52396e-07	1.41566e-06	TRUE	-0.566981	5.84904
LYN	LIBerty000414	GTTTGGTGTGGCCGTCGCGC	NM_001111097	133.875	198.209	14.8951	0.675426	1.78826e-06	5.39909e-06	TRUE	-0.566131	5.26768
PIR	LIBerty001961	GAGACTGAGCCACCTGTCCC	NM_003662	235.373	348.382	20.5296	0.675619	1.90464e-09	7.1015e-09	TRUE	-0.565719	8.14865
ELAVL4	LIBerty000623	AGTAGCATTGGAGGAAAGAG	NM_001144777	148.548	219.867	15.779	0.675629	6.92761e-07	2.13771e-06	TRUE	-0.565697	5.67005
MID1	LIBerty000903	AATTCTCTTTCTATTCACTG	NM_001193280	183.472	271.445	17.7711	0.675911	6.09915e-08	2.04043e-07	TRUE	-0.565095	6.69028
ADGRG1	LIBerty000679	TCAGCACCTAAGGGTCAGGT	NM_001145770	162.615	240.501	16.5931	0.67615	2.5768e-07	8.21316e-07	TRUE	-0.564585	6.08549
PTX3	LIBerty001849	TGCACAATATTAAACCGCAA	NM_002852	250.774	370.883	21.3005	0.676154	6.75861e-10	2.60748e-09	TRUE	-0.564575	8.58378
MGAT2	LIBerty001786	GGGAAGAAACAGGCGGAAGT	NM_002408	141.515	209.122	15.3446	0.676709	1.30144e-06	3.95457e-06	TRUE	-0.563392	5.4029
CAMK1D	LIBerty003446	CCCGCCCTCTCCGTGCGCCC	NM_153498	129.631	191.45	14.6124	0.677101	3.11547e-06	9.21468e-06	TRUE	-0.562558	5.03552
PIR	LIBerty001960	AGGCACCACTTGACATGACC	NM_003662	237.799	351.167	20.6258	0.677167	1.75736e-09	6.58488e-09	TRUE	-0.562417	8.18145
AADAT	LIBerty002788	GGTCAAGAGTCATTGGCCTG	NM_016228	110.229	162.736	13.3672	0.677347	1.61429e-05	4.49643e-05	TRUE	-0.562034	4.34713
GNAI1	LIBerty001191	TGAGCTAAACTTCAAAGCAA	NM_001256414	220.337	325.265	19.7224	0.677406	6.51073e-09	2.33977e-08	TRUE	-0.561908	7.63083
TAGLN3	LIBerty000195	CTGCAGTTCAACATGAAAGG	NM_001008273	244.589	360.923	20.961	0.677677	1.32463e-09	5.01315e-09	TRUE	-0.56133	8.29989
COPZ2	LIBerty002808	GATGGGGGAGAACGAGCAAG	NM_016429	191.84	282.868	18.1947	0.678195	3.95518e-08	1.34583e-07	TRUE	-0.560228	6.87101
PHLDB2	LIBerty003369	TACCAGCTGCGTCAGAAAGC	NM_145753	182.381	268.857	17.6744	0.678356	8.97748e-08	2.96398e-07	TRUE	-0.559885	6.52812
SCPEP1	LIBerty002987	GCGGGTCTCAGCAAGCTGCC	NM_021626	179.592	264.692	17.518	0.678495	1.02362e-07	3.35609e-07	TRUE	-0.559591	6.47417
SYTL2	LIBerty001492	GTGGGTATCAGTATTTGGAA	NM_001289610	141.636	208.726	15.3284	0.678576	1.46467e-06	4.4363e-06	TRUE	-0.559417	5.35298
CD59	LIBerty000111	TGAAGGTGCTCATTGGGTCC	NM_000611	182.138	268.016	17.6428	0.67958	1.14046e-07	3.72301e-07	TRUE	-0.557284	6.42911
RGS20	LIBerty001963	GGGACTTGCTAATGCGGGGC	NM_003702	94.9497	139.717	12.3074	0.679584	4.69488e-05	0.000126251	TRUE	-0.557277	3.89877
MYOG	LIBerty001791	CAGGAGCCCGCCTGGGCCAG	NM_002479	200.086	294.375	18.616	0.679697	3.561e-08	1.21718e-07	TRUE	-0.557037	6.91464
TAGLN	LIBerty001911	GCTTTGGAGATGGAGCGGGC	NM_003186	111.684	164.273	13.4359	0.679869	1.46685e-05	4.11001e-05	TRUE	-0.556672	4.38616
KIAA0408	LIBerty002624	AGCTAAAAATGTCCTGGACC	NM_014702	197.054	289.645	18.4435	0.680329	4.73981e-08	1.60271e-07	TRUE	-0.555695	6.79515
SYTL2	LIBerty001488	CGAGGAGGCCGGGGCGGGCC	NM_001289608	87.6739	128.862	11.7839	0.680373	9.70022e-05	0.000253373	TRUE	-0.555603	3.59624
MMP2	LIBerty000470	TGAGCAGTGAGGACGACTAG	NM_001127891	258.05	379.27	21.5844	0.680385	1.03285e-09	3.94047e-09	TRUE	-0.555578	8.40445
DNAJB5	LIBerty002508	GATCCACACCAATCACTGCC	NM_012266	292.61	429.736	23.258	0.680906	1.23028e-10	5.06185e-10	TRUE	-0.554472	9.29569
ADAMTSL5	LIBerty003674	ACATTCCCGGGCCCTGAGCG	NM_213604	170.74	250.749	16.9885	0.680918	2.31031e-07	7.38244e-07	TRUE	-0.554448	6.1318
GBF1	LIBerty000995	CAGAGAGTACTCGTATCCGT	NM_001199379	177.045	259.484	17.3213	0.682299	2.23433e-07	7.15782e-07	TRUE	-0.551525	6.14522
SYNPO2	LIBerty000495	AGGAAAGCAGCTTCACACAC	NM_001128933	278.665	408.295	22.5538	0.682509	3.47096e-10	1.37564e-09	TRUE	-0.55108	8.8615
FILIP1L	LIBerty002658	GGAGGGAATGAGTGGTGGGC	NM_014890	97.375	142.645	12.4458	0.682641	5.90263e-05	0.000156671	TRUE	-0.550801	3.80501
PLAUR	LIBerty000181	CTCTTCCTAACGTGGGACCC	NM_001005376	168.921	247.187	16.8517	0.683371	3.16769e-07	1.00036e-06	TRUE	-0.549258	5.99984
TNFRSF19	LIBerty001034	GAAAGGACAGCAACTGCTGC	NM_001204459	230.159	336.639	20.1216	0.683697	8.59269e-09	3.06754e-08	TRUE	-0.54857	7.51321
SPATS2L	LIBerty001381	TGTCAAATTCTGTATCTGTG	NM_001282744	143.698	210.163	15.387	0.683745	1.97834e-06	5.93975e-06	TRUE	-0.548471	5.22623
CAMK1D	LIBerty003448	GCTGGAGGCGGGGAGCGGCC	NM_153498	140.06	204.802	15.1677	0.683879	3.24014e-06	9.56095e-06	TRUE	-0.548188	5.0195
TMEM9B	LIBerty001396	CTTGCTGAGAATGACAGCCC	NM_001286095	203.723	297.82	18.7411	0.684049	3.82678e-08	1.30449e-07	TRUE	-0.547829	6.88456
RUNX2	LIBerty001337	GACTGCCGGGCGGAGTCTGA	NM_001278478	137.877	201.476	15.0306	0.684335	2.92873e-06	8.67592e-06	TRUE	-0.547225	5.06168
LMO7	LIBerty002764	CCACCCAGAAACTGTTGGCA	NM_015842	213.061	311.234	19.224	0.684568	2.84454e-08	9.82967e-08	TRUE	-0.546733	7.00746
SEMA7A	LIBerty000693	TCGCCGTCTGGAAAGGTAGG	NM_001146030	186.625	272.372	17.8057	0.685185	1.33947e-07	4.34637e-07	TRUE	-0.545435	6.36187
FGF7	LIBerty001663	AGTATTCAATGGTCATGAGA	NM_002009	188.444	274.908	17.9001	0.685482	1.31138e-07	4.26255e-07	TRUE	-0.54481	6.37033
MXD4	LIBerty002362	GTCAATTTGAGGGCCTGAGG	NM_006454	170.255	248.372	16.8973	0.685483	4.55015e-07	1.42267e-06	TRUE	-0.544807	5.84689
F2RL1	LIBerty002190	AAGGGACCTGGCGCGAGTCC	NM_005242	145.517	212.266	15.4725	0.68554	2.18849e-06	6.52917e-06	TRUE	-0.544688	5.18514
EDN1	LIBerty001651	GAAATCACTGCTAACTTCAG	NM_001955	272.723	397.507	22.1958	0.686083	8.26396e-10	3.17205e-09	TRUE	-0.543544	8.49866
PIK3CG	LIBerty001825	TGAAGGGAGCCCCAGAAAAG	NM_002649	256.352	373.532	21.3904	0.686292	2.4409e-09	9.02083e-09	TRUE	-0.543105	8.04475
NFASC	LIBerty000732	GCACCGCTCCCCAGCGCGCC	NM_001160333	155.339	226.317	16.0362	0.686379	1.29661e-06	3.94308e-06	TRUE	-0.542922	5.40416
EFCAB2	LIBerty003151	TAGCAATAGTCGAATGGCTC	NM_032328	177.894	259.062	17.3053	0.686685	2.51648e-07	8.02767e-07	TRUE	-0.542279	6.09541
ADAM19	LIBerty003226	CTCGGATTCTCCCTTCCCCG	NM_033274	160.068	232.911	16.2965	0.68725	1.13085e-06	3.44455e-06	TRUE	-0.541092	5.46287
TES	LIBerty002753	GTCACTGAGCTTGCCCAGCA	NM_015641	244.953	356.002	20.7922	0.688067	4.95872e-09	1.80434e-08	TRUE	-0.539379	7.74368
SYNPO	LIBerty000793	CGAGGCGGGTGGATCACCTG	NM_001166209	125.387	182.06	14.2133	0.688713	1.18945e-05	3.35265e-05	TRUE	-0.538026	4.47461
ATP1B1	LIBerty001566	GAGGGACGGCGCAGGCTGCG	NM_001677	166.01	240.892	16.6082	0.689149	9.41551e-07	2.88188e-06	TRUE	-0.537112	5.54032
ARFGAP3	LIBerty000582	AGGCGAAATGGCGATCGACC	NM_001142293	138.605	200.961	15.0093	0.689708	4.86487e-06	1.42109e-05	TRUE	-0.535942	4.84738
GHR	LIBerty001086	ATGAGACTCCAGCCTAGGCC	NM_001242403	214.031	310.11	19.1838	0.690177	5.37099e-08	1.80322e-07	TRUE	-0.534962	6.74395
RNASET2	LIBerty001971	GCTGTGTTCCTTCGCCACGC	NM_003730	191.476	277.236	17.9866	0.690659	1.90573e-07	6.1207e-07	TRUE	-0.533954	6.2132
MME	LIBerty000147	ATGTGAGGGGGCCGGGGAGA	NM_000902	152.429	220.645	15.8101	0.690834	2.29815e-06	6.85091e-06	TRUE	-0.533589	5.16425
TMBIM1	LIBerty003017	TAGAAAAGACACAGAAATGC	NM_022152	185.655	268.674	17.6675	0.691006	2.66065e-07	8.45897e-07	TRUE	-0.53323	6.07268
RIN2	LIBerty002898	TGACGGAAAAAGATCTTGGC	NM_018993	153.763	222.243	15.874	0.691868	2.0638e-06	6.17179e-06	TRUE	-0.531432	5.20959
SLC41A2	LIBerty003127	CTGTACACAAAGCAGTTGTG	NM_032148	205.906	297.119	18.7157	0.693009	9.07917e-08	2.99494e-07	TRUE	-0.529054	6.52361
Ctrl0062	LIBerty003739	AAGAAGAATTGGGGATGATG	NO-TARGET	175.469	253.183	17.0816	0.693053	6.55231e-07	2.02687e-06	TRUE	-0.528963	5.69317
CYLD	LIBerty002711	CAAAGGGAAAGCGAAGGGGC	NM_015247	138.362	199.62	14.9537	0.693128	7.15495e-06	2.04574e-05	TRUE	-0.528805	4.68915
Ctrl0047	LIBerty003724	ACTATCATGGCACCCAATTG	NO-TARGET	225.187	324.829	19.707	0.693248	3.87712e-08	1.32046e-07	TRUE	-0.528557	6.87928
PTPRM	LIBerty001841	CGGTAGTGGCTGTGGCCGCG	NM_002845	107.076	154.405	12.9908	0.693473	6.58927e-05	0.000174405	TRUE	-0.528087	3.75844
CAST	LIBerty001384	GGGAGGGAGGTCCCGCTCCG	NM_001284212	90.3417	130.241	11.8514	0.693648	0.000194811	0.000498174	TRUE	-0.527724	3.30262
MDK	LIBerty001269	CGGGGCGGGTCCTTCCCTGG	NM_001270551	156.916	226.187	16.031	0.693744	1.90353e-06	5.73337e-06	TRUE	-0.527525	5.24159
PDLIM1	LIBerty002961	GTGCTAGGTGAGAGGGAAGC	NM_020992	149.397	215.192	15.5909	0.69425	3.82425e-06	1.12494e-05	TRUE	-0.526473	4.94887
LOXL4	LIBerty003146	GGGGCGCCGCGCGGAAGGCC	NM_032211	85.3698	122.875	11.4877	0.694771	0.000291915	0.000738487	TRUE	-0.52539	3.13166
KIF5C	LIBerty002072	GTAGAGTGACTACAAGTCCC	NM_004522	139.817	201.178	15.0183	0.694995	6.48727e-06	1.86614e-05	TRUE	-0.524926	4.72906
NEK7	LIBerty003300	TACTGGAGCCGAAGTCGCTC	NM_133494	190.87	274.582	17.888	0.695127	2.81607e-07	8.93807e-07	TRUE	-0.524652	6.04876
CPA4	LIBerty002803	CAAGGTCAGGAACTTGCTCC	NM_016352	165.647	238.199	16.5035	0.695412	1.41964e-06	4.30334e-06	TRUE	-0.52406	5.36619
TTC7A	LIBerty001481	TGCGTCAGTCCCGCCAGTGC	NM_001288953	158.249	227.084	16.0666	0.696876	2.92314e-06	8.66616e-06	TRUE	-0.521027	5.06217
ORAI3	LIBerty003386	ATAACGTTCTTGGTGGGTAG	NM_152288	180.32	258.748	17.2934	0.696891	7.57035e-07	2.32844e-06	TRUE	-0.520994	5.63294
CDK2AP2	LIBerty001302	GAGCAGACAGGTGCGAGGTC	NM_001271849	184.443	264.558	17.5129	0.697173	5.86712e-07	1.81939e-06	TRUE	-0.520412	5.74008
RAI14	LIBerty000672	ATTCAGTTTTAATAGGACAG	NM_001145521	178.501	255.593	17.1735	0.698379	9.21157e-07	2.82174e-06	TRUE	-0.517917	5.54948
DACT1	LIBerty002820	GCTGCGACGCTTGCGCCCCC	NM_016651	122.962	176.041	13.9536	0.698482	2.37712e-05	6.55357e-05	TRUE	-0.517705	4.18352
FHL1	LIBerty000714	AGCTCTTGAGGCATATAAAG	NM_001159699	223.49	319.647	19.5236	0.699176	7.93648e-08	2.63179e-07	TRUE	-0.516273	6.57975
SULF2	LIBerty003600	GCTGTGTTTTCTGCAGCTGC	NM_198596	151.216	216.069	15.6263	0.699851	5.89055e-06	1.70487e-05	TRUE	-0.51488	4.76831
SEC23A	LIBerty002340	ATAACCGGAGGATTTGAGAA	NM_006364	154.733	221.03	15.8255	0.700054	4.07916e-06	1.1973e-05	TRUE	-0.514461	4.9218
TGFBR3	LIBerty000937	GAGACGGGGTTTCACCATGT	NM_001195684	147.821	211.05	15.4231	0.700407	6.18793e-06	1.78683e-05	TRUE	-0.513736	4.74792
SIM1	LIBerty002166	AGACTGAAGAGCAAACGTCA	NM_005068	287.032	409.798	22.6035	0.700423	3.9708e-09	1.45046e-08	TRUE	-0.513701	7.8385
COL11A1	LIBerty000889	GAGTCCTCATTCTTGGGCTG	NM_001190709	142.121	202.69	15.0807	0.701175	1.17825e-05	3.32355e-05	TRUE	-0.512154	4.4784
THBS2	LIBerty001927	TAACTGCCTGAGATAAATGT	NM_003247	221.913	316.403	19.4084	0.701363	9.78272e-08	3.22139e-07	TRUE	-0.511767	6.49196
PTPN12	LIBerty001840	TGTGGTGTCGGGAGCCCAGC	NM_002835	154.612	220.384	15.7997	0.701556	4.87647e-06	1.42337e-05	TRUE	-0.511369	4.84668
MYT1	LIBerty002078	TCTGCTGAATTGGGGGTGAG	NM_004535	172.437	245.553	16.7887	0.70224	1.94249e-06	5.8414e-06	TRUE	-0.509963	5.23348
ALDH3B1	LIBerty000737	CTGAGCCTGTAGGTCTCAGC	NM_001161473	112.654	160.378	13.2614	0.70243	6.69888e-05	0.000177058	TRUE	-0.509574	3.75188
DCTD	LIBerty001643	GGGCTCTGAACACCGCCGGC	NM_001921	125.751	179.023	14.0826	0.70243	2.85839e-05	7.81762e-05	TRUE	-0.509574	4.10693
IL11	LIBerty000117	GAGGGCACGGAAGGAAAAGT	NM_000641	192.81	274.466	17.8837	0.702491	5.59388e-07	1.73894e-06	TRUE	-0.509448	5.75972
CORO1C	LIBerty001322	ACTGGGTTTGGGCCGCCCCA	NM_001276471	202.511	288.133	18.3881	0.702839	3.74628e-07	1.17718e-06	TRUE	-0.508734	5.92916
SP140	LIBerty002459	ACAAGTGACCCTGTCTTCCG	NM_007237	263.022	374.157	21.4115	0.702971	1.87275e-08	6.56156e-08	TRUE	-0.508463	7.18299
OLR1	LIBerty001806	GGAGAAAGTGGTGATTCTGA	NM_002543	122.962	174.899	13.9039	0.703043	3.29997e-05	8.97336e-05	TRUE	-0.508315	4.04704
HAPLN1	LIBerty001629	AGATCCCGAGTATCCCGCTC	NM_001884	204.33	290.627	18.4794	0.703066	3.68287e-07	1.15918e-06	TRUE	-0.508269	5.93585
PCNX2	LIBerty002642	AGAGAGAAAGAAAAGGCTGG	NM_014801	200.571	284.949	18.2713	0.703883	4.56692e-07	1.42674e-06	TRUE	-0.506592	5.84566
SERPINB6	LIBerty001294	TCGACGGCGCGCGGGGACGC	NM_001271822	106.591	151.387	12.8525	0.704095	0.000111718	0.000290606	TRUE	-0.506158	3.5367
ROBO2	LIBerty001864	GATAGTGCACCAGGCGGCTG	NM_002942	177.409	251.868	17.0313	0.704375	1.81077e-06	5.45831e-06	TRUE	-0.505584	5.26294
SEMA3B	LIBerty001509	AGAGGAAGATTCATGAGTGA	NM_001290062	178.016	252.638	17.0608	0.704627	2.03481e-06	6.09959e-06	TRUE	-0.505068	5.2147
LOXL1	LIBerty002255	TGAGGGAGCACTGCAGCTGT	NM_005576	235.98	334.853	20.0591	0.704727	6.85275e-08	2.28244e-07	TRUE	-0.504863	6.6416
LAMA4	LIBerty001737	ATCTCTGAAGGCAGAGGGTC	NM_002290	165.162	234.36	16.3534	0.704733	4.04947e-06	1.19026e-05	TRUE	-0.504851	4.92436
COL6A3	LIBerty003257	GGGTGAAGACAGAATTCAGA	NM_057167	184.2	261.305	17.3902	0.704923	1.39975e-06	4.24647e-06	TRUE	-0.504462	5.37197
MCTP2	LIBerty000710	AGAGATATTATACCAGAACA	NM_001159644	229.189	324.902	19.7095	0.70541	1.34482e-07	4.35888e-07	TRUE	-0.503465	6.36063
MARCKS	LIBerty001771	GGACATTAATTCTCGGTCTG	NM_002356	173.165	245.397	16.7827	0.705653	2.80011e-06	8.31447e-06	TRUE	-0.50297	5.08017
PDGFA	LIBerty003200	GGGGTTCGTGCGGACCCGGC	NM_033023	82.4595	116.817	11.1819	0.705885	0.000609077	0.00151188	TRUE	-0.502495	2.82048
CDH3	LIBerty001593	AGAACAACGAATCCCAGGTC	NM_001793	239.133	338.767	20.1958	0.70589	8.71983e-08	2.88143e-07	TRUE	-0.502484	6.54039
DDC	LIBerty000363	AGGGCTGCTTAGTAAAAGAT	NM_001082971	198.509	281.214	18.1337	0.705902	6.43263e-07	1.99148e-06	TRUE	-0.502461	5.70082
CCDC80	LIBerty003624	AGTACAGTGTAAGAACAGAC	NM_199512	190.748	270.06	17.7194	0.706318	9.44164e-07	2.88754e-06	TRUE	-0.50161	5.53947
SEMA7A	LIBerty000692	CTCGGTTGGGGCTTCCGCTG	NM_001146030	120.779	170.988	13.7329	0.706358	5.05649e-05	0.000135353	TRUE	-0.501528	3.86853
NDRG4	LIBerty003037	GGTCCTAATCCGAGCTCCGC	NM_022910	154.975	219.36	15.7586	0.706488	6.45643e-06	1.85868e-05	TRUE	-0.501263	4.73079
DSE	LIBerty000358	GAACTTGCTGAGCCCGGGAT	NM_001080976	183.957	260.326	17.3532	0.706641	1.31665e-06	3.99759e-06	TRUE	-0.50095	5.3982
CDH15	LIBerty002137	GGAGGCCTCTGACGGGCCGA	NM_004933	158.735	224.614	15.9685	0.7067	5.75001e-06	1.66675e-05	TRUE	-0.500829	4.77813
ISL1	LIBerty001717	GGCTCACTTTCTGCCGCCGG	NM_002202	156.673	221.586	15.8478	0.707054	6.79341e-06	1.94975e-05	TRUE	-0.500109	4.71002
MYT1	LIBerty002079	TGTTGGCCGAGGCTCAGAGC	NM_004535	144.062	203.709	15.1227	0.707192	1.72516e-05	4.79464e-05	TRUE	-0.499826	4.31924
EMP1	LIBerty001539	AGTCAGAGAGAGCCTACAAC	NM_001423	251.744	355.95	20.7905	0.707245	4.56266e-08	1.54557e-07	TRUE	-0.499719	6.81091
NR2F6	LIBerty002187	ACGCGAGTCCTCTGGGCCCC	NM_005234	170.376	240.694	16.6006	0.707853	3.73493e-06	1.09952e-05	TRUE	-0.498479	4.9588
PLAU	LIBerty001826	GGAGGGGACCCAACAGCGTC	NM_002658	136.665	192.826	14.6702	0.708745	2.44289e-05	6.72997e-05	TRUE	-0.496661	4.17199
MXD4	LIBerty002361	GGGAGGCGGCGTTCGCGCCC	NM_006454	132.542	186.939	14.4216	0.709011	3.29274e-05	8.96015e-05	TRUE	-0.496121	4.04768
Ctrl0100	LIBerty003777	ACGTGGGGACATATACGTGT	NO-TARGET	162.494	229.142	16.148	0.709139	6.21911e-06	1.79447e-05	TRUE	-0.49586	4.74606
NEDD9	LIBerty002343	GGACAGAGTAAGGTTCAGGA	NM_006403	206.998	291.651	18.5167	0.709745	5.29589e-07	1.65038e-06	TRUE	-0.494627	5.78242
DDC	LIBerty000135	CCTGGGGGCAGAGTGGGGGC	NM_000790	108.41	152.707	12.9131	0.70992	0.000151857	0.000392046	TRUE	-0.494271	3.40666
AKAP12	LIBerty003334	GCTGGGCATGAGTTCGATGC	NM_144497	141.151	198.694	14.9153	0.710394	2.53185e-05	6.95982e-05	TRUE	-0.49331	4.1574
CDK2AP2	LIBerty001301	AGGCGGAGGCCAATCGGCGG	NM_001271849	149.882	210.881	15.4162	0.710744	1.25856e-05	3.53952e-05	TRUE	-0.492599	4.45106
COL8A2	LIBerty002184	ACAAGCAATTTTCAAAGTCG	NM_005202	198.63	279.461	18.069	0.710764	1.01324e-06	3.09378e-06	TRUE	-0.492558	5.50951
COL5A3	LIBerty002761	AGTTGGGAAACTTTGTGCTG	NM_015719	166.01	233.547	16.3215	0.710822	6.92304e-06	1.98545e-05	TRUE	-0.49244	4.70214
TRAF1	LIBerty002262	CCAGAATGTGTACTGTGTGC	NM_005658	130.965	184.099	14.3006	0.711385	3.71777e-05	0.000100588	TRUE	-0.491297	3.99746
IL11	LIBerty000116	CTGAATGGAAAAGGCAGGCA	NM_000641	262.779	369.208	21.2436	0.711737	4.69116e-08	1.58768e-07	TRUE	-0.490584	6.79924
BID	LIBerty001133	GGCGCCCTCCTCGGCGCGGC	NM_001244572	118.475	166.322	13.527	0.712324	9.54222e-05	0.000249418	TRUE	-0.489394	3.60307
NRP2	LIBerty003626	AGAAGGGGCGGGCCCTGAGC	NM_201279	153.52	215.352	15.5974	0.712879	1.3759e-05	3.8609e-05	TRUE	-0.48827	4.41331
GSN	LIBerty000465	CTCCAAGCTCGCCTTCGTCC	NM_001127665	227.127	318.543	19.4844	0.713019	3.61289e-07	1.13811e-06	TRUE	-0.487987	5.94382
PAQR6	LIBerty001312	CTGACTGGCTAGAACAGGGT	NM_001272109	175.348	245.887	16.8016	0.713123	4.63794e-06	1.35794e-05	TRUE	-0.487778	4.86712
CAPN2	LIBerty001592	GTGGCCGTCCGGAAAACACC	NM_001748	185.413	259.943	17.3387	0.713281	2.73589e-06	8.13657e-06	TRUE	-0.487457	5.08956
CADPS	LIBerty001968	TCAGAAGTACTGAGGCTCTG	NM_003716	259.02	362.759	21.0237	0.714027	9.2811e-08	3.05887e-07	TRUE	-0.485949	6.51444
GPNMB	LIBerty001799	GGAGTCTCACACTGTCTCCC	NM_002510	210.757	295.047	18.6404	0.714316	7.6365e-07	2.34687e-06	TRUE	-0.485365	5.62951
CHN1	LIBerty000273	AGGAGCCACCAGCGCCCCCC	NM_001025201	229.795	321.64	19.5942	0.714448	3.04956e-07	9.64208e-07	TRUE	-0.4851	6.01583
NGF	LIBerty001793	CACCACAGCCCAGCCACAGC	NM_002506	284.607	398.133	22.2166	0.714854	2.74452e-08	9.50144e-08	TRUE	-0.48428	7.02221
PDE2A	LIBerty001127	GTGGGGTCGGAGGATCCGAC	NM_001243784	164.798	230.352	16.1958	0.715417	8.53186e-06	2.42292e-05	TRUE	-0.483143	4.61566
LMO1	LIBerty001759	ATCATTGAAGACCACGACCC	NM_002315	221.792	310.001	19.1799	0.715456	4.99735e-07	1.55863e-06	TRUE	-0.483066	5.80726
TIE1	LIBerty002217	AAATCAGTCCAGCTGTCCCC	NM_005424	265.811	371.435	21.3192	0.715631	6.59926e-08	2.20189e-07	TRUE	-0.482712	6.6572
NOV	LIBerty001803	AGGGGCTGGGTGGAGTTCCG	NM_002514	173.407	242.097	16.655	0.716273	6.65272e-06	1.91082e-05	TRUE	-0.481418	4.71878
DNAJB5	LIBerty000545	GTCGGTGATGTCACCCGCGC	NM_001135005	130.723	182.454	14.2302	0.716467	5.8303e-05	0.00015486	TRUE	-0.481027	3.81006
KRTAP2-3	LIBerty000765	CAACGGGCAGCTACAACTCC	NM_001165252	230.765	321.708	19.5966	0.717314	4.0415e-07	1.26784e-06	TRUE	-0.479324	5.89694
TOX	LIBerty002634	GGATGGGGGGGCGGGCGGGG	NM_014729	0.363792	0.506901	0.712078	0.717679	0.602406	1	FALSE	-0.478589	0
RBKS	LIBerty003003	GTGATTTCGGGCAGTCAGGT	NM_022128	158.856	221.227	15.8334	0.718065	1.41829e-05	3.9769e-05	TRUE	-0.477813	4.40046
COL4A2	LIBerty001603	CCAGCGCTACGCACCGTCCC	NM_001846	236.707	329.5	19.8715	0.718383	3.52046e-07	1.10991e-06	TRUE	-0.477176	5.95471
GALNT10	LIBerty003591	ACGCGGGGGCAGGCGGCGCG	NM_198321	81.2469	113.034	10.9876	0.718781	0.00129216	0.00313052	TRUE	-0.476375	2.50438
PTGS1	LIBerty001272	CCATAAACACCACTGCTCTG	NM_001271165	304.858	423.803	23.0641	0.719339	1.96352e-08	6.87325e-08	TRUE	-0.475257	7.16284
FST	LIBerty002338	GTAGCCCCCAACCCCCGCCC	NM_006350	155.703	216.246	15.6334	0.720025	2.04344e-05	5.64598e-05	TRUE	-0.47388	4.24826
ALPK2	LIBerty003249	CACTTGTTGACACGACACGC	NM_052947	195.963	271.931	17.7893	0.720634	2.74911e-06	8.16947e-06	TRUE	-0.472662	5.08781
TAGLN3	LIBerty000194	AGAGCAGGTAATTAGCAGGC	NM_001008273	181.775	252.097	17.0401	0.721052	5.9716e-06	1.72701e-05	TRUE	-0.471825	4.76271
RASGRP3	LIBerty000578	TTAGGTTGGACTTCAAAGGC	NM_001139488	138.969	192.591	14.6603	0.721575	4.97301e-05	0.000133402	TRUE	-0.47078	3.87484
KRT16	LIBerty002249	GTTCGGTGGTGACTCAGGCT	NM_005557	182.987	253.516	17.0943	0.721798	5.64288e-06	1.63821e-05	TRUE	-0.470332	4.78563
TMEM86A	LIBerty003436	TCCCGCCCGCTCATTGGCCC	NM_153347	180.441	249.932	16.9572	0.72196	7.63394e-06	2.1794e-05	TRUE	-0.470009	4.66166
HOOK3	LIBerty003157	CACTGCGCACGCTCGCGCCC	NM_032410	208.695	288.973	18.4189	0.722198	1.90942e-06	5.74652e-06	TRUE	-0.469534	5.2406
ERAP1	LIBerty000313	TCGGTCCCCAACTTGAGCAC	NM_001040458	200.328	277.379	17.9919	0.722217	3.14439e-06	9.28567e-06	TRUE	-0.469495	5.03219
PRRX1	LIBerty002416	CCAGCCGCCTTCCGCAGCAT	NM_006902	300.371	415.868	22.8037	0.722275	4.00212e-08	1.36058e-07	TRUE	-0.46938	6.86628
CST3	LIBerty001467	AAGGACAGGGAAGCCTGGAG	NM_001288614	163.949	226.845	16.0571	0.722736	1.55665e-05	4.34551e-05	TRUE	-0.468459	4.36196
EVA1A	LIBerty003133	CAGCAACCCCACCTGAGTCC	NM_032181	334.082	462.123	24.3046	0.72293	1.24159e-08	4.39502e-08	TRUE	-0.468073	7.35704
DOCK9	LIBerty000500	TGGAACAGACACAATAAAGC	NM_001130050	214.637	296.836	18.7054	0.723083	1.61666e-06	4.8888e-06	TRUE	-0.467768	5.3108
AWAT2	LIBerty000163	AGTGGGCAGCTGGAAGGAAC	NM_001002254	178.986	247.524	16.8647	0.723103	7.66963e-06	2.18793e-05	TRUE	-0.467727	4.65997
DSE	LIBerty000359	TCTCACTAACATTTCAGCGG	NM_001080976	232.827	321.785	19.5993	0.723548	7.1248e-07	2.19676e-06	TRUE	-0.466839	5.65822
ANOS1	LIBerty000050	GCGCGGCGTGGAAAGCCGCT	NM_000216	168.436	232.707	16.2885	0.723811	1.59664e-05	4.45056e-05	TRUE	-0.466315	4.35158
SPATS2L	LIBerty000394	TCTAGAAAGTGGGGTGGGAA	NM_001100423	183.715	253.28	17.0853	0.725344	8.09171e-06	2.30312e-05	TRUE	-0.463263	4.63768
IL6R	LIBerty000091	GAACGGGATTACGCTGTGAA	NM_000565	216.335	298.147	18.7529	0.725598	2.10302e-06	6.27913e-06	TRUE	-0.462758	5.2021
COL4A2	LIBerty001602	ACAGCTAGCTCTCGGAAGGC	NM_001846	172.195	237.266	16.467	0.725747	1.67962e-05	4.67497e-05	TRUE	-0.462462	4.33022
CLIC3	LIBerty002108	GGGCCGGGCTGGCGTTGCTC	NM_004669	115.565	159.22	13.2093	0.725818	0.000249864	0.000635086	TRUE	-0.462321	3.19717
PLXND1	LIBerty002692	GAGTGAGGGCGTGTCCGCAG	NM_015103	189.899	261.412	17.3943	0.726436	6.34263e-06	1.82732e-05	TRUE	-0.461093	4.73819
TMEM45A	LIBerty002855	GTGCAGCGCCGTCGCTGATG	NM_018004	142.97	196.614	14.8287	0.727163	6.03325e-05	0.000159913	TRUE	-0.459649	3.79612
KIAA0408	LIBerty002625	TGCTCTGGGTAAACAACTCC	NM_014702	180.926	248.801	16.9138	0.72719	1.01416e-05	2.86712e-05	TRUE	-0.459596	4.54255
SLC12A8	LIBerty000932	CAAACTACCAGGCGAGGCCC	NM_001195483	259.141	356.157	20.7975	0.727604	4.41966e-07	1.38417e-06	TRUE	-0.458774	5.85881
EDNRB	LIBerty002013	CGCGGAATTAAGGCACCTAG	NM_003991	212.576	292.127	18.5341	0.727683	2.84113e-06	8.42964e-06	TRUE	-0.458618	5.07419
PAQR6	LIBerty001310	ACAGGGAGTTTGGGTCGTGC	NM_001272109	139.696	191.969	14.6342	0.727701	7.99855e-05	0.00021038	TRUE	-0.458583	3.677
ACTA2	LIBerty000581	TTCTCGAAAAAGTTATATGG	NM_001141945	187.959	258.196	17.2725	0.727972	7.79864e-06	2.22138e-05	TRUE	-0.458045	4.65338
TRAK2	LIBerty002681	CCCAGCGGGTAGCCTGGGAC	NM_015049	147.214	202.193	15.0602	0.728089	6.6e-05	0.000174567	TRUE	-0.457813	3.75804
TAGLN3	LIBerty002542	TAACAACTGTCTGGCAGGAC	NM_013259	244.468	335.7	20.0888	0.728234	7.94043e-07	2.43829e-06	TRUE	-0.457525	5.61291
FGFR2	LIBerty000628	TCTGTTTGCGCACATTTGAG	NM_001144913	203.36	279.247	18.061	0.728244	4.78338e-06	1.39836e-05	TRUE	-0.457507	4.85438
TMEM52B	LIBerty000343	ATGTAAATCTTTCAACTCTG	NM_001079815	146.002	200.472	14.9891	0.728289	7.56772e-05	0.000199326	TRUE	-0.457418	3.70044
SHB	LIBerty001892	CGGGCTCCGGGGGGGCGGGG	NM_003028	68.5141	94.0139	9.96675	0.728766	0.00369705	0.00859837	TRUE	-0.456472	2.06558
Ctrl0061	LIBerty003738	AACTAGCCCGAGCAGCTTCG	NO-TARGET	201.662	276.68	17.966	0.728863	5.00259e-06	1.45793e-05	TRUE	-0.456281	4.83626
STAC	LIBerty001908	GAGGCTGGAGGAGGGCACGT	NM_003149	197.296	270.57	17.7384	0.729189	6.9455e-06	1.99037e-05	TRUE	-0.455636	4.70107
CD274	LIBerty002580	CTGACCTTCGGTGAAATCGG	NM_014143	199.601	273.636	17.8528	0.729438	5.87812e-06	1.70258e-05	TRUE	-0.455142	4.76889
LMO7DN	LIBerty001214	AGAGCTGGCAGGTTTGATAG	NM_001257995	178.986	245.369	16.7816	0.729456	1.31858e-05	3.70282e-05	TRUE	-0.455108	4.43147
IGFBP5	LIBerty000101	GGAGCCCCCTTGTGTCTAGA	NM_000599	209.18	286.726	18.3366	0.729548	4.40971e-06	1.29313e-05	TRUE	-0.454924	4.88836
ARID5B	LIBerty003140	TTCTCGAAAACATGGCAGTG	NM_032199	252.472	345.978	20.4464	0.729734	6.71955e-07	2.0769e-06	TRUE	-0.454558	5.68258
RIN3	LIBerty003073	GGCGGGGGGTGCTGGGGCCA	NM_024832	93.4945	128.102	11.7466	0.729845	0.00100286	0.00245642	TRUE	-0.454338	2.6097
RNF150	LIBerty002945	TGCCCATAAAGAGAGACCAA	NM_020724	277.331	379.957	21.6076	0.729901	2.63453e-07	8.39008e-07	TRUE	-0.454228	6.07623
FGFR2	LIBerty000632	CTAAGAGAAGGGAACGAGGT	NM_001144916	189.536	259.646	17.3275	0.729976	9.8025e-06	2.77542e-05	TRUE	-0.45408	4.55667
S100A2	LIBerty002302	GCATGTATGTACACGAGCAC	NM_005978	167.708	229.741	16.1717	0.729989	2.49921e-05	6.88012e-05	TRUE	-0.454054	4.1624
LYPD6	LIBerty003579	AGTCTGCAAACTCCGGCCAG	NM_194317	253.32	346.839	20.4762	0.730369	7.25832e-07	2.23611e-06	TRUE	-0.453302	5.65051
GAS7	LIBerty003633	TCTGCTCAGTGACACAAGCT	NM_201432	291.761	399.135	22.25	0.730983	1.52801e-07	4.94117e-07	TRUE	-0.452091	6.30617
SPOCK2	LIBerty000528	ACAGCCCCTAAACAGCTGCC	NM_001134434	265.326	362.153	21.003	0.732634	5.78514e-07	1.79544e-06	TRUE	-0.448835	5.74583
BOK	LIBerty003169	GGAGGACCGAGCGAGTTCCC	NM_032515	175.59	239.51	16.5545	0.733122	2.32764e-05	6.42183e-05	TRUE	-0.447875	4.19234
RUNX1T1	LIBerty003519	CGGAGATTACCTTCTGGCAA	NM_175635	221.671	302.22	18.9002	0.733473	3.29792e-06	9.72384e-06	TRUE	-0.447184	5.01216
PAG1	LIBerty002876	GGCCGGGCTGGGGGTGCACA	NM_018440	134.118	182.831	14.2464	0.733562	0.000183314	0.000469728	TRUE	-0.447009	3.32815
KCNN4	LIBerty001728	ACACCCAGACACCACACACA	NM_002250	475.355	647.888	30.0107	0.733699	5.18745e-10	2.02407e-09	TRUE	-0.446739	8.69377
ELAVL4	LIBerty000617	CTAGCCCATTGTGCCACGTA	NM_001144775	272.48	371.253	21.313	0.733948	4.88415e-07	1.52458e-06	TRUE	-0.446251	5.81685
DDC	LIBerty000133	AGAGAGCCATCCTAGCAGGA	NM_000790	250.895	341.567	20.2933	0.734541	1.07208e-06	3.27079e-06	TRUE	-0.445085	5.48535
CAMTA1	LIBerty002708	CGACACGGAATATTTCCTCG	NM_015215	206.998	281.701	18.1517	0.734813	6.25083e-06	1.80224e-05	TRUE	-0.444552	4.74419
ALDH3B1	LIBerty000122	CGGAGCTCAGCCCTGCTGTG	NM_000694	179.228	243.812	16.7214	0.735108	2.58482e-05	7.08996e-05	TRUE	-0.443971	4.14936
ITGA7	LIBerty001723	CTTGGGTCTCCACCTGCCGC	NM_002206	180.198	245.04	16.7689	0.735382	2.55569e-05	7.02026e-05	TRUE	-0.443433	4.15365
IFI27	LIBerty001486	TCTTCTGGACTGCGCATGAG	NM_001288960	204.572	278.084	18.018	0.735649	8.40477e-06	2.39042e-05	TRUE	-0.442911	4.62153
MMP2	LIBerty000469	ATTGCAGTCTTGGTTTGGGT	NM_001127891	159.826	217.011	15.6642	0.736488	5.63019e-05	0.000149966	TRUE	-0.441266	3.82401
MYBL1	LIBerty000611	GAAGCTGGGACTGGAACTCG	NM_001144755	198.752	269.838	17.7111	0.73656	1.10187e-05	3.11276e-05	TRUE	-0.441125	4.50685
ANGPT1	LIBerty000687	GTCTGTGGAAAGGGGCGGGA	NM_001146	157.158	213.215	15.5109	0.737089	8.02631e-05	0.000210963	TRUE	-0.440089	3.67579
CRABP1	LIBerty002052	GTTGAGCGCATACCGAGTAG	NM_004378	168.921	229.082	16.1457	0.73738	3.94397e-05	0.000106631	TRUE	-0.43952	3.97212
IL32	LIBerty000218	TCCTGGCACAAATACTCAGC	NM_001012636	194.992	264.365	17.5057	0.737587	1.31373e-05	3.69193e-05	TRUE	-0.439114	4.43275
ITGA7	LIBerty000654	GGAAGCTGCTGAGTTGTTAG	NM_001144997	190.991	258.891	17.2988	0.737726	1.56862e-05	4.37569e-05	TRUE	-0.438843	4.35895
CHN1	LIBerty001596	CACTCGACCGGGAAGCCCGA	NM_001822	228.461	309.616	19.1661	0.737886	4.07974e-06	1.1973e-05	TRUE	-0.438531	4.9218
BCAR3	LIBerty001240	TGGTACAGTTCAGCCCCAGA	NM_001261410	263.992	357.736	20.8517	0.737952	9.16369e-07	2.80936e-06	TRUE	-0.438401	5.55139
DCBLD1	LIBerty003504	CGTTCCCAGGCAGTGACCGA	NM_173674	215.607	292.123	18.5339	0.738072	6.62948e-06	1.9056e-05	TRUE	-0.438167	4.71997
FGFR2	LIBerty000633	TCACAGCTCCGTATTTCTGC	NM_001144916	165.768	224.561	15.9664	0.738186	5.01412e-05	0.000134314	TRUE	-0.437945	3.87188
DSE	LIBerty002554	CGGTTTCCTCCCCCCTCCAG	NM_013352	225.794	305.72	19.0263	0.738564	4.41405e-06	1.2934e-05	TRUE	-0.437206	4.88827
ADCY9	LIBerty000427	GTCGCGGGAGCCCGGCTCTG	NM_001116	119.688	161.996	13.3341	0.738829	0.000415177	0.00104333	TRUE	-0.436687	2.98158
ZNF423	LIBerty002687	GACTACTTAACGACTTGCCC	NM_015069	182.866	247.343	16.8577	0.739322	2.59239e-05	7.10555e-05	TRUE	-0.435725	4.1484
MVP	LIBerty002833	GGCTGCACTGGAGTGGGACT	NM_017458	182.624	246.952	16.8426	0.739509	2.84657e-05	7.79095e-05	TRUE	-0.43536	4.10841
GPX3	LIBerty001692	AGCTATTAGCCCCCTTGCCC	NM_002084	253.199	342.264	20.3175	0.739778	2.05451e-06	6.14887e-06	TRUE	-0.434836	5.2112
TMEM154	LIBerty003402	AGTGAGAATGCGTGTGGTCC	NM_152680	203.117	274.49	17.8846	0.739979	1.48137e-05	4.14763e-05	TRUE	-0.434443	4.3822
SPATS2L	LIBerty001377	TCGAGAAGCATAACAAACTC	NM_001282735	196.084	264.97	17.5284	0.740023	1.99103e-05	5.50924e-05	TRUE	-0.434359	4.25891
SH2D3C	LIBerty000595	GCGGGCGGAGGGAGGAACAA	NM_001142534	155.218	209.645	15.3659	0.740384	0.000108085	0.000281543	TRUE	-0.433654	3.55046
Ctrl0040	LIBerty003717	ACGGGGTGAAACCATGTCGT	NO-TARGET	212.333	286.759	18.3378	0.740458	1.01074e-05	2.8596e-05	TRUE	-0.43351	4.54369
RRAS2	LIBerty000844	TCGCGCTCCTGCCTCCTCCC	NM_001177315	286.426	386.405	21.8246	0.741256	6.82386e-07	2.10742e-06	TRUE	-0.431955	5.67625
SEPT4	LIBerty000983	ATTATTCTCAGTAACAGATG	NM_001198713	228.946	308.563	19.1284	0.741975	5.19471e-06	1.50926e-05	TRUE	-0.430557	4.82123
PDE2A	LIBerty001814	ACTGAGAGATAAACAGAGAC	NM_002599	178.016	239.891	16.5693	0.742068	4.97922e-05	0.000133474	TRUE	-0.430377	3.8746
ARHGAP27	LIBerty001358	CGAACGGCGAGTGCAGGATC	NM_001282290	195.72	263.721	17.4814	0.742148	2.02408e-05	5.59659e-05	TRUE	-0.430221	4.25208
CDKN1A	LIBerty003258	GGATGGAGGGAGGCTCAGCC	NM_078467	141.879	190.959	14.5916	0.742982	0.00018791	0.000481177	TRUE	-0.4286	3.3177
PMP22	LIBerty003433	GGCGGGCCCGGCTGGGCGCT	NM_153322	126.842	170.711	13.7207	0.743023	0.000365051	0.00092104	TRUE	-0.428521	3.03572
LTBP2	LIBerty000080	GCCTGCCACGACCGGGACAC	NM_000428	221.185	297.662	18.7354	0.743076	9.46954e-06	2.68316e-05	TRUE	-0.428419	4.57135
MRPS6	LIBerty003167	GGGGGCGGTGCGGCGGGTGC	NM_032476	72.7584	97.8956	10.1817	0.743224	0.00461699	0.0106073	FALSE	-0.42813	1.9744
ARSJ	LIBerty003057	CCAGCCCAGCGGGATTCCGG	NM_024590	232.948	313.427	19.3023	0.74323	5.03917e-06	1.46746e-05	TRUE	-0.428119	4.83343
KCNE4	LIBerty003286	GGGATTTACAGTCAAGGAAC	NM_080671	201.541	270.98	17.7538	0.743748	1.93627e-05	5.36165e-05	TRUE	-0.427115	4.2707
EDNRB	LIBerty002012	ACGTCTTAGTTAAGCGTGCG	NM_003991	181.411	243.663	16.7157	0.744516	4.69638e-05	0.000126251	TRUE	-0.425625	3.89877
BACE1	LIBerty001055	CACTTTCTCTACCACTCGGA	NM_001207048	248.834	334.004	20.0294	0.745003	3.46497e-06	1.02084e-05	TRUE	-0.424683	4.99104
GPR63	LIBerty000610	TCACCTCCCGGTCTAAAACC	NM_001143957	270.176	362.63	21.0193	0.745047	1.94566e-06	5.84628e-06	TRUE	-0.424596	5.23312
POPDC2	LIBerty003004	CTGAGACAGCGGGGGTGGTG	NM_022135	151.216	202.943	15.0912	0.745116	0.000175957	0.000451795	TRUE	-0.424463	3.34506
SCUBE1	LIBerty003488	CCTCCGGCCCTCCGAGGAAG	NM_173050	271.025	363.633	21.0536	0.745326	2.02239e-06	6.06716e-06	TRUE	-0.424056	5.21701
CDH3	LIBerty001594	AGGAGATAAACGCCAGACCT	NM_001793	293.459	393.674	22.0679	0.745437	8.52533e-07	2.61577e-06	TRUE	-0.423842	5.5824
PLXNC1	LIBerty002270	TCACTTTCCCATTGTGAAAG	NM_005761	209.302	280.499	18.1074	0.746175	1.88865e-05	5.23745e-05	TRUE	-0.422414	4.28088
MCOLN3	LIBerty002872	AGGGCGGTGCGGGTTGCTCA	NM_018298	161.402	216.264	15.6341	0.746322	0.000119466	0.00030948	TRUE	-0.422129	3.50937
NFKB1	LIBerty000768	GCGGGAGGTAGGGTCGCTGC	NM_001165412	103.317	138.433	12.2463	0.746333	0.00143721	0.00346416	TRUE	-0.422108	2.4604
C5AR1	LIBerty001584	GGAGGTGGTTAGAGTCCCCT	NM_001736	181.653	243.339	16.7031	0.746503	5.06676e-05	0.000135532	TRUE	-0.421779	3.86796
SERPINB6	LIBerty001295	CGCAGAGCCTCCCGGGCCAC	NM_001271823	217.911	291.778	18.5214	0.746839	1.23546e-05	3.47715e-05	TRUE	-0.421131	4.45878
NEFM	LIBerty002209	GCCCAGGCCGCATGGGAACC	NM_005382	201.541	269.849	17.7115	0.746865	2.51253e-05	6.91173e-05	TRUE	-0.421082	4.16041
ARHGAP27	LIBerty001360	TCCATTCTTACACTCAGTGC	NM_001282290	184.2	246.362	16.8199	0.74768	5.68336e-05	0.000151276	TRUE	-0.419508	3.82023
SELENBP1	LIBerty002001	TGTGTTTAAGTGTGTATGTG	NM_003944	140.06	187.306	14.4371	0.747761	0.000344525	0.000870415	TRUE	-0.419351	3.06027
PTPRH	LIBerty000735	GCGGGGCAGGGTTGGGAGCT	NM_001161440	102.711	137.328	12.1936	0.747922	0.00141568	0.00341881	TRUE	-0.41904	2.46613
ACTBL2	LIBerty000237	AGAGAAAATTGGCTGCCAAG	NM_001017992	237.071	316.791	19.4222	0.748351	8.86676e-06	2.51613e-05	TRUE	-0.418212	4.59927
TXNIP	LIBerty002368	GCGTGGACACGGTGTGCTCC	NM_006472	187.232	250.144	16.9653	0.748496	5.34242e-05	0.000142603	TRUE	-0.417933	3.84587
DDAH1	LIBerty000537	GACAGATTGCGTGAAAAACA	NM_001134445	212.697	284.114	18.2406	0.748633	1.85073e-05	5.13609e-05	TRUE	-0.41767	4.28937
CSRP2	LIBerty001531	GGGCTGCCCTCTGCCCGCTC	NM_001321	169.527	226.424	16.0404	0.748714	9.8919e-05	0.000258201	TRUE	-0.417513	3.58804
EYA1	LIBerty003468	TGGCCTATGACAGCTGCAAA	NM_172060	276.603	369.407	21.2504	0.748775	2.07926e-06	6.21312e-06	TRUE	-0.417395	5.20669
C12orf75	LIBerty000660	CGGGAGTTTAAAGTGGGCCC	NM_001145199	128.055	170.974	13.7323	0.74897	0.000609234	0.00151188	TRUE	-0.417019	2.82048
SEC23A	LIBerty002339	AAGCAAGCTCAGGGGTCCGG	NM_006364	237.799	317.4	19.4438	0.749207	7.7519e-06	2.20973e-05	TRUE	-0.416563	4.65566
ALPK2	LIBerty003251	GAGGCCCTGGCAAGGGGGCC	NM_052947	104.53	139.428	12.2937	0.7497	0.00149925	0.0036045	TRUE	-0.415614	2.44315
CORO1C	LIBerty001324	GGGAAGGGCTGCTTCGGGCG	NM_001276471	120.294	160.453	13.2648	0.749716	0.000820285	0.00201801	TRUE	-0.415583	2.69508
RUNX1T1	LIBerty003523	AGAAAATCATTACAAAGAGC	NM_175636	205.785	274.435	17.8825	0.74985	2.57648e-05	7.0722e-05	TRUE	-0.415326	4.15045
SH2D3C	LIBerty003454	GGGGCCAGACCGCAAGCCCC	NM_170600	175.226	233.61	16.324	0.750081	9.50505e-05	0.000248619	TRUE	-0.414882	3.60447
MEF2D	LIBerty001284	GAGCACACGGTATGGAGAGC	NM_001271629	194.386	259.06	17.3052	0.750352	4.52982e-05	0.000122034	TRUE	-0.41436	3.91352
PTGS1	LIBerty003283	TGGTGGCACTAGATATAGAC	NM_080591	176.803	235.595	16.4017	0.750453	7.86657e-05	0.000207052	TRUE	-0.414167	3.68392
IL1R1	LIBerty000142	GGCTCGGCTGGGCCAGTCCG	NM_000877	119.93	159.809	13.2358	0.750459	0.000721315	0.0017795	TRUE	-0.414155	2.7497
PPP1R3C	LIBerty002214	CCCGGCAACGTGATCGCCCC	NM_005398	204.209	272.076	17.7947	0.750556	3.36804e-05	9.15187e-05	TRUE	-0.413969	4.03849
PTGER2	LIBerty000155	GAAGGAGTCTGAGCACCCGC	NM_000956	227.249	302.677	18.9167	0.750795	1.49482e-05	4.17908e-05	TRUE	-0.413509	4.37892
MMP2	LIBerty000468	ACAGGATGCAGTAAAGAAGC	NM_001127891	194.629	259.115	17.3073	0.75113	4.4737e-05	0.000120608	TRUE	-0.412866	3.91862
SEPT4	LIBerty003272	CAGAGTCACCCAGGACAGAG	NM_080416	289.215	384.81	21.771	0.751577	2.04559e-06	6.12703e-06	TRUE	-0.412007	5.21275
NEDD4L	LIBerty000640	GTATGTGTAAGAAAAACCAA	NM_001144964	223.975	298.003	18.7477	0.751584	1.48837e-05	4.16413e-05	TRUE	-0.411994	4.38048
UPP1	LIBerty001450	ACCAGGAAAGACGCCTGAGA	NM_001287428	251.623	334.247	20.0379	0.752806	7.12148e-06	2.03771e-05	TRUE	-0.40965	4.69086
DNAJC15	LIBerty002534	AATTACACAGAAGAAAGTTG	NM_013238	213.182	283.089	18.2029	0.753056	3.02471e-05	8.24267e-05	TRUE	-0.40917	4.08393
FREM2	LIBerty003671	GGAGGAGATAGAGGCGCAAC	NM_207361	172.801	229.27	16.1531	0.753701	0.000115336	0.000298986	TRUE	-0.407936	3.52435
KRT14	LIBerty000089	ATATGACAGACATGATGAGG	NM_000526	218.881	290.383	18.4705	0.753768	2.1982e-05	6.06916e-05	TRUE	-0.407808	4.21687
ATXN1	LIBerty000472	GCTGCCGCCGCCGCAGCTCA	NM_001128164	167.344	221.944	15.8621	0.753992	0.000162907	0.000419427	TRUE	-0.407379	3.37734
MXRA8	LIBerty001374	GAGGGGCAGTGTGGGAGCAG	NM_001282585	176.56	234.058	16.3415	0.754343	0.000112141	0.000291505	TRUE	-0.406707	3.53535
FAM20A	LIBerty002843	ATCCTCAGGAGAGACGCCCC	NM_017565	244.468	323.943	19.6757	0.754664	1.11735e-05	3.15412e-05	TRUE	-0.406094	4.50112
DKK3	LIBerty002771	GGGAGCGAGCAGATCCAGTC	NM_015881	209.787	277.825	18.0084	0.755102	3.44454e-05	9.34629e-05	TRUE	-0.405256	4.02936
C20orf197	LIBerty003503	GGGCTCTGCAGCAGCTGATG	NM_173644	190.87	252.597	17.0592	0.755627	6.79142e-05	0.000179254	TRUE	-0.404253	3.74653
PCNX2	LIBerty002643	GCGAAGGCTAAGGAGGGACT	NM_014801	207.119	274.032	17.8676	0.75582	4.75417e-05	0.000127713	TRUE	-0.403886	3.89376
MYL1	LIBerty003262	TAAATGGAATCTAAAGGGTC	NM_079420	171.952	227.464	16.0817	0.755953	0.000133657	0.000345769	TRUE	-0.403632	3.46121
THNSL2	LIBerty002867	GCTGGCATGAGACTTGATAC	NM_018271	187.474	247.834	16.8766	0.756449	9.02887e-05	0.000236491	TRUE	-0.402685	3.62618
MKX	LIBerty001107	AACGTGGATACCGCGCCCGC	NM_001242702	183.351	242.099	16.6551	0.757338	0.000115013	0.000298355	TRUE	-0.40099	3.52527
PEA15	LIBerty001976	GAATTGTTTCGCAGTTCAGG	NM_003768	202.996	267.901	17.6385	0.757728	5.07837e-05	0.000135747	TRUE	-0.400248	3.86727
CADPS	LIBerty001967	ATTATCCACGAAGCCGGCAG	NM_003716	260.718	343.97	20.3768	0.757966	8.49741e-06	2.41495e-05	TRUE	-0.399795	4.61709
ITGB3	LIBerty000044	AGGGGATCTAGAGAAGCCGG	NM_000212	206.755	272.766	17.8204	0.757994	4.85988e-05	0.00013046	TRUE	-0.399741	3.88452
NEFL	LIBerty002316	ACCATCACCGTAAACACCAA	NM_006158	483.479	637.705	29.7082	0.758156	2.13425e-08	7.45704e-08	TRUE	-0.399434	7.12743
Ctrl0019	LIBerty003696	AAGAGCGAATCGATTTCGTG	NO-TARGET	165.283	217.996	15.7039	0.758192	0.000236202	0.000601574	TRUE	-0.399364	3.22071
NID1	LIBerty001796	CCGTTCGCTGGGAGTCGGGC	NM_002508	77.3664	101.994	10.4047	0.758542	0.00721312	0.0162942	FALSE	-0.398698	1.78797
DLGAP4	LIBerty003564	GACGACGTGGACCGGACAGA	NM_183006	282.424	372.307	21.3488	0.758578	4.97475e-06	1.45094e-05	TRUE	-0.398631	4.83835
BCAR3	LIBerty001233	CGGCTGGGCCCGGACCGTGA	NM_001261408	173.529	228.713	16.131	0.75872	0.000170951	0.000439538	TRUE	-0.398361	3.357
BACE1	LIBerty001056	TTCAAGCATCTCAGAAAAGC	NM_001207048	238.89	314.706	19.348	0.759088	1.79702e-05	4.9907e-05	TRUE	-0.39766	4.30184
RGCC	LIBerty002578	GCGTCACCAGAGCTGACTGC	NM_014059	203.117	267.331	17.6171	0.759797	7.43647e-05	0.000196005	TRUE	-0.396314	3.70773
PPIB	LIBerty000150	TTGTGGTCTTCTCGGAGCCC	NM_000942	184.321	242.324	16.6638	0.76064	0.000141746	0.000366443	TRUE	-0.394714	3.43599
MXRA8	LIBerty003154	TCCTCCCCTCAGTCTGCTCC	NM_032348	209.665	275.617	17.9265	0.760714	5.59618e-05	0.000149166	TRUE	-0.394575	3.82633
FHL1	LIBerty000715	TACAGGGATGACTTTCTATG	NM_001159699	197.539	259.535	17.3232	0.761127	8.89933e-05	0.00023326	TRUE	-0.39379	3.63216
GPRC5C	LIBerty002999	GAGTCAGAGCCAACGTGTCC	NM_022036	292.61	384.249	21.7521	0.761512	4.74183e-06	1.38729e-05	TRUE	-0.393062	4.85783
DUSP27	LIBerty000348	AACTAGGACTAGGAAGGTCC	NM_001080426	181.29	237.826	16.4889	0.762278	0.000177542	0.000455556	TRUE	-0.391611	3.34146
TLE1	LIBerty002171	GGAGTCGCCCCGAAAGCGTC	NM_005077	167.466	219.675	15.7713	0.762334	0.000272921	0.000692293	TRUE	-0.391505	3.15971
UCN2	LIBerty003217	GGTACATGCTTCCTGGCATG	NM_033199	219.73	288.147	18.3887	0.762563	4.61478e-05	0.000124234	TRUE	-0.391071	3.90576
CCPG1	LIBerty002113	TGGAAGTGGTCGCCGGCTCC	NM_004748	171.225	224.218	15.9527	0.763653	0.000278213	0.00070477	TRUE	-0.389011	3.15195
GPR132	LIBerty002549	AGGGGTCCTGGAAAGGCTGC	NM_013345	177.894	232.896	16.2959	0.763835	0.000189478	0.000484865	TRUE	-0.388666	3.31438
AQP1	LIBerty000876	AAGGAGAGACAGGGAGGGCA	NM_001185062	228.704	299.326	18.7956	0.764063	3.96684e-05	0.000107173	TRUE	-0.388237	3.96992
DKK3	LIBerty000245	TCGCGTCTTTTCGGGTGTAG	NM_001018057	150.731	197.24	14.8548	0.7642	0.000509804	0.00127434	TRUE	-0.387977	2.89471
COL1A2	LIBerty000014	GGGCACAGGTGAGGCGGGAC	NM_000089	199.115	260.245	17.3501	0.765109	0.00012616	0.000326598	TRUE	-0.386264	3.48599
SDC2	LIBerty001885	TGGGGAGAGAAAGGAAGAAA	NM_002998	191.112	249.77	16.9509	0.765153	0.000163934	0.000421784	TRUE	-0.38618	3.37491
MICU3	LIBerty003552	CCACGGGACCGCTACGCTGA	NM_181723	295.763	386.508	21.828	0.765217	6.09233e-06	1.76058e-05	TRUE	-0.386059	4.75435
PLSCR4	LIBerty000481	GTTGTCACTACTCTAATAAG	NM_001128306	210.514	275.086	17.9067	0.765268	8.05844e-05	0.00021166	TRUE	-0.385964	3.67436
LRIG3	LIBerty000563	TTCAAATGCTTGCTCCTGCC	NM_001136051	264.719	345.755	20.4387	0.765627	1.54542e-05	4.31736e-05	TRUE	-0.385286	4.36478
WNT5B	LIBerty003102	ACTGATGAAGACAGGCTCTG	NM_030775	242.164	316.082	19.397	0.766143	3.57991e-05	9.70661e-05	TRUE	-0.384315	4.01293
ELOVL1	LIBerty001187	CCCTCGCCCACAGCCTGGGC	NM_001256399	217.305	283.142	18.2048	0.767478	8.15379e-05	0.000214016	TRUE	-0.381802	3.66955
TMBIM1	LIBerty003018	TTATTAGTGAGGCGTCGTCG	NM_022152	136.179	177.287	14.0076	0.768129	0.00121227	0.00294637	TRUE	-0.38058	2.53071
NCEH1	LIBerty000701	CTGACTCAGAGTACTGAGAA	NM_001146277	231.372	300.992	18.8559	0.768697	5.7975e-05	0.000154097	TRUE	-0.379513	3.81221
LMO1	LIBerty001258	ATGCAGCCTTCACTCTGCTG	NM_001270428	252.229	327.963	19.8174	0.769078	3.38038e-05	9.17879e-05	TRUE	-0.378798	4.03721
ELAVL4	LIBerty000616	TCTGGTCTCTGTTGTTGTAG	NM_001144774	181.29	235.623	16.4028	0.769406	0.000287012	0.000726571	TRUE	-0.378183	3.13872
VGLL3	LIBerty002787	TGCCTCCCCAGGCTCTGACG	NM_016206	275.269	357.507	20.8439	0.769969	1.90291e-05	5.27314e-05	TRUE	-0.377129	4.27793
TNFRSF19	LIBerty001035	TAGACTATTGTGCCTCACAC	NM_001204459	245.56	318.921	19.4979	0.769969	4.08184e-05	0.000110201	TRUE	-0.377128	3.95781
PALLD	LIBerty000778	GGTGCTTCCCAGCCCGCTGC	NM_001166108	161.281	209.306	15.352	0.770553	0.000585289	0.00145754	TRUE	-0.376033	2.83638
LRRC8B	LIBerty000540	GCAGCTGAAAAATTCACAGC	NM_001134476	189.051	245.279	16.7781	0.770758	0.000261451	0.000664088	TRUE	-0.375651	3.17777
FYN	LIBerty001675	GTTGAGCGTTACTGTGGCAG	NM_002037	185.776	240.973	16.6114	0.770944	0.000244979	0.000623509	TRUE	-0.375303	3.20516
Ctrl0060	LIBerty003737	AACGTGCTGACGATGCGGGC	NO-TARGET	169.527	219.867	15.779	0.771044	0.000435616	0.00109396	TRUE	-0.375116	2.961
AADAT	LIBerty003556	CATTTTGCCCGCTCAGACCA	NM_182662	328.383	425.801	23.1295	0.771211	5.17866e-06	1.50576e-05	TRUE	-0.374802	4.82224
EXTL1	LIBerty002059	ACAGAGGCTGTGATAACTCA	NM_004455	259.747	336.787	20.1267	0.771252	2.92991e-05	8.00164e-05	TRUE	-0.374727	4.09682
MEIS2	LIBerty003458	GCGAGCGAGAAAGAGAGAGA	NM_170675	163.949	212.565	15.4846	0.771288	0.000474472	0.00118996	TRUE	-0.374658	2.92447
PTPN21	LIBerty002430	CAGGAGGACGGACAGACCGT	NM_007039	281.575	364.993	21.1	0.771454	1.71607e-05	4.7729e-05	TRUE	-0.374348	4.32122
CNTN1	LIBerty001176	GGGATATCACTCTCACCCCC	NM_001256063	252.714	327.562	19.8033	0.771501	3.66611e-05	9.92608e-05	TRUE	-0.37426	4.00322
C5AR1	LIBerty001586	TTCCTCGGTTTTCCGAGCGC	NM_001736	150.61	195.214	14.7703	0.77151	0.000803938	0.00198203	TRUE	-0.374243	2.70289
MARCKS	LIBerty001770	GCGCGGCTCCATTGTTCGCC	NM_002356	162.615	210.736	15.4103	0.771653	0.000550545	0.00137345	TRUE	-0.373975	2.86219
STMN2	LIBerty002423	GAGAAGTCCTCACTATATGC	NM_007029	232.827	301.402	18.8707	0.772479	6.76074e-05	0.000178569	TRUE	-0.372432	3.74819
ITGA11	LIBerty000178	AGCGCTGCACAGGCGCGTCG	NM_001004439	155.703	201.51	15.032	0.772682	0.000712436	0.00175874	TRUE	-0.372053	2.7548
IL13RA2	LIBerty000113	TATTTGAAAGTTATTTCGGC	NM_000640	112.412	145.369	12.5735	0.773283	0.00330529	0.00770621	TRUE	-0.370931	2.11316
SEMA3B	LIBerty000189	TTAAAGCAGAAGGGTGCCCC	NM_001005914	271.268	350.679	20.6089	0.77355	2.93334e-05	8.00523e-05	TRUE	-0.370434	4.09663
ABLIM1	LIBerty000171	TTCTGGATTGTGCAGAATGC	NM_001003408	146.608	189.46	14.5284	0.773822	0.00103927	0.00253738	TRUE	-0.369926	2.59561
SPATS2L	LIBerty000393	AGCTAGGGAGGGCGTGTGGA	NM_001100423	208.817	269.708	17.7062	0.774232	0.000153675	0.000396468	TRUE	-0.369161	3.40179
MGAT5B	LIBerty003610	GTTAATGAACCAGCTCTGCC	NM_198955	246.045	317.457	19.4459	0.775048	6.91448e-05	0.000182374	TRUE	-0.367643	3.73904
WNT2	LIBerty001943	GGAACCTTTAGGGAAGCTCC	NM_003391	178.016	229.605	16.1663	0.775311	0.000495699	0.0012399	TRUE	-0.367153	2.90661
GADD45B	LIBerty002755	GGCGAGTGCAGCTAGCTCTG	NM_015675	193.537	249.604	16.9446	0.775376	0.000277208	0.000702696	TRUE	-0.367032	3.15323
KRT16	LIBerty002248	GCTGGGTGGGAACTCTGAGC	NM_005557	139.575	179.959	14.123	0.775592	0.00144001	0.00346649	TRUE	-0.366631	2.46011
TMEM9B	LIBerty001397	GAACAGGCACTGCCTTACCC	NM_001286095	229.189	295.422	18.6541	0.775802	0.00011271	0.000292582	TRUE	-0.36624	3.53375
SRL	LIBerty000384	CGGCCCTGCCTTCTGGGGCC	NM_001098814	129.51	166.871	13.5513	0.77611	0.00207438	0.00491526	TRUE	-0.365667	2.30845
SYNPO2	LIBerty001443	GCCATCCAATTGAATGTATG	NM_001286754	276.967	356.569	20.8117	0.776755	2.87275e-05	7.8512e-05	TRUE	-0.364468	4.10506
PLAT	LIBerty003195	CCGTGATGTCATTGAATCGC	NM_033011	157.279	202.466	15.0715	0.77682	0.000952904	0.00233861	TRUE	-0.364347	2.63104
SH2D3C	LIBerty000593	GCGCGGAACTGGAGGGCGGG	NM_001142533	119.445	153.631	12.9554	0.77748	0.00311337	0.00728123	TRUE	-0.363122	2.1378
MAP3K7CL	LIBerty001422	TGCTGTCAGGAACTCCGATC	NM_001286624	209.302	269.076	17.6825	0.777854	0.000221729	0.000565095	TRUE	-0.362428	3.24788
MID1	LIBerty003233	TTCAAATGACTGGAAGCAGC	NM_033289	187.717	241.307	16.6244	0.777915	0.000371619	0.00093636	TRUE	-0.362316	3.02856
ATP1B1	LIBerty001568	GGTGGGCGCGCAGCCGCTCG	NM_001677	129.146	165.858	13.5064	0.778657	0.00259569	0.00612363	TRUE	-0.36094	2.21299
ANGPTL2	LIBerty002488	GCCAAAGCGGGCTGGGCGGG	NM_012098	148.306	190.463	14.5708	0.778659	0.00137602	0.00332515	TRUE	-0.360937	2.47819
FGF5	LIBerty002065	AGGAGATCCGAGCGAGTGAG	NM_004464	218.881	281.046	18.1276	0.778809	0.000159375	0.000410614	TRUE	-0.360658	3.38657
AIG1	LIBerty001412	CTGGAGCGGGTTGCTGCTGC	NM_001286587	131.45	168.756	13.6347	0.778936	0.00226651	0.00536044	TRUE	-0.360424	2.2708
AIG1	LIBerty002784	TCGCGGCCGCGCCAGTCCCC	NM_016108	152.55	195.621	14.7873	0.779824	0.00121303	0.00294637	TRUE	-0.358779	2.53071
CDK6	LIBerty001230	CCTCCCCGCCTCCTGAGGCC	NM_001259	293.58	376.31	21.4844	0.780155	2.81534e-05	7.71106e-05	TRUE	-0.358168	4.11289
CXCL14	LIBerty002132	GGTTCTCTCTCTGGCCCGGC	NM_004887	110.108	141.111	12.3734	0.780293	0.00517545	0.0118399	FALSE	-0.357912	1.92665
EYA1	LIBerty003466	GGCATATTGTCTTTAAGTTG	NM_172059	179.713	230.312	16.1942	0.780303	0.000543499	0.00135677	TRUE	-0.357894	2.86749
RASGRP3	LIBerty003457	TTCCTGGGCTATAAATAGGC	NM_170672	172.559	221.071	15.8272	0.780559	0.000702522	0.0017354	TRUE	-0.357421	2.7606
NPNT	LIBerty000868	GGGGCAGGCAACTCGGGGGC	NM_001184691	119.202	152.692	12.9124	0.780674	0.00383783	0.00890387	TRUE	-0.357209	2.05042
FREM2	LIBerty003672	GGCCAAGGCGGGGAAACTGC	NM_207361	179.471	229.387	16.1577	0.782392	0.000658464	0.0016287	TRUE	-0.354037	2.78816
GAGE10	LIBerty000379	CTCGATTCCCATCCCCACTG	NM_001098413	340.509	435.156	23.4346	0.7825	1.20475e-05	3.39323e-05	TRUE	-0.353837	4.46939
ITGA1	LIBerty003550	GAGGAATTCGACGAAAACAC	NM_181501	248.955	317.906	19.4618	0.783108	9.95228e-05	0.000259598	TRUE	-0.352717	3.5857
ASS1	LIBerty000010	AGTCTCTCGAAGGACGGCTG	NM_000050	222.641	284.095	18.2399	0.783683	0.000217048	0.000553539	TRUE	-0.351657	3.25685
NMNAT2	LIBerty002679	TGGGCTCTTGGTTCTGAGCT	NM_015039	171.71	219.011	15.7446	0.784024	0.000850485	0.00208997	TRUE	-0.35103	2.67986
GSN	LIBerty000466	GGTGAAGCGAGGGGTCCCCC	NM_001127665	188.08	239.869	16.5685	0.784095	0.000631597	0.00156429	TRUE	-0.3509	2.80568
DISP1	LIBerty003189	CTCGCTTGACTACCGCTCCC	NM_032890	206.513	263.273	17.4645	0.784405	0.000357085	0.000901543	TRUE	-0.350329	3.04501
CRYAB	LIBerty001496	GAGGCCACACTGTAGCTAGG	NM_001289807	223.004	284.22	18.2445	0.78462	0.000265187	0.000673127	TRUE	-0.349934	3.1719
FRMD4B	LIBerty002698	GTTCGCGCGCGCGCAAGACG	NM_015123	131.208	167.218	13.5667	0.78465	0.0031661	0.0073954	TRUE	-0.349879	2.13104
NCALD	LIBerty003123	AGAGACATGCTTCATGCTGA	NM_032041	274.905	350.273	20.5949	0.784832	6.17597e-05	0.000163581	TRUE	-0.349545	3.78627
INA	LIBerty003176	GATGCCCCCCTTCCCTCTCC	NM_032727	310.557	395.663	22.1343	0.784902	2.94114e-05	8.02071e-05	TRUE	-0.349416	4.09579
P4HA2	LIBerty000597	CCACACGCCTGCCTGCGTCC	NM_001142598	280.847	357.786	20.8535	0.784959	5.4982e-05	0.000146657	TRUE	-0.349311	3.8337
SATB1	LIBerty000520	GGGGTGCAGGTCCCCAGATG	NM_001131010	169.527	215.866	15.6181	0.785335	0.00101673	0.00248879	TRUE	-0.34862	2.60401
PLXDC1	LIBerty002917	CAAGGCAAGGGGTGCAGAGT	NM_020405	204.572	260.467	17.3585	0.785406	0.00039607	0.000996641	TRUE	-0.348489	3.00146
CD274	LIBerty002581	TCAGTTTAGGTATCTAGTGT	NM_014143	227.855	290.088	18.4597	0.785468	0.000206011	0.000526457	TRUE	-0.348376	3.27864
FABP4	LIBerty001546	AGAGAAAAAAATGCAGAGGC	NM_001442	164.434	209.26	15.3502	0.785789	0.00122657	0.00297735	TRUE	-0.347787	2.52617
SAT1	LIBerty001874	CGCGCTGTGGGATTCGCTAG	NM_002970	160.432	203.935	15.132	0.786683	0.00143857	0.00346522	TRUE	-0.346146	2.46027
CAPG	LIBerty001181	CACAGGGTGATTGAGGCCGG	NM_001256139	192.203	244.191	16.7361	0.787104	0.000662691	0.00163808	TRUE	-0.345374	2.78567
PTPN12	LIBerty000516	ACGCGAAGGGAGCGGCCGCG	NM_001131008	180.683	229.522	16.163	0.787214	0.000809044	0.00199332	TRUE	-0.345172	2.70042
PKD2	LIBerty000057	GTGCGAGGGAGCCGCCCCCG	NM_000297	112.775	143.225	12.4731	0.787398	0.00535886	0.0122298	FALSE	-0.344834	1.91258
HAGHL	LIBerty003147	AACGCGGCTGTCCCGGGTCA	NM_032304	197.296	250.52	16.9797	0.787548	0.000584541	0.0014573	TRUE	-0.34456	2.83645
NR3C1	LIBerty000251	TGGGGGTTGAACTTGGCAGG	NM_001018076	176.682	224.14	15.9496	0.788266	0.000956649	0.00234627	TRUE	-0.343245	2.62962
SETBP1	LIBerty000503	GTGCGAGTGTGTGTGCGTGC	NM_001130110	88.5227	112.295	10.9493	0.788306	0.0123839	0.0274014	FALSE	-0.343173	1.56223
GPR68	LIBerty000855	GCCTTCAAACCTCAAACAGC	NM_001177676	315.529	400.259	22.2874	0.788312	3.62505e-05	9.82197e-05	TRUE	-0.343161	4.0078
ADGRG1	LIBerty000684	GCAGATTTCATGTAAAAACC	NM_001145774	168.193	213.322	15.5153	0.788448	0.00135555	0.0032778	TRUE	-0.342913	2.48442
SESN3	LIBerty001278	GTGGAGATGATTTAAAAGAA	NM_001271594	156.309	197.952	14.8845	0.789631	0.00193419	0.00460621	TRUE	-0.340749	2.33666
COL5A2	LIBerty000070	AGTTAAAGGGTGTGTGTCTG	NM_000393	173.65	219.864	15.7788	0.789806	0.00113919	0.00277953	TRUE	-0.340429	2.55603
CAMK2D	LIBerty001067	TCAATCTGGGGCTGACTGAG	NM_001221	220.215	278.81	18.0449	0.78984	0.000389517	0.000980805	TRUE	-0.340368	3.00842
TMEM86A	LIBerty003434	GGCATCTCCCAGGGGTCAGA	NM_153347	225.066	284.306	18.2477	0.791632	0.000404475	0.00101711	TRUE	-0.337098	2.99263
BCL7B	LIBerty001573	ACGTGCTTGTGGTCAGGGCG	NM_001707	156.552	197.686	14.8734	0.791922	0.00204248	0.00484575	TRUE	-0.33657	2.31464
MMP14	LIBerty002146	GGTGCAGGCTGCCATCTGCA	NM_004995	287.517	363.012	21.0324	0.79203	9.21063e-05	0.000241085	TRUE	-0.336372	3.61783
CRIM1	LIBerty002811	TCGTGGGCTCGGGGTCGGCG	NM_016441	120.294	151.755	12.8694	0.792684	0.00600522	0.013639	FALSE	-0.335182	1.86522
ARRDC4	LIBerty003570	CAACAAATCAGCAAGAAGCA	NM_183376	402.96	508.278	25.7651	0.792795	9.01784e-06	2.55709e-05	TRUE	-0.334981	4.59225
ATP2B2	LIBerty001569	GAGGCCGCCCCTGCCGCTGC	NM_001683	215.607	271.942	17.7897	0.792842	0.000488091	0.00122168	TRUE	-0.334894	2.91304
MMP16	LIBerty002299	GCGGCGGAGGCCCTTCCCGC	NM_005941	210.029	264.819	17.5228	0.793103	0.00064292	0.00159129	TRUE	-0.334419	2.79825
LAMB2	LIBerty001742	GGCTCACGAAGTTGGGGGCA	NM_002292	155.097	195.46	14.7806	0.793494	0.00254927	0.00601788	TRUE	-0.333709	2.22056
ID1	LIBerty003541	CGTCTTTCCACACTGCGAGC	NM_181353	123.325	155.404	13.0363	0.793581	0.00568315	0.0129387	FALSE	-0.333551	1.88811
HOXB2	LIBerty001700	GGAATTCGTGGTCACGGGAC	NM_002145	160.554	202.266	15.0632	0.793773	0.00202318	0.00480299	TRUE	-0.333202	2.31849
NMNAT2	LIBerty003462	GGGTAGTTTTTCCAGTGGAA	NM_170706	173.65	218.622	15.729	0.794295	0.00146181	0.00351672	TRUE	-0.332253	2.45386
P4HA3	LIBerty003561	AGCGAGACTGGGCGGTGGAC	NM_182904	181.896	228.886	16.1379	0.794701	0.00115449	0.00281439	TRUE	-0.331515	2.55062
Ctrl0016	LIBerty003693	AACTACAAGTAAAAGTATCG	NO-TARGET	175.105	220.22	15.7931	0.795138	0.00166759	0.00399143	TRUE	-0.330722	2.39887
SRPX	LIBerty000810	GTGAGGGGGCGCGCAAATTG	NM_001170751	173.771	218.273	15.715	0.796118	0.00156639	0.00376113	TRUE	-0.328946	2.42468
HAPLN1	LIBerty001631	GCTTGTGTGGCTGTAGCGGC	NM_001884	112.412	141.151	12.3753	0.796391	0.00839247	0.0188121	FALSE	-0.328452	1.72556
Ctrl0034	LIBerty003711	ACCCGATAATAGCTACTGGT	NO-TARGET	260.96	327.532	19.8023	0.796746	0.000215453	0.000549842	TRUE	-0.327808	3.25976
CREB3L1	LIBerty003247	GCTTAAAGCAACAATAGTCC	NM_052854	269.934	338.734	20.1947	0.796889	0.000181204	0.000464635	TRUE	-0.327549	3.33289
TNFRSF19	LIBerty001031	AGCCGGACTTGCTCTGCAGC	NM_001204458	230.765	289.096	18.4234	0.798231	0.000478257	0.00119866	TRUE	-0.325121	2.92131
TMEM52B	LIBerty000344	GTATCTGATGCCCTACAATG	NM_001079815	240.952	301.821	18.8858	0.798325	0.000371126	0.000935744	TRUE	-0.324952	3.02884
AP3B2	LIBerty001341	GACTCGCCCACCTTTAGATC	NM_001278511	287.881	360.36	20.9417	0.798869	0.00014804	0.000382454	TRUE	-0.32397	3.41742
RHOC	LIBerty000336	CCTCCCCGCCGCGGCGCTGG	NM_001042679	154.49	193.266	14.6887	0.799366	0.00315441	0.00737264	TRUE	-0.323073	2.13238
DAG1	LIBerty000850	TCTGAAGGCTCCGAGTGACC	NM_001177635	214.516	268.073	17.645	0.800216	0.000818634	0.00201563	TRUE	-0.321539	2.69559
RIN3	LIBerty003072	GCTCGCGGCCCGGAGCCCCC	NM_024832	142.849	178.403	14.0559	0.800709	0.00411804	0.00952471	TRUE	-0.32065	2.02115
CTSL	LIBerty001211	AACAAGCCACGAACCGCGCC	NM_001257973	219.367	273.715	17.8557	0.801442	0.000820669	0.00201801	TRUE	-0.31933	2.69508
MEF2D	LIBerty001285	GCCCTCCCCCTAGCTTCCGC	NM_001271629	234.282	292.31	18.5408	0.801484	0.000609171	0.00151188	TRUE	-0.319255	2.82048
AXL	LIBerty001344	CTGTTCCCACCGCGTTGGCA	NM_001278599	247.379	308.326	19.1198	0.802329	0.000481562	0.00120614	TRUE	-0.317734	2.9186
ARRDC4	LIBerty003571	CGTGCGTGATCAGGGAGTGT	NM_183376	152.671	190.081	14.5546	0.803192	0.00379274	0.00880467	TRUE	-0.316183	2.05529
TBC1D2	LIBerty001250	ACGGCTGCCCTCAGTAAAGA	NM_001267571	234.767	292.257	18.5389	0.803289	0.000615049	0.0015243	TRUE	-0.31601	2.81693
NID1	LIBerty001798	GTTTCGAGAATCGCAGGCAC	NM_002508	235.98	293.661	18.59	0.803578	0.00058541	0.00145754	TRUE	-0.31549	2.83638
NEDD4L	LIBerty000639	AGCCTGCTAAAATCTTCCAT	NM_001144964	328.625	408.767	22.5695	0.803942	0.000108933	0.000283557	TRUE	-0.314836	3.54736
MTCL1	LIBerty002707	GTAGGTGACAGACAGTAAGT	NM_015210	247.621	307.908	19.1049	0.804204	0.000518814	0.00129601	TRUE	-0.314367	2.88739
GTF2IRD2	LIBerty003499	CAGCGATGGCTGAGGGGGTC	NM_173537	163.828	203.639	15.1198	0.804502	0.00301492	0.00705972	TRUE	-0.313833	2.15121
SAT1	LIBerty001875	TCCGGGCGCCCGTGTGAACC	NM_002970	137.513	170.88	13.7282	0.804736	0.00602296	0.0136711	FALSE	-0.313412	1.8642
GSN	LIBerty000037	GAGACATCTGGGTTCCCACC	NM_000177	275.633	342.374	20.3213	0.805065	0.000318016	0.00080398	TRUE	-0.312823	3.09475
SPRY1	LIBerty002279	GGAGTCTCACTTTGTCTCCC	NM_005841	209.18	259.694	17.3293	0.805487	0.00135458	0.00327754	TRUE	-0.312068	2.48445
COL12A1	LIBerty002049	CTATTAAGTAGCCCGCGGCG	NM_004370	193.052	239.531	16.5553	0.805959	0.00201182	0.00477903	TRUE	-0.311222	2.32066
GULP1	LIBerty002800	AAGAGGCTGGAAAGGAAACG	NM_016315	247.621	306.96	19.0708	0.806689	0.000613838	0.0015223	TRUE	-0.309915	2.8175
DDAH1	LIBerty002496	CAGCGAGGGCAAGAAGTATG	NM_012137	201.541	249.556	16.9428	0.807596	0.00166588	0.00398986	TRUE	-0.308294	2.39904
IL32	LIBerty002026	CTTCTGGATCAGAAGGAGGC	NM_004221	157.764	195.334	14.7753	0.807665	0.00407442	0.00942958	TRUE	-0.308172	2.02551
SLC1A7	LIBerty002384	CAGTTGAGTGGACCAGGTAC	NM_006671	304.251	376.616	21.4947	0.807856	0.000249165	0.000633735	TRUE	-0.307829	3.19809
GAS7	LIBerty001954	ACCCCTCCGCTGCCCTCTGC	NM_003644	324.866	401.982	22.3446	0.808162	0.000158313	0.000408156	TRUE	-0.307284	3.38917
NFIL3	LIBerty001501	CGCCCACTGTCGTTTGGTGC	NM_001290000	226.036	279.588	18.0737	0.808462	0.00118156	0.00287549	TRUE	-0.306748	2.54129
MME	LIBerty002465	CCTGGCGCGGGATCTGCTGA	NM_007287	172.922	213.829	15.5358	0.808696	0.00297645	0.00697397	TRUE	-0.306331	2.15652
ID1	LIBerty003540	CCCGGGTTTCAGAACAGCAA	NM_181353	315.529	390.133	21.9495	0.808773	0.00020834	0.000532048	TRUE	-0.306193	3.27405
CORO1C	LIBerty002594	CGAGGCGTGGAACGTGGGGT	NM_014325	165.404	204.454	15.1534	0.809003	0.00396414	0.00919126	TRUE	-0.305782	2.03663
ARHGAP42	LIBerty003396	GCGCTGGGGTCGCGCGATCG	NM_152432	139.575	172.514	13.7998	0.809066	0.00679032	0.0153851	FALSE	-0.305671	1.8129
MEST	LIBerty001783	GAGGGAGCAGCGGGGTCTTG	NM_002402	155.703	192.341	14.6498	0.809513	0.00470423	0.0108011	FALSE	-0.304874	1.96653
PARVG	LIBerty003008	GTGTGTGAGAGCAGGAAAGT	NM_022141	217.305	268.436	17.6586	0.809522	0.00141922	0.00342516	TRUE	-0.304858	2.46532
TTLL7	LIBerty003064	GTTGGGAGGAACAAAGGACT	NM_024686	196.569	242.815	16.6829	0.809541	0.00204426	0.00484694	TRUE	-0.304825	2.31453
HGF	LIBerty000103	ATTGAAGCTGGCCTCAGGCC	NM_000601	224.702	277.466	17.9951	0.809836	0.00115496	0.00281439	TRUE	-0.304298	2.55062
SERPINE2	LIBerty000568	TACCCGCAGCTGGGAGCACC	NM_001136530	240.709	297.206	18.7188	0.809907	0.000851388	0.00209083	TRUE	-0.304173	2.67968
RUSC2	LIBerty000557	TCCTGGTTAGAGGAAAAAGC	NM_001135999	196.084	242.019	16.652	0.810201	0.00236233	0.00558006	TRUE	-0.303648	2.25336
ACSL1	LIBerty001435	CTGCGGCGGGCGAACGCCGC	NM_001286711	165.283	203.998	15.1346	0.810218	0.00431867	0.00997043	TRUE	-0.303618	2.00129
TES	LIBerty003415	TGATTCCAAAACGCATCTGT	NM_152829	193.78	239.026	16.5357	0.810705	0.00220707	0.00522312	TRUE	-0.302752	2.28207
ITGA11	LIBerty000179	AGGGGCGCCGGACACCACTC	NM_001004439	186.14	229.568	16.1648	0.810829	0.00295919	0.00693784	TRUE	-0.30253	2.15878
LITAF	LIBerty000564	CCCAGGCTCCATCCCACACC	NM_001136472	357.971	441.458	23.6391	0.810885	0.000112613	0.00029253	TRUE	-0.302431	3.53383
DNAJC15	LIBerty002535	GCCTCTTTAATTTCTCTCCC	NM_013238	220.822	272.244	17.8009	0.811118	0.0013135	0.00318018	TRUE	-0.302017	2.49755
MPP4	LIBerty003204	AAGAAGATTTGTGGCAGGAA	NM_033066	235.252	289.814	18.4496	0.811736	0.00115897	0.00282233	TRUE	-0.300918	2.54939
NOL3	LIBerty002002	ACTTGTCTGCAAGCTGGGTG	NM_003946	177.652	218.798	15.7361	0.811945	0.00335566	0.00781883	TRUE	-0.300546	2.10686
MEST	LIBerty001166	GATGGGCTTGTGCGCGGACC	NM_001253902	112.169	138.122	12.2315	0.812101	0.0156162	0.0342126	FALSE	-0.300269	1.46581
RAB3B	LIBerty001853	GATGATAATGTAGCTGATGA	NM_002867	188.808	232.433	16.2777	0.812313	0.00264132	0.00622738	TRUE	-0.299893	2.20569
AOC3	LIBerty001327	TGGATCTTAGCTCACTGGCT	NM_001277732	213.91	263.073	17.457	0.813118	0.00165682	0.0039707	TRUE	-0.298463	2.40113
HRK	LIBerty001988	ACTTTTAACCCTAGCGGCGC	NM_003806	129.025	158.673	13.1846	0.813148	0.0113889	0.0253034	FALSE	-0.298411	1.59682
PDE2A	LIBerty000700	GAGCAGAGAAGGTGGCAGAC	NM_001146209	213.546	262.359	17.43	0.813945	0.00188008	0.004483	TRUE	-0.296997	2.34843
ASPN	LIBerty002845	CTGGCCATTGAAAGTGCAGT	NM_017680	238.162	292.597	18.5513	0.81396	0.00128163	0.003109	TRUE	-0.296971	2.50738
PPID	LIBerty002163	AACAGGTGGCGGAGGGCACG	NM_005038	195.599	240.172	16.5803	0.814412	0.00269206	0.00634304	TRUE	-0.296169	2.1977
SPRYD7	LIBerty000460	GAAAAAACCAGCTGGTGCGC	NM_001127482	184.806	226.861	16.0577	0.814624	0.00322155	0.00751563	TRUE	-0.295793	2.12403
LIF	LIBerty001752	CCCATCTTCAGACAACTCCC	NM_002309	389.742	478.385	24.8231	0.814705	0.00010066	0.000262382	TRUE	-0.295651	3.58107
PLSCR4	LIBerty000482	TCACTTCCAATCAGAGGGGC	NM_001128306	192.567	236.329	16.4305	0.814827	0.00293626	0.00688836	TRUE	-0.295435	2.16188
MMP16	LIBerty002298	GAAGCAGAGGCGAGAGAGTG	NM_005941	213.667	262.123	17.4211	0.815142	0.00195995	0.00466166	TRUE	-0.294877	2.33146
LPIN1	LIBerty001246	TTGTTTGTCAGCTGGTCCCC	NM_001261428	218.76	268.348	17.6553	0.815212	0.00175763	0.00420429	TRUE	-0.294753	2.37631
MMD	LIBerty002519	ACGCTGCCATTCATTCCCGC	NM_012329	286.304	351.113	20.6239	0.81542	0.000590184	0.00146846	TRUE	-0.294385	2.83314
CRMP1	LIBerty001529	TTTAAAAGAAAAAGACGGCG	NM_001313	167.587	205.31	15.1885	0.816263	0.00512472	0.011731	FALSE	-0.292894	1.93067
Ctrl0075	LIBerty003752	AAGTGTGTGCATAGCAGGGT	NO-TARGET	231.008	282.9	18.1959	0.816572	0.00175925	0.0042055	TRUE	-0.292348	2.37618
MGAT2	LIBerty001785	CAGCTCTCGCCTAACAGGAA	NM_002408	375.069	459.045	24.206	0.817064	0.000172692	0.000443713	TRUE	-0.291479	3.3529
ADAM9	LIBerty001991	GGCGATGTCGGGAGCGAGCT	NM_003816	155.46	190.155	14.5578	0.817544	0.0070935	0.0160432	FALSE	-0.290631	1.79471
SLC12A8	LIBerty003060	CCAGGTGAATGTTCTTGTCC	NM_024628	227.855	278.344	18.0276	0.818609	0.00178342	0.00426058	TRUE	-0.288753	2.37053
HAGHL	LIBerty001514	GGAAACGACTGGCTCAGCCG	NM_001290137	203.36	248.385	16.8978	0.818727	0.00306213	0.00716585	TRUE	-0.288546	2.14473
TINAGL1	LIBerty001027	TTGGGGTTCCCCTAAGGGAA	NM_001204414	202.753	247.595	16.8674	0.818893	0.00289289	0.00679083	TRUE	-0.288254	2.16808
IL1R1	LIBerty000143	GGGTGGAGAGTTGGGACACC	NM_000877	187.353	228.501	16.1227	0.819921	0.00437317	0.0100839	FALSE	-0.286443	1.99637
AWAT2	LIBerty000165	TCTGTGGAGGGGTGGTACAG	NM_001002254	187.353	228.438	16.1202	0.820148	0.00442211	0.0101843	FALSE	-0.286043	1.99207
FN1	LIBerty001673	CGGGGCGGGGACAGCCCGGC	NM_002026	99.5577	121.241	11.4058	0.821159	0.0253087	0.0541593	FALSE	-0.284267	1.26633
EYA1	LIBerty003464	CAACTGTTGTTTCCTCCTGC	NM_172059	219.973	267.859	17.6369	0.821227	0.00232132	0.00548663	TRUE	-0.284146	2.26069
Ctrl0080	LIBerty003757	ACACCGAAGCACCTGTACGT	NO-TARGET	244.104	297.189	18.7182	0.821378	0.00183007	0.00436651	TRUE	-0.283882	2.35987
ARSB	LIBerty000009	GTATGCACTTTAATCTCTAG	NM_000046	277.452	337.576	20.1543	0.821895	0.00103253	0.00252418	TRUE	-0.282974	2.59788
ANKRD1	LIBerty002597	AGAAAAAAAGGGCAGTGATG	NM_014391	243.983	296.774	18.7031	0.822118	0.0016293	0.00390721	TRUE	-0.282582	2.40813
RUNX2	LIBerty000270	AGTGGGACTGCCTACCACTG	NM_001024630	264.234	321.063	19.5738	0.822999	0.00142156	0.00342863	TRUE	-0.281038	2.46488
DKK1	LIBerty002502	GGCGGGGTGAAGAGTGTCAA	NM_012242	183.836	223.075	15.9072	0.824099	0.00518556	0.0118558	FALSE	-0.27911	1.92607
LAMC1	LIBerty001744	GGAGTTGCCCCAGGGGCCGC	NM_002293	138.605	168.182	13.6093	0.824137	0.0124946	0.0276076	FALSE	-0.279045	1.55897
SEMA4A	LIBerty000906	AAAGGAGGTACAGTAGCCCC	NM_001193301	225.551	273.616	17.8521	0.824334	0.00271807	0.00640034	TRUE	-0.278699	2.1938
DIO2	LIBerty001101	AGTCTCTCCAGCCCAGCAGT	NM_001242502	351.18	425.465	23.1185	0.825403	0.000468462	0.00117567	TRUE	-0.276829	2.92971
BCL7B	LIBerty001572	AACTCTCAGGGAAGAGAACC	NM_001707	188.202	227.999	16.1028	0.82545	0.00578397	0.0131603	FALSE	-0.276748	1.88074
Ctrl0022	LIBerty003699	AATCGCAGGTATCCCAGAGC	NO-TARGET	251.501	304.632	18.9871	0.825591	0.00194158	0.00462089	TRUE	-0.276501	2.33527
TMEM52B	LIBerty003418	TTGAAGATGAGAAATCAAGT	NM_153022	226.036	273.755	17.8572	0.825687	0.00319237	0.00745215	TRUE	-0.276334	2.12772
PTP4A2	LIBerty000923	TAAAAATCAGAGACTCGAGC	NM_001195101	199.843	241.922	16.6482	0.826065	0.00432547	0.00998002	TRUE	-0.275673	2.00087
PDE2A	LIBerty001816	GGGTAGAGAGAGAGTCTGAC	NM_002599	187.959	227.51	16.0834	0.826159	0.00519819	0.0118775	FALSE	-0.275508	1.92527
BTG1	LIBerty001580	GGGTCTCCAGCCGCCACTCC	NM_001731	217.669	263.265	17.4642	0.826804	0.00345849	0.00804851	TRUE	-0.274382	2.09428
PDE7B	LIBerty002892	TGAGGAAACATAAACAGAAA	NM_018945	288.123	348.438	20.5315	0.8269	0.00129134	0.00313052	TRUE	-0.274215	2.50438
ABLIM1	LIBerty001755	AAGTCTCGAGTTCCTGGTAG	NM_002313	258.05	311.968	19.2502	0.827168	0.00208884	0.00494642	TRUE	-0.273748	2.30571
PTPN21	LIBerty002429	AAGAAGCCCCGTGGGGGCGG	NM_007039	141.636	171.02	13.7343	0.828187	0.0136482	0.0300578	FALSE	-0.271972	1.52204
S1PR1	LIBerty001533	ATCAGCGTCTATCTGGGCGA	NM_001400	173.407	209.34	15.3534	0.828353	0.00819198	0.0184064	FALSE	-0.271682	1.73503
INA	LIBerty003174	CAGCTGCGCGCGCGACGACC	NM_032727	144.789	174.752	13.8975	0.828539	0.0126711	0.0279712	FALSE	-0.271359	1.55329
CHRM4	LIBerty000132	GGCGGGACAGAGTTCTCTCA	NM_000741	213.788	257.883	17.2606	0.829014	0.004041	0.00935797	TRUE	-0.270532	2.02882
CDC25B	LIBerty001460	GCGCCCCGCCCGAGACAAAG	NM_001287518	279.635	337.292	20.1444	0.829058	0.00153682	0.00369247	TRUE	-0.270455	2.43268
KCNN4	LIBerty001729	CACACCAGCACTTAGCAAGC	NM_002250	356.152	429.399	23.2471	0.82942	0.000597517	0.00148573	TRUE	-0.269826	2.82806
GLRA3	LIBerty002375	AAACGGCGACTGGAGCGAGG	NM_006529	212.576	256.054	17.1911	0.830199	0.00455	0.0104661	FALSE	-0.268471	1.98021
LAMB2	LIBerty001740	CTTTAAACTATCCTTGGAAG	NM_002292	274.663	330.393	19.9028	0.831322	0.0018911	0.00450643	TRUE	-0.26652	2.34617
UBA7	LIBerty001934	AATAAGAACATGTGTGAATG	NM_003335	232.342	279.356	18.0651	0.831705	0.003788	0.00879906	TRUE	-0.265856	2.05556
EVI2A	LIBerty002583	TACTGTCAAAAGGCATTAAG	NM_014210	332.142	398.937	22.2434	0.832567	0.00102803	0.00251482	TRUE	-0.264361	2.59949
CALD1	LIBerty003213	AATGTTAATCTTGGAGAAAG	NM_033157	179.834	215.972	15.6224	0.832676	0.00820401	0.0184224	FALSE	-0.264172	1.73465
HMOX1	LIBerty001695	GACCCTTGGGAAACAAAGTC	NM_002133	234.161	280.84	18.1199	0.833788	0.00425233	0.00982326	TRUE	-0.262248	2.00774
MDK	LIBerty001265	AACAAGCAGCGGGGGCTGCG	NM_001270550	217.79	260.913	17.3754	0.834724	0.00508081	0.0116375	FALSE	-0.26063	1.93414
CALD1	LIBerty003211	AGGAAAACTACTGGAGATCC	NM_033140	222.641	266.601	17.5897	0.835109	0.00495465	0.0113692	FALSE	-0.259963	1.94427
CPA2	LIBerty001619	TTGTTATCTTATCCTAGGAA	NM_001869	223.004	266.647	17.5915	0.836327	0.0058549	0.0133136	FALSE	-0.25786	1.8757
BTG1	LIBerty001579	CGCTTGTAAACAAATAAACC	NM_001731	203.238	243	16.69	0.836373	0.00752654	0.0169718	FALSE	-0.257781	1.77027
MRPS6	LIBerty003165	CCGCCCCTAGCCGCGGCCGG	NM_032476	172.437	206.079	15.2201	0.836752	0.0117963	0.0261932	FALSE	-0.257127	1.58181
NFIL3	LIBerty002212	GGCCGGGGAGGGACGCGAGC	NM_005384	139.332	166.453	13.5328	0.837069	0.0207026	0.0448874	FALSE	-0.256581	1.34788
Ctrl0050	LIBerty003727	ACTGAGTGGGTAACACGCAT	NO-TARGET	249.319	297.842	18.7419	0.837083	0.00398485	0.0092336	TRUE	-0.256558	2.03463
SATB1	LIBerty000519	CGGGCAGCTTAAGTCCACAT	NM_001131010	257.807	307.767	19.0998	0.837671	0.00337862	0.00786748	TRUE	-0.255545	2.10416
NAV3	LIBerty002667	GAACTTTGAGATTGAAAAAG	NM_014903	209.059	249.524	16.9415	0.837832	0.00763344	0.0171923	FALSE	-0.255267	1.76467
AHNAK2	LIBerty003314	GCGCTCCGCAGTGGCCCGGC	NM_138420	141.515	168.716	13.6329	0.838776	0.020467	0.044402	FALSE	-0.253643	1.3526
GNAI1	LIBerty001190	TAAAGATGAAGGGGCATTCG	NM_001256414	189.172	225.42	16.0005	0.839199	0.0106419	0.0237275	FALSE	-0.252916	1.62475
DDX60L	LIBerty000220	GGTAGAATATAGGTCTGCAT	NM_001012967	131.693	156.922	13.1053	0.839223	0.0235498	0.0505221	FALSE	-0.252873	1.29652
COL6A5	LIBerty001335	TAACGCACCCCTGATGCTAG	NM_001278298	291.155	346.51	20.4648	0.84025	0.00284039	0.00667587	TRUE	-0.25111	2.17549
GHR	LIBerty001100	TGTTTGAGTTCATGAAAAGT	NM_001242462	195.72	232.857	16.2944	0.840516	0.0093095	0.0208306	FALSE	-0.250652	1.6813
TGFB2	LIBerty001914	GTGGAAATGAGGACCGCTGT	NM_003238	234.161	278.559	18.0356	0.840614	0.00604987	0.0137239	FALSE	-0.250485	1.86252
PLAUR	LIBerty000183	TTTGACGGTAAATATGAATG	NM_001005376	201.905	240.175	16.5804	0.840655	0.00831024	0.0186388	FALSE	-0.250415	1.72958
MAP3K7CL	LIBerty001414	AAAGGGTAGAATTCTAGAAG	NM_001286619	218.639	260.04	17.3424	0.84079	0.00694615	0.0157288	FALSE	-0.250183	1.8033
DRAXIN	LIBerty003596	GGCTCGACTGCCCCCAGCCG	NM_198545	204.815	243.5	16.7093	0.84113	0.00828349	0.0185899	FALSE	-0.249599	1.73072
APC2	LIBerty002287	GGCAACAGCCAATGGCGGCC	NM_005883	198.145	235.409	16.3945	0.841705	0.0104768	0.0233871	FALSE	-0.248613	1.63102
HEG1	LIBerty002949	TTAGCATGTAGCGGCGCCGC	NM_020733	94.8284	112.661	10.9683	0.841718	0.0456302	0.0949038	FALSE	-0.248591	1.02272
CLDN19	LIBerty000879	AAAGCTCATGCCCAGCCCCC	NM_001185117	328.747	390.537	21.963	0.841782	0.00181483	0.00433289	TRUE	-0.248481	2.36322
CDC42EP2	LIBerty002402	CGCGCCCTGGAGTCCTGTCC	NM_006779	208.817	248.064	16.8854	0.841785	0.00807637	0.0181682	FALSE	-0.248477	1.74069
SPHK1	LIBerty000604	TAAAAATCCCAGAACTTGAG	NM_001142602	238.648	283.411	18.2147	0.842056	0.00565369	0.0128794	FALSE	-0.248012	1.89011
DRAP1	LIBerty002355	GAGGTGCTGACTCGGGGGCG	NM_006442	150.367	178.505	14.0603	0.842371	0.0207646	0.044996	FALSE	-0.247472	1.34683
ASPH	LIBerty000761	AGGGTACCGCCGCCTCGTAA	NM_001164756	228.461	270.808	17.7473	0.843628	0.00720316	0.0162815	FALSE	-0.245321	1.78831
SEMA3B	LIBerty001507	CTTCCGAACCCTCCCCTCCG	NM_001290061	374.948	444.422	23.735	0.843677	0.00120181	0.00292287	TRUE	-0.245237	2.53419
PALLD	LIBerty000783	CAAGGTTACGAGTGGGTGCG	NM_001166110	207.24	245.261	16.7774	0.844979	0.0105204	0.0234706	FALSE	-0.243012	1.62948
SH2D3C	LIBerty000588	ACGGGGCACAAAGGACCACA	NM_001142531	314.437	371.877	21.3342	0.845541	0.00284215	0.00667587	TRUE	-0.242053	2.17549
LDLRAD4	LIBerty001315	GCTTTCATGTTTGAATTGCC	NM_001276249	168.678	199.388	14.9441	0.845978	0.0171726	0.0375569	FALSE	-0.241308	1.42531
BACE1	LIBerty001057	TTCTCTAGAACTTGCTGTAG	NM_001207048	257.686	304.594	18.9858	0.845998	0.0054291	0.0123827	FALSE	-0.241273	1.90719
ADAMTS1	LIBerty002417	CATCCCAAAGACGCCGCCCC	NM_006988	285.092	336.821	20.1279	0.84642	0.00441285	0.0101692	FALSE	-0.240554	1.99271
IRF2	LIBerty001715	TGTTTCAAGCTTGTGCAACC	NM_002199	250.895	296.327	18.6869	0.846684	0.00590344	0.0134159	FALSE	-0.240104	1.87238
FERMT2	LIBerty002405	AGGCCGGCCGGACCCGCTCA	NM_006832	227.734	268.953	17.6779	0.846743	0.00807409	0.0181682	FALSE	-0.240005	1.74069
CAPG	LIBerty001589	GTTAGTCACATTTTCTGGGC	NM_001747	170.255	200.981	15.0101	0.847118	0.0188845	0.0411342	FALSE	-0.239365	1.3858
GLIS1	LIBerty003378	TGGTGTGGGAACAGCAACTC	NM_147193	249.683	294.733	18.629	0.847148	0.0063486	0.0143929	FALSE	-0.239314	1.84185
TPM1	LIBerty000068	GGTGGATATGACTATATATG	NM_000366	147.093	173.524	13.844	0.847682	0.0274401	0.0583894	FALSE	-0.238404	1.23367
LOX	LIBerty001762	GAATTTCAAAAAACTCAGAC	NM_002317	224.338	264.552	17.5127	0.847993	0.00953048	0.0213018	FALSE	-0.237876	1.67158
EPSTI1	LIBerty003224	TTGGTCGGCTACAGGTGAGA	NM_033255	227.734	268.494	17.6608	0.848189	0.00864771	0.0193727	FALSE	-0.237542	1.71281
THNSL2	LIBerty001137	GAAGCCCTGTGCCCCTCCCG	NM_001244678	324.987	383.01	21.7104	0.84851	0.00279679	0.00658161	TRUE	-0.236997	2.18167
PTP4A2	LIBerty003271	GCCTTCCGTAGCCGGGAGTG	NM_080391	173.529	204.309	15.1474	0.849346	0.0187405	0.0408677	FALSE	-0.235576	1.38862
MYO7A	LIBerty000444	CAGGGCTCTGTGCAGAGCAC	NM_001127180	270.782	318.721	19.4907	0.849592	0.00555302	0.0126577	FALSE	-0.235158	1.89765
ADAMTS5	LIBerty002427	GCAAAAGAGGAGGGTGATCG	NM_007038	195.72	230.362	16.1962	0.849619	0.0137579	0.0302818	FALSE	-0.235112	1.51882
DUSP10	LIBerty003346	GGGTTTATCCGAAGCTGCTC	NM_144729	166.253	195.672	14.7894	0.849651	0.0218966	0.0472322	FALSE	-0.235057	1.32576
OSBPL10	LIBerty000836	ATAAATGCTTAACAGACACA	NM_001174060	290.912	342.187	20.3149	0.850155	0.00449261	0.0103404	FALSE	-0.234202	1.98546
MGP	LIBerty000892	GCATCCTGTGTAACACAGTC	NM_001190839	231.493	271.99	17.7915	0.851109	0.0098545	0.0220109	FALSE	-0.232585	1.65736
CRABP1	LIBerty002050	GCGGGATGTGGGTGTCCTGA	NM_004378	212.212	249.24	16.9306	0.851436	0.0131677	0.0290165	FALSE	-0.232029	1.53735
GRID2	LIBerty001444	AGGGGGCACATCCGGCGTGA	NM_001286838	211.727	248.652	16.908	0.851498	0.0122171	0.0270639	FALSE	-0.231924	1.56761
MME	LIBerty002466	GGGTCACGGTGAGTCTCTGT	NM_007287	211.727	248.499	16.9021	0.852023	0.0124991	0.0276076	FALSE	-0.231035	1.55897
ARHGAP42	LIBerty003120	ACTCTTTTCAGAGATAGTGA	NM_032021	224.702	263.674	17.4796	0.852198	0.0108494	0.0241616	FALSE	-0.23074	1.61687
MAP3K7CL	LIBerty001425	GGCCTTAGCTGTCTTCCTGC	NM_001286634	214.031	251.102	17.002	0.852368	0.0138045	0.030349	FALSE	-0.230452	1.51786
SEMA4A	LIBerty000910	AGGTGTGTCTCTTGTGAGGT	NM_001193302	165.647	194.271	14.7308	0.852656	0.0229845	0.0494658	FALSE	-0.229965	1.30569
CABLES1	LIBerty003310	TGCCACGTGGAGACCACATG	NM_138375	321.956	377.491	21.5243	0.852884	0.00377965	0.00878508	TRUE	-0.229579	2.05625
CSF1	LIBerty003474	GCAGAAAACGGACCGAGAGC	NM_172211	220.458	258.337	17.2778	0.853372	0.0124909	0.0276076	FALSE	-0.228753	1.55897
TGFBR2	LIBerty001919	GTCATTCTTGAGTAAATACT	NM_003242	203.845	238.843	16.5285	0.853469	0.0143227	0.0314517	FALSE	-0.228589	1.50236
FST	LIBerty002337	GCGCCGGCGCTGCCGGCGAG	NM_006350	111.442	130.568	11.8673	0.853516	0.0510433	0.105696	FALSE	-0.228511	0.975939
PLS3	LIBerty000827	ATTCTCTGCAAAATACCGCC	NM_001172335	198.145	232.004	16.2608	0.854061	0.0175901	0.0384255	FALSE	-0.227588	1.41538
NCALD	LIBerty000317	GGGGGGCCAAGATGAGGCGC	NM_001040629	129.631	151.77	12.8701	0.854127	0.0388984	0.0814409	FALSE	-0.227478	1.08916
APC2	LIBerty002286	CGGGGCGTCGGGCCTCCGCG	NM_005883	97.0112	113.579	11.0158	0.854129	0.0693013	0.1405	FALSE	-0.227474	0.852325
Ctrl0029	LIBerty003706	ACAGCCCTCACGAGCCCGAA	NO-TARGET	369.491	432.41	23.3452	0.854494	0.0028223	0.00663749	TRUE	-0.226858	2.178
PLEKHA6	LIBerty002673	CAGCTTGTCGCTGGTGTGGA	NM_014935	229.795	268.923	17.6768	0.854503	0.0111966	0.0249055	FALSE	-0.226842	1.6037
C1QTNF1	LIBerty003107	TGGACGGACCTCCAGACTCA	NM_030968	272.844	319.26	19.5099	0.854614	0.00700311	0.0158483	FALSE	-0.226656	1.80002
APBB2	LIBerty002040	TTGGGGAGGGTGCCTCCCGC	NM_004307	173.529	203.015	15.0941	0.854758	0.0228947	0.0493007	FALSE	-0.226411	1.30715
TMEM154	LIBerty003403	TGTGATTTTGCTTATCCCCC	NM_152680	218.76	255.475	17.169	0.856289	0.0137861	0.0303262	FALSE	-0.22383	1.51818
CORO1C	LIBerty000406	GCTTCTATAACTTGTACAGA	NM_001105237	199.237	232.631	16.2855	0.856448	0.0188212	0.0410199	FALSE	-0.223563	1.38701
SPATA20	LIBerty001226	GCTGGGAGATGCTAGGGACA	NM_001258373	181.775	212.173	15.4687	0.856729	0.0213965	0.046259	FALSE	-0.223089	1.3348
TAGLN3	LIBerty002541	GTTTCTGGGTGAAGTTGGGC	NM_013259	121.021	141.251	12.38	0.856786	0.052417	0.108244	FALSE	-0.222993	0.965594
Ctrl0084	LIBerty003761	ACCCATATATGCTGCCGCAC	NO-TARGET	338.933	395.475	22.1281	0.857026	0.00412089	0.00952547	TRUE	-0.222589	2.02111
BMP5	LIBerty002962	ACTGTTTCATGTTAGATGCG	NM_021073	157.037	183.092	14.2575	0.857695	0.0336827	0.0707955	FALSE	-0.221463	1.14999
TIE1	LIBerty002219	GTGGGGGGAAGGTTATGGTA	NM_005424	171.225	199.591	14.9525	0.857877	0.0276544	0.0587793	FALSE	-0.221156	1.23078
TTC7A	LIBerty001480	TCTTCTACCTGCTTTCCCAA	NM_001288953	342.086	398.405	22.2257	0.858638	0.00495864	0.0113715	FALSE	-0.219879	1.94418
SEPT4	LIBerty003274	TCTGCGCATCCGGGGGTCGC	NM_080416	103.317	120.289	11.3579	0.858905	0.0668061	0.135732	FALSE	-0.21943	0.867317
GHR	LIBerty001096	CTAGAAGGGAAGCAGAAAGA	NM_001242406	274.178	319.179	19.507	0.85901	0.00953138	0.0213018	FALSE	-0.219253	1.67158
AKT3	LIBerty001052	CAGAAGAATCGCTTGAACCT	NM_001206729	329.838	383.636	21.7315	0.859768	0.00532873	0.0121684	FALSE	-0.217981	1.91477
TTC7A	LIBerty002928	TTTAATCCCGCGCGGAGCCC	NM_020458	178.501	207.516	15.2789	0.860178	0.0263477	0.0561915	FALSE	-0.217293	1.25033
GULP1	LIBerty002802	GGTCCTGATCTAGTGTCTCA	NM_016315	279.999	325.312	19.724	0.860707	0.0087002	0.0194788	FALSE	-0.216405	1.71044
CRABP2	LIBerty001002	GGAGTTGAATGCACCGAGTC	NM_001199723	168.557	195.742	14.7924	0.861116	0.0302172	0.0637957	FALSE	-0.215721	1.19521
CABLES1	LIBerty003308	AACCTCAGGGAGAAACACAA	NM_138375	359.063	416.934	22.8387	0.861197	0.00497933	0.011412	FALSE	-0.215585	1.94264
RGS5	LIBerty001173	GCAAGTTTGAAAAGTGATGA	NM_001254748	191.718	222.59	15.8878	0.861309	0.0228931	0.0493007	FALSE	-0.215397	1.30715
UPP1	LIBerty001453	TCTCGCCTCTGCAGAGCAGC	NM_001287429	247.742	287.417	18.3619	0.86196	0.0131144	0.0289328	FALSE	-0.214307	1.53861
QSOX1	LIBerty001836	GGCGGGGCTGAGCTTGTTGC	NM_002826	131.571	152.579	12.9073	0.862315	0.0483771	0.100506	FALSE	-0.213712	0.997807
FKBP9	LIBerty001390	CAATCCCTAAATCGCATGCG	NM_001284343	317.712	368.092	21.2056	0.86313	0.0072866	0.0164504	FALSE	-0.21235	1.78382
SPATS2L	LIBerty000397	GCGGAAAAAGTGCTGGAGCT	NM_001100424	202.026	233.972	16.3381	0.863463	0.0247439	0.0529805	FALSE	-0.211794	1.27588
TLL1	LIBerty001037	CAAGAGAGGAGGCTGTGGTC	NM_001204760	173.893	201.284	15.0227	0.863917	0.0296839	0.0627398	FALSE	-0.211036	1.20246
ADGRG6	LIBerty002925	GTCATACGCCGCACGCCGCC	NM_020455	178.743	206.868	15.2524	0.864046	0.0289759	0.0613809	FALSE	-0.21082	1.21197
KLHL4	LIBerty003253	ACTTTGATACTGAAGAAGCA	NM_057162	244.347	282.755	18.1906	0.864165	0.0158529	0.0347109	FALSE	-0.210621	1.45953
C8orf46	LIBerty003411	CTTGTCATGTAATGGCATGA	NM_152765	249.319	288.442	18.3995	0.864364	0.0153085	0.0335579	FALSE	-0.21029	1.47421
XBP1	LIBerty002173	GACCCCAAGTACCTTTGGCC	NM_005080	287.153	332.206	19.9665	0.864383	0.0110317	0.0245532	FALSE	-0.210257	1.60989
AK1	LIBerty000086	CCACCTGGGGGTCCACGGTG	NM_000476	206.513	238.684	16.5224	0.865214	0.0234667	0.0503887	FALSE	-0.208871	1.29767
PDZRN3	LIBerty002677	GGGCTGGCGGGAGGCATCCA	NM_015009	200.449	231.525	16.242	0.865777	0.0257338	0.0550066	FALSE	-0.207932	1.25959
PI15	LIBerty002774	GGGTAGAAAAAAACAGTGAT	NM_015886	197.782	228.313	16.1152	0.866275	0.0256071	0.0547667	FALSE	-0.207102	1.26148
ARID5B	LIBerty001136	CACGTTCCATGAATTTGACA	NM_001244638	334.204	385.747	21.8024	0.86638	0.0080936	0.0181961	FALSE	-0.206928	1.74002
MID1	LIBerty003231	GCTAAAAGCTTAACTAGCTA	NM_033289	288.244	332.529	19.9778	0.866826	0.0121579	0.0269485	FALSE	-0.206186	1.56947
Ctrl0089	LIBerty003766	ACGCCTCCTCAAATTAGCTC	NO-TARGET	339.66	391.812	22.0057	0.866897	0.00749472	0.0169101	FALSE	-0.206068	1.77185
SEMA7A	LIBerty000691	CTTTCCCCGTAGAGTTGCCC	NM_001146029	199.237	229.759	16.1724	0.867157	0.0283019	0.0600204	FALSE	-0.205635	1.2217
C12orf75	LIBerty000659	AAAGCAAAGACAAGGCGAGG	NM_001145199	296.127	341.399	20.2875	0.867393	0.0118657	0.0263318	FALSE	-0.205243	1.57952
LYN	LIBerty000413	GCTTTGAAGGCACAGAAACC	NM_001111097	252.229	290.783	18.4851	0.867413	0.0172613	0.037729	FALSE	-0.205208	1.42332
MAP7	LIBerty000965	TTGGAAAAAGGTGCTGCAGC	NM_001198609	242.164	279.022	18.0527	0.867903	0.0195107	0.0424492	FALSE	-0.204395	1.37213
BCAR3	LIBerty001239	GGCTGCTAATGATTTCTGCC	NM_001261410	205.421	236.634	16.4424	0.868095	0.0268209	0.0571685	FALSE	-0.204075	1.24284
SYT11	LIBerty003383	CCAAAACGAGAAAGTACTGA	NM_152280	276.846	318.903	19.4972	0.868118	0.0131387	0.0289697	FALSE	-0.204037	1.53806
EDNRB	LIBerty001008	TGTTCTAGTCTGGAGCTGCC	NM_001201397	232.706	267.926	17.6395	0.868543	0.0202304	0.043914	FALSE	-0.203331	1.3574
TLN2	LIBerty002686	TGGCTAAGAGTTATTACTAC	NM_015059	191.476	220.376	15.7994	0.868858	0.0313519	0.0660804	FALSE	-0.202808	1.17993
LGALS1	LIBerty001749	GCAGAGGTGACCAATCAGAG	NM_002305	288.851	332.449	19.975	0.868859	0.0122817	0.027191	FALSE	-0.202807	1.56557
SP100	LIBerty001049	CATAGCAGTTGTTGGTGGCT	NM_001206704	194.022	223.292	15.9159	0.868918	0.0327776	0.0690083	FALSE	-0.202708	1.1611
DIO2	LIBerty000138	GTCTGTGAGGGTGTTACCAA	NM_000793	231.978	266.597	17.5896	0.870146	0.0209091	0.0452832	FALSE	-0.200671	1.34406
HMOX1	LIBerty001696	TCTCCACCCCACACTGGCCC	NM_002133	271.874	312.398	19.2656	0.870281	0.0150979	0.0331155	FALSE	-0.200447	1.47997
WNT5B	LIBerty003171	CCCGCCCCGGGCTTTCCACG	NM_032642	291.034	334.411	20.0437	0.870287	0.0144247	0.0316573	FALSE	-0.200437	1.49953
CAMK2G	LIBerty001069	GCCCAGCGAGGGCGGCTCCG	NM_001222	158.977	182.63	14.2378	0.870487	0.0423848	0.0883484	FALSE	-0.200105	1.0538
P3H1	LIBerty003019	CGCCCAGTAGACAAGAAAGA	NM_022356	291.397	334.685	20.0533	0.870661	0.0139439	0.0306376	FALSE	-0.199817	1.51375
ARID5B	LIBerty001134	AAAACAAATAGTCCATGCCC	NM_001244638	316.984	363.923	21.0635	0.87102	0.0106989	0.0238406	FALSE	-0.199221	1.62268
PLEKHF1	LIBerty003048	CCCGAGCTTGTGCGCGCTGC	NM_024310	148.67	170.566	13.7144	0.871626	0.0511163	0.105732	FALSE	-0.198219	0.975794
SULF2	LIBerty003601	GGAGGGGGACCGGCCTGACG	NM_198596	209.787	240.663	16.5993	0.871705	0.0279112	0.0592584	FALSE	-0.198088	1.22725
NOV	LIBerty001804	GAGAAGGCGAAGCAACTTCC	NM_002514	280.241	321.11	19.5754	0.872727	0.0171642	0.0375569	FALSE	-0.196398	1.42531
FYN	LIBerty003419	CAAATGCGATTGTGGGGTCA	NM_153047	232.948	266.825	17.5981	0.873039	0.0234027	0.0502798	FALSE	-0.195883	1.29861
SELPLG	LIBerty001047	TCTCTTCCGAGGCCGTGCCC	NM_001206609	224.581	256.956	17.2254	0.874006	0.0275054	0.0584953	FALSE	-0.194285	1.23288
F2RL1	LIBerty002191	AATGCAAATAGCAGGAGCGC	NM_005242	187.11	214.069	15.5455	0.874065	0.0411987	0.0859709	FALSE	-0.194187	1.06565
UPP1	LIBerty001941	GCTTGTCTGCGGGATGGCCC	NM_003364	176.924	202.391	15.0684	0.874171	0.0403081	0.0842521	FALSE	-0.194012	1.07442
DDAH1	LIBerty000539	TTAAGGTATATACGGCCAGT	NM_001134445	175.833	201.134	15.0164	0.874209	0.0413313	0.0862	FALSE	-0.193951	1.06449
HIC1	LIBerty002371	TAGGGTGGGCCCCTCCCCGC	NM_006497	238.284	272.557	17.8126	0.874254	0.025752	0.0550143	FALSE	-0.193876	1.25952
ARID3C	LIBerty000233	GGGGAGGGAATTATGGGTGC	NM_001017363	118.354	135.373	12.0999	0.87428	0.0791256	0.158798	FALSE	-0.193832	0.799156
DCN	LIBerty003307	TCTCTGTGCTCACTGTATTG	NM_133505	259.505	296.784	18.7035	0.87439	0.0210835	0.0456345	FALSE	-0.193651	1.34071
GALNT10	LIBerty003592	CCGCCGAGTCTCTGCGCTGC	NM_198321	149.397	170.833	13.7261	0.874521	0.0574431	0.118043	FALSE	-0.193435	0.92796
KIAA0355	LIBerty002621	CCCCTCCCCTCTAATGCGAG	NM_014686	339.66	388.371	21.8905	0.874578	0.0113042	0.0251301	FALSE	-0.193342	1.59981
MID1	LIBerty000904	CTCAGAATAATTCCAAACAC	NM_001193280	338.205	386.686	21.834	0.874625	0.012127	0.0268958	FALSE	-0.193263	1.57031
PDE5A	LIBerty000368	TGGCTTCCGGAGAGCTCGCC	NM_001083	194.022	221.722	15.8532	0.875072	0.0404965	0.0845992	FALSE	-0.192526	1.07263
RAI14	LIBerty002749	GGATCCAGGTCGGCGGGGGC	NM_015577	133.633	152.71	12.9133	0.875074	0.0658068	0.133918	FALSE	-0.192523	0.87316
LIMA1	LIBerty000419	AATAACATGGTAAATTCTGC	NM_001113547	163.221	186.5	14.4029	0.875181	0.0525544	0.108469	FALSE	-0.192346	0.964695
TRAM1	LIBerty002586	CAATCCCTGGATGGCCAGGA	NM_014294	265.447	303.196	18.9354	0.875496	0.0212393	0.0459455	FALSE	-0.191828	1.33776
FRMD6	LIBerty001248	ATTCGGAGGCTTAAGTGAGT	NM_001267047	227.855	260.218	17.3491	0.87563	0.0274023	0.058342	FALSE	-0.191607	1.23402
ELAVL2	LIBerty000815	CTGCAGCTTCGAGTCACAGC	NM_001171197	258.899	295.536	18.6582	0.876031	0.0215349	0.0465051	FALSE	-0.190946	1.3325
MEIS2	LIBerty001780	GTGGGGGAGAAAGAAGTTGC	NM_002399	144.789	165.199	13.4771	0.876453	0.0596549	0.122255	FALSE	-0.190252	0.912732
TSPAN7	LIBerty002102	TTTTCAGTAGGAGCCCCGCG	NM_004615	226.885	258.845	17.2971	0.876527	0.02847	0.0603429	FALSE	-0.190129	1.21937
AAVS1	LIBerty003677	GGGGCCACTAGGGACAGGAT		236.465	269.681	17.7052	0.876831	0.0282219	0.0598843	FALSE	-0.189629	1.22269
LEFTY2	LIBerty001916	AACAGGGCTGGGGTAAGGCC	NM_003240	220.943	251.785	17.0282	0.877507	0.0307635	0.0648764	FALSE	-0.188517	1.18791
Ctrl0056	LIBerty003733	AAAGACTTGCTCCAAAACAC	NO-TARGET	270.055	307.734	19.0986	0.87756	0.0235556	0.0505221	FALSE	-0.18843	1.29652
RHOBTB3	LIBerty002662	GGCCCCCGCTCACTCCGGAC	NM_014899	236.95	269.922	17.7142	0.877847	0.0273753	0.0583172	FALSE	-0.187959	1.2342
TRAFD1	LIBerty002390	ATTGGCTCCCTGGAGGCCCA	NM_006700	307.404	349.859	20.5806	0.878651	0.0179569	0.0392042	FALSE	-0.186638	1.40667
LRIG3	LIBerty000562	CCTTGGCTAGCTTAGGGCGC	NM_001136051	195.841	222.867	15.8989	0.878736	0.040117	0.0838992	FALSE	-0.186499	1.07624
CDK6	LIBerty000664	TCCGGCAGAGTTGGCTTCGC	NM_001145306	176.439	200.753	15.0007	0.878887	0.0504257	0.10459	FALSE	-0.186251	0.980511
TNFSF15	LIBerty001023	TAAACTTGCCCAAAGCCATG	NM_001204344	302.069	343.683	20.3668	0.878917	0.0196936	0.0428225	FALSE	-0.186201	1.36833
CABLES1	LIBerty000399	CCATGCTCGCCCCTCGGTGC	NM_001100619	270.055	306.944	19.0703	0.879817	0.0258925	0.0552832	FALSE	-0.184725	1.25741
NCALD	LIBerty000318	AACAGGTGCTGGCAGCCAGC	NM_001040630	259.141	293.976	18.6015	0.881504	0.02972	0.0627811	FALSE	-0.181961	1.20217
FSTL1	LIBerty002438	ACCGTGCGGAGAGAGGGGTT	NM_007085	141.636	160.528	13.2682	0.882318	0.0733548	0.147845	FALSE	-0.18063	0.830194
Ctrl0023	LIBerty003700	AATGCGAGTGTATCCGCAGT	NO-TARGET	251.016	284.477	18.254	0.882379	0.0331667	0.0697886	FALSE	-0.18053	1.15622
ARL6IP5	LIBerty002345	AAATGACAGAAAGCAACTAG	NM_006407	294.429	333.615	20.0158	0.88254	0.0233364	0.0501661	FALSE	-0.180266	1.29959
NIPAL4	LIBerty000822	CTTTCCTGCCGAGGTGGAAG	NM_001172292	269.085	304.846	18.9948	0.882692	0.0292263	0.0618765	FALSE	-0.180018	1.20847
SLC22A4	LIBerty001896	CCGCCCCCAAGGACCTGACG	NM_003059	231.857	262.651	17.4411	0.882756	0.0347222	0.0729399	FALSE	-0.179913	1.13703
PTGER2	LIBerty000154	ACACTCGCACTTGCAAGGCC	NM_000956	293.701	332.228	19.9672	0.884035	0.0241929	0.0518597	FALSE	-0.177825	1.28517
TH	LIBerty003618	CTCCATCAGGCACAGCAGGC	NM_199293	307.889	348.203	20.5234	0.884223	0.0217311	0.046902	FALSE	-0.177518	1.32881
ARHGAP27	LIBerty003615	GACTCTGGGATTTCAGGGTG	NM_199282	170.861	193.224	14.6869	0.884263	0.0584134	0.119906	FALSE	-0.177453	0.921159
MID1	LIBerty000901	GGATAGGGAAGTTGTGGCGG	NM_001193277	160.068	180.715	14.1555	0.885753	0.0743513	0.149534	FALSE	-0.175024	0.82526
FABP4	LIBerty001547	TTCTCAACTTTGGTTCTCCC	NM_001442	305.221	344.397	20.3916	0.886248	0.0261924	0.0558919	FALSE	-0.174218	1.25265
EVA1A	LIBerty003132	AAAATGTGTCACAGATGCCC	NM_032181	241.679	272.308	17.8033	0.887521	0.0394647	0.0825807	FALSE	-0.172148	1.08312
DNAJB5	LIBerty002507	CGTGGTTGAGTGATCCCAGA	NM_012266	259.02	291.829	18.5233	0.887573	0.0382095	0.0800428	FALSE	-0.172063	1.09668
GHR	LIBerty001094	TTGCCCACCCTCCCTGAATG	NM_001242405	373.251	420.453	22.9543	0.887733	0.0186504	0.0406948	FALSE	-0.171801	1.39046
DACT1	LIBerty002818	CTGACAGAGGAGGGGAAGCC	NM_016651	233.918	263.407	17.4696	0.888047	0.0411161	0.085846	FALSE	-0.171292	1.06628
S100A10	LIBerty001872	GGCGGCACCTCCCCAGAAGC	NM_002966	251.865	283.464	18.2167	0.888527	0.0373869	0.0784067	FALSE	-0.170512	1.10565
LOXL1	LIBerty002254	CGATTCCCTTCCTCAGAGGC	NM_005576	225.43	253.656	17.0997	0.888723	0.0474764	0.0986892	FALSE	-0.170194	1.00573
HOOK3	LIBerty003156	ACGCAGCGAACTGGTGGCGG	NM_032410	180.562	203.093	15.0973	0.889062	0.064914	0.132244	FALSE	-0.169644	0.878625
NMNAT2	LIBerty002678	CTGAATCAAGATGAGGCAAG	NM_015039	312.497	351.394	20.6336	0.889308	0.0276724	0.0587843	FALSE	-0.169245	1.23074
PTPN21	LIBerty002431	CGGCGAGGGGCGAGGCCTGG	NM_007039	164.676	185.089	14.3428	0.889718	0.0732895	0.147792	FALSE	-0.168581	0.830349
ALDH3B1	LIBerty000739	GGACCCATCTTGGCGGGTAC	NM_001161473	199.358	224.064	15.9466	0.889738	0.0593918	0.121782	FALSE	-0.168548	0.914416
DOCK9	LIBerty002718	GGGGCGTGACACGGTGCAGA	NM_015296	193.416	217.287	15.6753	0.890142	0.0622442	0.127354	FALSE	-0.167892	0.894986
LIMA1	LIBerty001122	CAAGACCAGCCTGGCGAACA	NM_001243775	342.692	384.66	21.7659	0.890895	0.0244364	0.0523518	FALSE	-0.166672	1.28107
KCNN4	LIBerty001730	TGGGTGGCTGTGTGTGCCAC	NM_002250	202.026	226.733	16.0527	0.891028	0.0632909	0.129356	FALSE	-0.166457	0.888214
CORO1C	LIBerty000404	AAGTGGAGCCCAAGACCAGC	NM_001105237	367.066	411.92	22.6736	0.891109	0.0231744	0.0498461	FALSE	-0.166326	1.30237
PKP3	LIBerty002456	CAAATTCCACCTTAAGCAGG	NM_007183	395.442	443.484	23.7047	0.891671	0.0197173	0.0428493	FALSE	-0.165416	1.36806
INA	LIBerty003175	CGGAGCTCCTGCTCAGAGTC	NM_032727	209.908	235.293	16.3899	0.892115	0.0554338	0.114038	FALSE	-0.164699	0.942951
HEBP2	LIBerty002593	GCGGGCGCTGAGCCGCCTCG	NM_014320	202.753	227.145	16.069	0.892618	0.0602334	0.123374	FALSE	-0.163886	0.908776
DISP1	LIBerty003190	GGGAGAGGGATCGCCGGCGG	NM_032890	124.417	139.379	12.2913	0.892654	0.111482	0.220108	FALSE	-0.163827	0.657364
TUFT1	LIBerty000441	GCTCGCATAGATTTACACAA	NM_001126337	325.351	364.405	21.08	0.892829	0.0304214	0.0641908	FALSE	-0.163545	1.19253
COL11A1	LIBerty000888	CAGACCCAATCACACGACTC	NM_001190709	409.872	458.901	24.2014	0.893161	0.0188972	0.0411381	FALSE	-0.163007	1.38576
CDKN2B	LIBerty002139	CAGGGAGCCGCCAGGAATGC	NM_004936	219.367	245.559	16.7889	0.893336	0.0580306	0.119185	FALSE	-0.162726	0.923778
SNX4	LIBerty001984	AGCCAGGAGACCCAGGAAGC	NM_003794	321.956	360.378	20.9423	0.893384	0.0296437	0.0626899	FALSE	-0.162647	1.2028
PLSCR4	LIBerty000477	CACCGGGGACGCCAGACGCC	NM_001128305	290.427	324.982	19.7123	0.893672	0.0379486	0.0795403	FALSE	-0.162183	1.09941
AADAT	LIBerty001428	TTGAAATTCGTCTTGGTCGC	NM_001286683	162.615	181.839	14.2038	0.894281	0.0846063	0.169347	FALSE	-0.1612	0.771222
MLPH	LIBerty001353	TGAATTGCAAAAGCGGTTCC	NM_001281474	232.584	260.031	17.342	0.89445	0.0539197	0.111165	FALSE	-0.160927	0.954031
XAF1	LIBerty002836	AAAAGGGATGGAGACCCAGA	NM_017523	330.081	368.87	21.2321	0.894842	0.033296	0.0700218	FALSE	-0.160295	1.15477
Ctrl0024	LIBerty003701	AATTTAAGCTTCGTAACTGG	NO-TARGET	224.945	251.378	17.0126	0.894845	0.0547645	0.112722	FALSE	-0.160291	0.94799
RGS5	LIBerty001174	TGGACGTGGGCTTGGCGGAA	NM_001254748	246.166	274.838	17.8976	0.895675	0.0544368	0.112109	FALSE	-0.158953	0.95036
EFEMP1	LIBerty000297	CCCAACACTAAGCACACAGT	NM_001039349	435.58	486.264	25.0728	0.895769	0.0197369	0.0428674	FALSE	-0.158802	1.36787
COL8A2	LIBerty002186	TCAGAATTTAGAGATTACAC	NM_005202	252.472	281.832	18.1565	0.895824	0.0508595	0.105374	FALSE	-0.158713	0.977268
MGAT2	LIBerty001784	ACTGCAAACCAATAGGCAGC	NM_002408	348.876	389.294	21.9214	0.896177	0.0293737	0.0621537	FALSE	-0.158145	1.20653
FRMD4B	LIBerty002696	AGATTAGGAGACCACTCGTC	NM_015123	268.115	299.089	18.7871	0.896437	0.049533	0.102795	FALSE	-0.157726	0.98803
FSTL1	LIBerty002439	CCCGTGGGTCCCTGCCACAA	NM_007085	329.959	367.958	21.201	0.896731	0.0327733	0.0690083	FALSE	-0.157252	1.1611
MAML2	LIBerty003161	GCGAGTGAGTAATCGCAGCC	NM_032427	204.694	228.179	16.1099	0.897074	0.0686075	0.139243	FALSE	-0.1567	0.856228
S100A6	LIBerty002618	GAGTATCCTCTGTGGGACAC	NM_014624	211.848	236.097	16.4214	0.897295	0.0648621	0.132209	FALSE	-0.156346	0.878738
SULF2	LIBerty002884	AATATCGTGATAAATTCAGG	NM_018837	227.127	253.1	17.0785	0.897381	0.0647664	0.132086	FALSE	-0.156207	0.879145
SATB1	LIBerty000927	ATGGGGATTAAAACCCGGGC	NM_001195470	132.056	147.097	12.6541	0.897753	0.123169	0.241794	FALSE	-0.155609	0.616555
TMEM217	LIBerty000744	GGGGAGGAACTTCCGAGACC	NM_001162900	185.413	206.438	15.2348	0.89815	0.0826514	0.165698	FALSE	-0.154971	0.780684
FYN	LIBerty003421	TAATTGACAAGGCTCACTGT	NM_153047	292.853	326.043	19.7498	0.898201	0.0425411	0.0886252	FALSE	-0.154889	1.05244
ECM1	LIBerty001013	CATCTACAGGCTGCCTTCTG	NM_001202858	339.418	377.775	21.5339	0.898466	0.0356796	0.0748677	FALSE	-0.154465	1.12571
RRAS2	LIBerty000402	GCGCCTCTGGGGCGAGGTCG	NM_001102669	157.279	174.927	13.9051	0.899113	0.103412	0.204924	FALSE	-0.153425	0.688406
TMEM217	LIBerty003361	GAGCTGCGCAAGCCGTGGAC	NM_145316	252.714	281.044	18.1275	0.899197	0.0554649	0.11404	FALSE	-0.153291	0.942944
WTIP	LIBerty000353	GGGGGACGCGGCGCCCTGCT	NM_001080436	170.74	189.868	14.5456	0.899256	0.0895879	0.178844	FALSE	-0.153196	0.747525
LDB3	LIBerty000819	CCTGGTTGGTGAGAATGCTC	NM_001171610	239.86	266.721	17.5942	0.899294	0.0587051	0.12044	FALSE	-0.153136	0.919231
ARHGAP42	LIBerty003122	AGAAGGTGAGCAGGGTACAC	NM_032021	342.692	380.988	21.6423	0.899482	0.0356075	0.0747579	FALSE	-0.152834	1.12634
RTL3	LIBerty003406	GCTATGTTACAGAGGAAAGT	NM_152694	210.393	233.87	16.3341	0.899617	0.0741739	0.149336	FALSE	-0.152617	0.825835
NOL3	LIBerty001319	CTCATCTCCTGGTGCGCCCC	NM_001276312	270.661	300.759	18.8475	0.899928	0.0520101	0.107463	FALSE	-0.152119	0.968742
S100A13	LIBerty000258	AGGAATTCAGGAAGGAGCTT	NM_001024212	273.693	304.109	18.9683	0.899983	0.0511131	0.105732	FALSE	-0.15203	0.975794
LITAF	LIBerty002124	CCTTTTTCTAAAAAGCCCAG	NM_004862	227.127	252.18	17.0433	0.900655	0.0717265	0.144872	FALSE	-0.150954	0.839015
ABLIM1	LIBerty002394	AGTGAGTGAATGCAAAGAAA	NM_006720	266.902	296.13	18.6798	0.901301	0.0541686	0.111618	FALSE	-0.149919	0.952267
FHL1	LIBerty000719	ATCTCTGGAACATACTAAGG	NM_001159701	286.789	317.985	19.4646	0.901896	0.0507242	0.105151	FALSE	-0.148967	0.978187
TSPAN4	LIBerty000279	CTGCTCAGACGCCGTAGCGC	NM_001025236	236.101	261.74	17.4066	0.902045	0.0714832	0.144458	FALSE	-0.148729	0.840258
TNFRSF19	LIBerty001036	TCTGTTATCTGTCTGCCAGC	NM_001204459	254.048	281.485	18.1437	0.902528	0.0663982	0.135049	FALSE	-0.147956	0.869509
MANBA	LIBerty002293	GCTCCCGCACCCGCGACGCC	NM_005908	194.871	215.861	15.6179	0.902762	0.083742	0.167706	FALSE	-0.147582	0.775452
CEBPD	LIBerty002182	GGAAGGCTCGGGGCGGCTCC	NM_005195	149.155	165.203	13.4772	0.90286	0.120793	0.237499	FALSE	-0.147426	0.624338
RIMS3	LIBerty002638	TTGGGGGACCTACATTAATG	NM_014747	245.923	272.343	17.8046	0.902991	0.0636889	0.130099	FALSE	-0.147217	0.885726
CYBRD1	LIBerty001208	ACACACATAACCCTACCCAA	NM_001256909	529.075	585.564	28.1431	0.90353	0.0215011	0.0464586	FALSE	-0.146356	1.33293
MAN1C1	LIBerty002914	CTTTGGGCGCCTACCAGCGC	NM_020379	249.561	276.163	17.9468	0.903672	0.0665971	0.135381	FALSE	-0.146128	0.868444
NMNAT2	LIBerty002680	TTCCTTAGAGTTTATCCAGA	NM_015039	305.949	338.549	20.1882	0.903707	0.0486847	0.10109	FALSE	-0.146073	0.995293
SCARA5	LIBerty003508	CTGAGGATGAATGTGACTCC	NM_173833	257.928	285.267	18.283	0.904166	0.0622995	0.127399	FALSE	-0.14534	0.894835
BVES	LIBerty000998	CGACAAGAAAATAAATAAGC	NM_001199563	186.747	206.519	15.2381	0.904259	0.092677	0.184718	FALSE	-0.145192	0.73349
FRMD6	LIBerty001247	AATACACTTGGTACTATGGT	NM_001267047	227.976	252.049	17.0383	0.904492	0.0727666	0.146816	FALSE	-0.144821	0.833227
VIT	LIBerty000862	TTCAAAAGCTAGTGAACAGC	NM_001177971	258.777	286.061	18.3122	0.904623	0.06406	0.130716	FALSE	-0.144612	0.883672
RAI14	LIBerty000671	AAAGATTGCATTTAGTCCCC	NM_001145521	229.917	253.972	17.1117	0.905284	0.0743244	0.149534	FALSE	-0.143557	0.82526
TINAGL1	LIBerty001025	CGACAAGCACACGATTGTCC	NM_001204414	319.167	352.462	20.6704	0.905535	0.053326	0.110001	FALSE	-0.143157	0.958602
MME	LIBerty000145	ACTGGATTTGGGAGACCTAG	NM_000902	228.946	252.676	17.0622	0.906087	0.076264	0.153299	FALSE	-0.142278	0.81446
EYA1	LIBerty003465	GAGGATACTGCAGCAGTGAA	NM_172059	326.443	360.151	20.9345	0.906406	0.0519146	0.107324	FALSE	-0.141771	0.969302
SCML1	LIBerty002396	CAAATTCCCGCCCTCACCCA	NM_006746	560.725	618.226	29.1268	0.906989	0.0220757	0.0475913	FALSE	-0.140842	1.32247
CCL2	LIBerty001878	GATCTTCCATGAGTGATAAG	NM_002982	235.737	259.902	17.3372	0.907022	0.0776943	0.156008	FALSE	-0.14079	0.806853
L1CAM	LIBerty001331	CGGCTTGGGCTGGGGGCCCC	NM_001278116	135.937	149.757	12.7774	0.907715	0.131324	0.257134	FALSE	-0.139688	0.589841
CSDC2	LIBerty002603	ACGCAGCTGAGCCTCTCACC	NM_014460	381.618	420.258	22.9479	0.908055	0.0435987	0.0907285	FALSE	-0.139148	1.04226
SCHIP1	LIBerty000948	AGTTGAACATTTCTAACCTC	NM_001197109	261.809	287.907	18.3799	0.909352	0.0734464	0.14795	FALSE	-0.137089	0.829884
CHN1	LIBerty001045	GTAAGTTTCTTGCTGGCTCA	NM_001206602	239.86	263.685	17.4801	0.909645	0.0813739	0.163223	FALSE	-0.136625	0.787218
HOOK3	LIBerty003158	CGCGGCGGCGCGGGTCGGCC	NM_032410	109.986	120.905	11.3889	0.90969	0.15819	0.306401	FALSE	-0.136553	0.513709
RIN2	LIBerty002896	GGAACTGCGCTGGTGGGGAC	NM_018993	151.216	166.213	13.5222	0.909772	0.137576	0.268262	FALSE	-0.136423	0.571441
FKBP9	LIBerty001389	GACACTGTGATCTCCGGACA	NM_001284341	318.075	349.494	20.568	0.910102	0.0639514	0.130565	FALSE	-0.1359	0.884174
MGLL	LIBerty000175	CGGGCGGCCACCCCGGGGCG	NM_001003794	159.098	174.805	13.8998	0.910146	0.134651	0.262967	FALSE	-0.13583	0.5801
ERAP1	LIBerty000314	TGTCAGCGCCTGCCTGGCTT	NM_001040458	259.02	284.519	18.2555	0.910378	0.0834874	0.167285	FALSE	-0.135462	0.776543
DCN	LIBerty003303	ATCTTGCTTATACCAAGTTG	NM_133503	241.679	265.377	17.5438	0.9107	0.0849614	0.169968	FALSE	-0.134952	0.769633
BACE1	LIBerty003328	GTCTGGGATGCCCTCTGCCG	NM_138971	210.272	230.82	16.2142	0.910978	0.103596	0.205181	FALSE	-0.134512	0.687863
TSPAN4	LIBerty001928	CTCCTGGGCCTGTGCGTCCC	NM_003271	232.342	254.784	17.1427	0.911916	0.0952073	0.189661	FALSE	-0.133028	0.722021
RAI14	LIBerty000673	CCTAGTTAATCCACATCAGA	NM_001145521	294.793	323.249	19.6511	0.911968	0.0698054	0.14137	FALSE	-0.132945	0.849643
DSEL	LIBerty003131	GGGGTTGAAGGCGGGGCTGA	NM_032160	157.158	172.187	13.7855	0.91272	0.142814	0.277759	FALSE	-0.131756	0.556332
RIPOR2	LIBerty002768	GAGCAGTAAAAGTAATATGT	NM_015864	203.117	222.465	15.8829	0.91303	0.115021	0.226859	FALSE	-0.131266	0.644245
C1QTNF1	LIBerty003442	TCAACCCCTCCTGTGAGTAC	NM_153372	449.647	492.286	25.2629	0.913386	0.0432369	0.0900252	FALSE	-0.130704	1.04564
GPRIN3	LIBerty003586	CCCTGGAGACCAGAGACAGA	NM_198281	321.956	352.447	20.6699	0.913489	0.0652295	0.132815	FALSE	-0.130542	0.876753
ABI3BP	LIBerty002730	CCCATTTAAAAGAATTGGGT	NM_015429	167.344	183.189	14.2617	0.913505	0.134893	0.263302	FALSE	-0.130516	0.579546
CHN1	LIBerty001597	GATAGCGTCTCCCACGAGCT	NM_001822	332.021	363.438	21.047	0.913555	0.0689082	0.139778	FALSE	-0.130437	0.854562
ERAP2	LIBerty000506	GCTAAATCTGGGTACTGGAA	NM_001130140	231.25	253.123	17.0793	0.913588	0.101274	0.200793	FALSE	-0.130384	0.697251
MEIS2	LIBerty001778	GCCGGCCACTCCTCCTCGCC	NM_002399	289.7	316.901	19.4261	0.914164	0.0773666	0.155433	FALSE	-0.129475	0.808458
C4A	LIBerty002476	TGGCCTCAGGCCCAGAGTTG	NM_007293	257.686	281.775	18.1544	0.914511	0.0889121	0.177589	FALSE	-0.128928	0.750584
DDC	LIBerty000134	AGAGGAGCATCAGGGCCTGC	NM_000790	243.377	266.118	17.5716	0.914546	0.0974855	0.193791	FALSE	-0.128872	0.712667
FAM47E-STBD1	LIBerty001113	AACTCTGACGCCCCGCTGCG	NM_001242939	343.298	375.102	21.4435	0.915213	0.0684113	0.138919	FALSE	-0.12782	0.857238
ERAP1	LIBerty000312	GAAAGGGCCGGTGCTCAAGT	NM_001040458	208.695	227.903	16.099	0.915719	0.112804	0.222602	FALSE	-0.127022	0.652471
MMP7	LIBerty001789	TTGACTTTGGCAAAAAAATG	NM_002423	145.153	158.499	13.1767	0.915795	0.161952	0.313047	FALSE	-0.126903	0.504391
EHD2	LIBerty002615	AATAGTAACAATAACAGGTC	NM_014601	234.888	256.337	17.2018	0.916325	0.100655	0.199775	FALSE	-0.126068	0.699458
B3GALT2	LIBerty001978	AGTTAAAAAAGGAAGTAAGC	NM_003783	214.273	233.566	16.3222	0.9174	0.120327	0.236706	FALSE	-0.124378	0.625791
NEDD4L	LIBerty000649	TTACTGAAGGTGGAGGGCCC	NM_001144968	216.335	235.749	16.4078	0.917648	0.119284	0.234898	FALSE	-0.123987	0.62912
ADAM9	LIBerty001992	TTCCCTACGTCAGCGCAGCT	NM_003816	367.187	400.05	22.2804	0.917853	0.0702084	0.142034	FALSE	-0.123666	0.847608
NR3C1	LIBerty001021	TGCAACCTGTTGGTGACGCT	NM_001204265	256.473	279.39	18.0663	0.917977	0.101152	0.200658	FALSE	-0.123471	0.697544
SULF1	LIBerty000476	GAATATGTGCATGCAAACCT	NM_001128205	269.449	293.491	18.5838	0.918081	0.0968621	0.192653	FALSE	-0.123307	0.715224
SUOX	LIBerty000084	TGTCACTCTCGCCAACAGTC	NM_000456	359.669	391.718	22.0026	0.918184	0.0697338	0.141301	FALSE	-0.123146	0.849856
PDE2A	LIBerty000698	ACTCTGTAGCTGTGTGGTCC	NM_001146209	248.591	270.654	17.7416	0.918483	0.104519	0.206902	FALSE	-0.122674	0.684236
ELL2	LIBerty002484	TACTATCCCCCACAGGGGCG	NM_012081	228.219	248.317	16.8952	0.919062	0.119352	0.23491	FALSE	-0.121767	0.629098
CDH6	LIBerty002133	AAAGAAAGCAAGGGAAAGCC	NM_004932	300.613	326.99	19.7832	0.919335	0.0886774	0.177214	FALSE	-0.121337	0.751502
ISLR	LIBerty002245	GGAAAGGACCCAAGAAATGA	NM_005545	274.905	298.837	18.7779	0.919918	0.095976	0.190991	FALSE	-0.120423	0.718987
ELAVL4	LIBerty000624	TAAAATTTAAGCAGACCACA	NM_001144777	365.975	397.8	22.2056	0.919996	0.0710923	0.143745	FALSE	-0.1203	0.842408
GFRA1	LIBerty003372	ACGCACATGCACCCCGACCT	NM_145793	432.549	469.936	24.5543	0.920441	0.0618445	0.126605	FALSE	-0.119603	0.897549
MMP2	LIBerty002074	AAGTGGAGGAGGGCGAGTAG	NM_004530	270.297	293.633	18.589	0.920528	0.105355	0.208448	FALSE	-0.119466	0.681002
PHACTR2	LIBerty000392	GGGTGGGGGAAGCCCCCAGC	NM_001100164	159.583	173.283	13.8334	0.92094	0.159484	0.308749	FALSE	-0.118821	0.510394
MID1	LIBerty000902	TTGAACATTGAGTAGGCCAG	NM_001193277	282.788	306.921	19.0694	0.921369	0.098724	0.19615	FALSE	-0.11815	0.707412
THSD4	LIBerty001399	AAGGTAAGCACGCCACATGC	NM_001286429	403.324	437.585	23.5135	0.921704	0.071845	0.145034	FALSE	-0.117624	0.838531
MID1	LIBerty003235	CCTAGTTAACTTCTTTCACC	NM_033290	263.749	285.83	18.3037	0.922747	0.110013	0.217323	FALSE	-0.115993	0.662895
CNTN1	LIBerty001175	GCTGCTAAACCCAACTGCAA	NM_001256063	375.191	405.999	22.4779	0.924116	0.0858577	0.17167	FALSE	-0.113854	0.765306
RASGRP3	LIBerty000576	CATTCTTAGATGGTGAGTGA	NM_001139488	263.022	284.459	18.2533	0.924639	0.124558	0.244392	FALSE	-0.113037	0.611913
NEDD9	LIBerty002344	GTGGAAAATAAAACAGAAAG	NM_006403	238.284	257.522	17.2469	0.925294	0.134357	0.262664	FALSE	-0.112016	0.5806
SETBP1	LIBerty002746	AGGGAGGGTGCAAAAGGCGG	NM_015559	255.139	275.736	17.9309	0.925302	0.128747	0.252481	FALSE	-0.112004	0.597772
MEST	LIBerty001165	TATGTAAAAGTACTCAGATC	NM_001253901	225.672	243.889	16.7244	0.925307	0.135101	0.263572	FALSE	-0.111996	0.579101
PTP4A2	LIBerty000921	CAGGCATCAGCCACCACACC	NM_001195101	471.232	509.255	25.7957	0.925336	0.069953	0.141593	FALSE	-0.11195	0.848959
ERRFI1	LIBerty002894	GTGGCGTATCGCGGCGCTGC	NM_018948	135.694	146.577	12.6299	0.925754	0.191146	0.364994	FALSE	-0.1113	0.437715
CHN1	LIBerty000275	CTTTCAGCTAAAACGCACAC	NM_001025201	364.034	393.094	22.0486	0.926076	0.0959591	0.190991	FALSE	-0.110798	0.718987
FARP1	LIBerty002271	CCACAGCCCCCTCCAGCGTC	NM_005766	332.142	358.48	20.8773	0.92653	0.105447	0.20852	FALSE	-0.11009	0.680851
LRRC15	LIBerty000551	TCAACCGTATTTAAAAACTC	NM_001135057	229.189	247.292	16.8557	0.926796	0.145188	0.282232	FALSE	-0.109676	0.549394
CA12	LIBerty001060	GTCAAGGCTACAACTCACCT	NM_001218	375.797	405.393	22.4578	0.926994	0.0900996	0.179771	FALSE	-0.109369	0.745281
Ctrl0057	LIBerty003734	AACAGGAAACGTGACTAAAG	NO-TARGET	334.931	361.212	20.9709	0.927242	0.100033	0.198647	FALSE	-0.108982	0.701918
ERAP1	LIBerty000955	TAGTTCCTTGCCATATCCTA	NM_001198541	386.468	416.637	22.829	0.927591	0.0919647	0.183395	FALSE	-0.10844	0.736612
TRAFD1	LIBerty002392	GGGCGTGTCCCTGGAAGCCC	NM_006700	184.321	198.566	14.91	0.928262	0.173072	0.333008	FALSE	-0.107396	0.477545
AOC3	LIBerty001972	AAGTAGAGTGATTTGGAGGC	NM_003734	145.396	156.565	13.0891	0.928658	0.200114	0.380579	FALSE	-0.106781	0.419555
FOXD1	LIBerty002068	AAAGCTGCTCCGAGAGGAGA	NM_004472	260.475	280.458	18.1058	0.928748	0.134517	0.262841	FALSE	-0.10664	0.580307
CORO1C	LIBerty002595	CGCCCCCTCTGGTCGCACCG	NM_014325	259.02	278.843	18.0461	0.928909	0.14141	0.275171	FALSE	-0.10639	0.560398
GPNMB	LIBerty001800	TGAATAAATAGATGCCAAGA	NM_002510	307.283	330.602	19.9102	0.929465	0.122064	0.239872	FALSE	-0.105528	0.62002
RUNX1T1	LIBerty002045	CTATGAAAATGAGAAGATGA	NM_004349	144.183	155.105	13.0227	0.929583	0.209155	0.395979	FALSE	-0.105345	0.402328
DDC	LIBerty000364	GGGCTCCAAACTTGAAATCA	NM_001082971	269.327	289.29	18.4305	0.930993	0.140974	0.274464	FALSE	-0.103158	0.561515
PLSCR4	LIBerty000478	CCAGCATTCTGCGGGGCAGG	NM_001128305	233.676	250.987	16.9976	0.931026	0.151546	0.294136	FALSE	-0.103106	0.531451
TTC7A	LIBerty002927	GCGAGGCGCCCCCGGGCGCC	NM_020458	47.0504	50.5285	7.21567	0.931165	0.34482	0.631612	FALSE	-0.102891	0.19955
THSD4	LIBerty003070	AGTGCCCAGTTATGGTTCCC	NM_024817	288.487	309.713	19.1696	0.931465	0.133583	0.261286	FALSE	-0.102427	0.582884
FERMT2	LIBerty002406	CGCCGGGAGGGCGGGGGCAG	NM_006832	124.417	133.523	12.0108	0.9318	0.228341	0.429504	FALSE	-0.101908	0.367033
CTGF	LIBerty001637	GTGCCAGCTTTTTCAGACGG	NM_001901	247.379	265.387	17.5441	0.932144	0.1538	0.298204	FALSE	-0.101375	0.525486
LRRC8B	LIBerty000542	GGGCGCGGAGGCGGCTACCA	NM_001134476	166.495	178.595	14.0642	0.932251	0.195888	0.373482	FALSE	-0.10121	0.42773
TSPAN12	LIBerty002523	GGGTCCAGAAGATAATGCCT	NM_012338	245.196	263.009	17.4546	0.932271	0.157822	0.305846	FALSE	-0.101179	0.514497
SORBS1	LIBerty003082	GCGAAGAAGTGTCCGGCGCC	NM_024991	204.572	219.368	15.7589	0.932555	0.173049	0.333008	FALSE	-0.10074	0.477545
HGF	LIBerty000104	CTTACAAAGAAAAGGTCACC	NM_000601	344.753	369.685	21.2598	0.932561	0.117112	0.230741	FALSE	-0.10073	0.636875
RTL3	LIBerty003405	CCTCACAGTTCAGAGCTGCA	NM_152694	384.892	412.52	22.6934	0.933025	0.107321	0.212114	FALSE	-0.100012	0.67343
MANBA	LIBerty002292	CAGCCCCCGAGAATAGCTAC	NM_005908	335.78	359.746	20.9207	0.93338	0.122371	0.24035	FALSE	-0.0994628	0.619155
GBP3	LIBerty002871	TTGAGAATTGTAGAATTAGG	NM_018284	242.043	259.298	17.3143	0.933453	0.166104	0.320417	FALSE	-0.0993501	0.494285
GAB1	LIBerty001678	GATCCTCCTTCCCTCTCCTC	NM_002039	353.97	379.082	21.578	0.933755	0.116931	0.230505	FALSE	-0.0988836	0.63732
PTPRM	LIBerty001842	GCGGCTGACGCCCGCTTCGG	NM_002845	219.003	234.478	16.358	0.934	0.18043	0.345931	FALSE	-0.0985058	0.46101
SLC2A12	LIBerty003353	ATTCTAGCACCTTTGAAAAG	NM_145176	320.501	343.038	20.3444	0.934302	0.133342	0.260949	FALSE	-0.098039	0.583445
CAMK2G	LIBerty001068	AGGCGCGCGGGGCAGCCGAG	NM_001222	179.713	192.345	14.65	0.934325	0.191127	0.364994	FALSE	-0.0980032	0.437715
RGS5	LIBerty000924	AAGTGGGCTAAACGATCTCC	NM_001195303	258.171	276.27	17.9507	0.934489	0.161111	0.311741	FALSE	-0.0977511	0.506206
MGAT5B	LIBerty003611	TGGCATTTCTAAGGAGTCTC	NM_198955	211.727	226.423	16.0404	0.935095	0.176507	0.338926	FALSE	-0.0968159	0.469895
S1PR1	LIBerty001535	TGATTTATACAGTAGAATCC	NM_001400	168.436	180.124	14.1301	0.935109	0.206642	0.392007	FALSE	-0.0967931	0.406707
FILIP1L	LIBerty000328	GAAACTTCCCAAGCACAACC	NM_001042459	344.753	368.386	21.2156	0.93585	0.129409	0.253648	FALSE	-0.0956511	0.595769
CAPG	LIBerty001587	AAATACTTGCATTCAGGGCA	NM_001747	275.997	294.881	18.6344	0.935961	0.148867	0.289234	FALSE	-0.0954799	0.53875
CNKSR3	LIBerty003495	GCTGCGGGTGTGAGCCGGAC	NM_173515	150.974	161.266	13.3014	0.936176	0.210591	0.398498	FALSE	-0.0951476	0.399574
MOXD1	LIBerty002741	GGGACCCGACGGGACGGAAC	NM_015529	201.056	214.677	15.5701	0.936548	0.199717	0.380208	FALSE	-0.0945747	0.419979
PI15	LIBerty002773	GCTTGTACTTTGTAAGCTGT	NM_015886	219.973	234.777	16.3697	0.936942	0.175724	0.337766	FALSE	-0.0939681	0.471384
FNDC3B	LIBerty003031	GAGTCTGCGATTGTGGCGGC	NM_022763	146.608	156.466	13.0846	0.936998	0.225012	0.423876	FALSE	-0.0938822	0.372762
ACSL5	LIBerty003645	ACTGCTTTTCTTACTGTCAG	NM_203379	322.805	344.489	20.3948	0.937054	0.140003	0.272713	FALSE	-0.0937953	0.564294
STON1-GTF2A1L	LIBerty000958	GGACAAGGTCTGGGGGTGCT	NM_001198593	197.054	210.199	15.3884	0.937466	0.205826	0.390852	FALSE	-0.0931621	0.407988
TLL1	LIBerty001038	CCTTAGACAAACAAACAGAC	NM_001204760	326.928	348.689	20.5402	0.937591	0.139524	0.271921	FALSE	-0.0929687	0.565558
IL1B	LIBerty000094	AAAGGGGAAAAGAGTATTGG	NM_000576	257.686	274.673	17.8914	0.938157	0.168768	0.325057	FALSE	-0.0920989	0.48804
SERPINB6	LIBerty001298	CACATGAGTTTCACTGTGTC	NM_001271825	266.902	284.47	18.2537	0.938242	0.162483	0.313911	FALSE	-0.0919673	0.503193
MID1	LIBerty000900	CCCAAATGGAAAGGTAGCTC	NM_001193277	303.16	322.884	19.6382	0.938914	0.161838	0.312986	FALSE	-0.090935	0.504474
ARHGAP27	LIBerty003511	GGGGCTGAGATGGTGGGACT	NM_174919	175.469	186.851	14.4178	0.939083	0.217099	0.409746	FALSE	-0.0906751	0.387485
Ctrl0020	LIBerty003697	AATATTTGGCTCGGCTGCGC	NO-TARGET	161.16	171.609	13.7602	0.939111	0.233309	0.438411	FALSE	-0.090633	0.358118
CCPG1	LIBerty002951	TAAACCTATCCGTTTAATCC	NM_020739	224.945	239.419	16.551	0.939544	0.184293	0.352621	FALSE	-0.0899671	0.452692
SLC1A7	LIBerty002385	GAACAAGAGGAACATTTGCT	NM_006671	292.367	311.039	19.217	0.939971	0.167506	0.322791	FALSE	-0.0893117	0.491079
CPA3	LIBerty001620	ATAAGTAGCATGTGCTTGGT	NM_001870	294.429	313.162	19.2929	0.940181	0.166842	0.321676	FALSE	-0.0889892	0.492581
MDK	LIBerty001776	AGGACGCGGGGCCGGGAACA	NM_002391	206.998	220.152	15.7904	0.94025	0.19453	0.371081	FALSE	-0.0888831	0.430531
PDGFRB	LIBerty001819	TTGGCCCAGCTGGGAGAAGG	NM_002609	171.952	182.876	14.2483	0.940265	0.21378	0.404128	FALSE	-0.0888606	0.393481
ME3	LIBerty000740	ATATAGCCACACGTGGCGAA	NM_001161586	331.778	352.792	20.6818	0.940437	0.151411	0.294026	FALSE	-0.0885971	0.531615
IQCJ-SCHIP1	LIBerty000952	GATGGAAATGAAGAGAAACT	NM_001197113	231.129	245.638	16.792	0.940934	0.200925	0.381929	FALSE	-0.0878344	0.418017
FRAS1	LIBerty000785	AGTTTCCAGCGAGCGGACCC	NM_001166133	196.69	209.014	15.3401	0.94104	0.208595	0.395118	FALSE	-0.087672	0.403274
PDE7B	LIBerty002890	AAAATTAATAGCACATGCAG	NM_018945	330.081	350.716	20.6102	0.941161	0.163385	0.315332	FALSE	-0.0874866	0.501232
ADGRG1	LIBerty000678	CCCCACCCCTCACCTCTTCG	NM_001145770	439.582	467.024	24.4614	0.94124	0.129594	0.253878	FALSE	-0.0873654	0.595375
SEC24D	LIBerty002649	GGGGAGGGGAAAGAAAAGAC	NM_014822	175.226	186.145	14.3878	0.941342	0.231618	0.435451	FALSE	-0.0872085	0.361061
PIK3CG	LIBerty001823	AATTTAGACGCACACTGGGT	NM_002649	344.875	366.164	21.1399	0.941859	0.152547	0.295926	FALSE	-0.0864171	0.528816
ADAMTSL1	LIBerty000311	GGAGGACAGAGAAAGTGTAA	NM_001040272	228.098	242.156	16.6573	0.941945	0.207342	0.39294	FALSE	-0.086285	0.405674
EDNRB	LIBerty000026	GTTTATTCGGCCAGAAGCAT	NM_000115	269.206	285.4	18.2879	0.943258	0.193088	0.368517	FALSE	-0.0842752	0.433543
CABLES1	LIBerty001197	ACAGGGTGGAGGAGTTCACC	NM_001256438	300.25	318.268	19.4747	0.943386	0.18127	0.347189	FALSE	-0.0840804	0.459434
TLE4	LIBerty002422	TCGGAGCTACAGGCGACGCC	NM_007005	215.85	228.732	16.1318	0.943679	0.207235	0.392935	FALSE	-0.0836313	0.405679
MEIS2	LIBerty001779	GGAGGAAAAGACGGAGAGAG	NM_002399	253.442	268.49	17.6606	0.943951	0.198935	0.378909	FALSE	-0.0832168	0.421465
SCPEP1	LIBerty002986	CCCTAAAATGACAGAGAACC	NM_021626	278.786	295.295	18.6494	0.944094	0.184488	0.352815	FALSE	-0.0829972	0.452453
RTN1	LIBerty003658	TCTGGGAGTCAAGAACTCCC	NM_206852	272.601	288.735	18.4102	0.944123	0.189628	0.362462	FALSE	-0.0829528	0.440738
SULF1	LIBerty000475	CAAACAAACTGCGCTGCAGC	NM_001128205	299.886	317.586	19.4504	0.944266	0.176597	0.338927	FALSE	-0.0827344	0.469894
CDK6	LIBerty000663	GGTCGCCCCAGCTGCCTCCC	NM_001145306	314.801	333.14	19.9992	0.944952	0.176016	0.338154	FALSE	-0.0816868	0.470886
FOLR1	LIBerty000139	ACACATGGTGGGAATGCCAT	NM_000802	343.298	363.275	21.0414	0.945009	0.173954	0.334535	FALSE	-0.0816004	0.475559
SRL	LIBerty000385	GAAGAAGCCCGGACCCCAGA	NM_001098814	329.232	348.283	20.5262	0.945299	0.180528	0.345943	FALSE	-0.0811579	0.460995
LEFTY2	LIBerty001918	TTTAAGTCTCTTCTGGAGGC	NM_003240	198.145	209.376	15.3549	0.946361	0.241468	0.452842	FALSE	-0.079538	0.344054
[truncated: 1,779 more rows]

## Sheet: Time point 2
Table S2C. gRNA ranking generated by PinAPL-Py analysis of the CRISPRa screen NGS data for the time point two.
gene_ID	sgRNA_ID	guide.sequence	gene	counts	control mean	control stdev	fold change	p-value	p-value (adj.)	significant	log2FC	- log_10 adj. p
MSRB3	LIBerty000912	CAGGGCAGAGAAGGAGGAGG	NM_001193460	3.45168	224.318	15.9567	0.0153874	5.47e-86	2.95e-83	TRUE	-6.0221	82.5302
BAD	LIBerty002041	CAGCGAGGATGTGAGCCCCG	NM_004322	3.32841	150.889	12.8296	0.0220586	8.56e-58	2.63e-56	TRUE	-5.50251	55.58
TGFB2	LIBerty001915	TGGGTAAGGGAGGAAGGAGG	NM_003238	2.21894	80.6208	9.19427	0.0275231	1.96e-31	8.13e-31	TRUE	-5.18321	30.0899
SEMA4A	LIBerty003023	GTGACATGATGGAGAGGCAG	NM_022367	8.13611	229.767	16.1727	0.0354103	2.5e-80	8.6e-78	TRUE	-4.81969	77.0655
ADSSL1	LIBerty003612	CGGCGTCGTGGGGAGGAGCG	NM_199165	3.45168	96.9573	10.1301	0.0356	1.58e-36	8.39e-36	TRUE	-4.81198	35.0762
COL6A2	LIBerty001610	GGCCCCGCGGATGGGAGGAG	NM_001849	3.69823	101.899	10.3996	0.0362931	1.71e-38	1.02e-37	TRUE	-4.78416	36.9914
KLF4	LIBerty002031	GGGCGGAGAGAAGAAAGGGA	NM_004235	4.8077	129.949	11.8371	0.0369968	4.2e-48	5.37e-47	TRUE	-4.75645	46.27
ANOS1	LIBerty000051	GTGACAGGGGGGCCGGGCGC	NM_000216	3.57496	89.2673	9.69874	0.0400478	1.82e-33	8.3e-33	TRUE	-4.64213	32.0809
PCDH7	LIBerty003163	AGGGGGAAAGGGGAAAGGAG	NM_032457	4.8077	111.166	10.8907	0.0432478	9.5e-41	6.6e-40	TRUE	-4.53123	39.1805
TGFBR3	LIBerty000933	ACAGGCTCGAGCAGCATTCG	NM_001195683	11.5878	258.971	17.3019	0.0447455	5.9e-87	3.72e-84	TRUE	-4.48211	83.4295
LDLRAD4	LIBerty003545	GGCATCAAGTAATAAAGGGA	NM_181481	7.27319	157.423	13.1281	0.0462014	1.29e-54	2.79e-53	TRUE	-4.43592	52.5544
CDKN1C	LIBerty000429	GTGTGCGCGCGGCCAATGGG	NM_001122631	2.58876	55.5303	7.57543	0.0466189	2.84e-21	7.79e-21	TRUE	-4.42294	20.1085
KLF4	LIBerty002029	GATGGAAGGGAGCCTCGGGG	NM_004235	7.64301	161.085	13.2932	0.047447	5.27e-56	1.33e-54	TRUE	-4.39754	53.8761
CRYAB	LIBerty001495	AGGAGGAGTAGGGAACGGGA	NM_001289807	9.98522	199.858	14.9636	0.0499616	5.96e-68	4.59e-66	TRUE	-4.32304	65.3382
PCDH7	LIBerty003162	AGGGAGGAGAGAGAGGAGGG	NM_032457	5.42407	107.38	10.6922	0.050513	5.96e-38	3.46e-37	TRUE	-4.3072	36.4609
TGFBR2	LIBerty001920	TGGAGCGAGGAACTCCTGAG	NM_003242	12.6973	244.822	16.7605	0.0518632	1.35e-80	5.09e-78	TRUE	-4.26914	77.2933
CDKN1A	LIBerty001062	GGAACCTCGCGTGCTGCAGG	NM_001220778	5.05425	95.5714	10.0534	0.0528845	2.36e-33	1.06e-32	TRUE	-4.24101	31.9747
TMEM253	LIBerty000706	GGTATGTCCGGGTTTAGGGA	NM_001146683	7.27319	135.003	12.0821	0.0538743	4.3e-46	4.52e-45	TRUE	-4.21426	44.3449
TMEM86A	LIBerty003435	GGCTGCTGCTCGGAGAAAGG	NM_153347	10.2318	184.53	14.319	0.0554478	4.89e-61	2.05e-59	TRUE	-4.17273	58.6882
EDIL3	LIBerty001347	GAGGAGGGGAGGAGGGAGGA	NM_001278642	4.8077	86.2219	9.52357	0.0557596	6.18e-31	2.51e-30	TRUE	-4.16464	29.6003
TGFBR2	LIBerty001921	TGGTGTGGGAGGGCGGTGAG	NM_003242	7.51973	129.352	11.8079	0.0581338	6.12e-44	5.45e-43	TRUE	-4.10448	42.2636
COL8A1	LIBerty001613	GGCAGGGAAGGAGCGGCGGG	NM_001850	8.25938	138.428	12.2461	0.0596654	3.44e-46	3.64e-45	TRUE	-4.06696	44.4389
ANXA2	LIBerty000558	CTCGGGAGCGTTCCAGGGCG	NM_001136015	8.6292	143.012	12.463	0.0603392	6.39e-48	7.86e-47	TRUE	-4.05076	46.1046
PDGFRB	LIBerty001818	GGGGAAAAGAAAGAGAGAGG	NM_002609	8.01283	132.396	11.9562	0.0605215	6.56e-44	5.81e-43	TRUE	-4.04641	42.2358
ELAVL2	LIBerty000813	CGGTCGGGCAGGGCACGCGC	NM_001171195	7.14991	117.727	11.2282	0.0607332	1.67e-39	1.07e-38	TRUE	-4.04137	37.9706
TSPAN4	LIBerty001930	GGGGCTTCCCGTGCGTCCCG	NM_003271	8.87575	136.421	12.1502	0.0650614	1.98e-45	1.97e-44	TRUE	-3.94205	43.7055
SOAT1	LIBerty001162	TGCACATTCTACTGCTGGGG	NM_001252511	13.5602	208.176	15.3059	0.0651379	3.58e-66	2.33e-64	TRUE	-3.94036	63.6326
MCTP2	LIBerty000709	TAGCTCCGCTTCCTCTGGGA	NM_001159643	18.9842	291.056	18.495	0.0652253	7.63e-90	1.44e-86	TRUE	-3.93842	85.8416
GPRC5C	LIBerty002882	CTGGGAGAGACCGATAGGAG	NM_018653	12.3274	188.451	14.4857	0.0654145	3.86e-60	1.52e-58	TRUE	-3.93425	57.8182
LRIG3	LIBerty003444	GCGTAGGCCCCCGGCTGGAG	NM_153377	10.7249	163.912	13.4197	0.0654308	2.14e-53	4.17e-52	TRUE	-3.93389	51.3799
GPR63	LIBerty000609	GAGGAGGCAAGTAAAGAGGG	NM_001143957	9.98522	152.098	12.8852	0.0656499	3.73e-50	5.52e-49	TRUE	-3.92906	48.2581
LOXL2	LIBerty001765	CGGAGCCTGAGATGCCGGGA	NM_002318	12.3274	187.717	14.4546	0.0656704	7.17e-60	2.79e-58	TRUE	-3.92861	57.5544
ELAVL2	LIBerty000812	CCTTCGGGTCCGTGCCGGCA	NM_001171195	14.2998	214.983	15.5825	0.066516	1.7e-67	1.24e-65	TRUE	-3.91016	64.9066
SP140L	LIBerty003312	GTGAAAAAGGAGGAGAAACA	NM_138402	15.4093	230.47	16.2004	0.0668604	6.42e-72	7.35e-70	TRUE	-3.9027	69.1337
AKT3	LIBerty001053	CGCTTGAACCTGGGAGGTGG	NM_001206729	7.51973	111.999	10.934	0.0671409	2.56e-37	1.44e-36	TRUE	-3.89666	35.8416
DDAH1	LIBerty000538	TGGAGGTTGGGGATGGGGGA	NM_001134445	8.25938	121.052	11.3963	0.0682301	1.28e-39	8.28e-39	TRUE	-3.87345	38.082
RRAS2	LIBerty000403	TGGCGCTACCTGTGGCGGGG	NM_001102669	7.88956	115.261	11.1023	0.0684493	1.46e-38	8.72e-38	TRUE	-3.86882	37.0595
PEG10	LIBerty000869	CTGAACTGGCCAAGCTGGGA	NM_001184961	5.54734	80.1301	9.16495	0.0692292	2.41e-27	8.24e-27	TRUE	-3.85247	26.0841
NDNF	LIBerty003055	GCAGCGGGAGGGAGAGAAGG	NM_024574	10.1085	143.937	12.5065	0.0702287	5.72e-46	5.92e-45	TRUE	-3.8318	44.2277
FHL1	LIBerty000726	GTCGAGGGATTGGGGGAGGA	NM_001159704	5.54734	77.8728	9.02908	0.071236	1.82e-26	5.95e-26	TRUE	-3.81125	25.2255
HIC1	LIBerty000376	GGGGAAGTGATACGGAGGAG	NM_001098202	8.6292	120	11.3433	0.0719099	3.21e-39	2.02e-38	TRUE	-3.79767	37.6946
OAT	LIBerty000053	GCGCGGATCGAATCCGCGGG	NM_000274	11.0947	152.576	12.9071	0.0727159	4.5e-48	5.7e-47	TRUE	-3.78159	46.2441
SLC22A4	LIBerty001897	CGGGCGCGCGAAGCACAGGG	NM_003059	7.76628	104.774	10.5539	0.0741242	1.46e-34	7.1e-34	TRUE	-3.75391	33.1487
BBC3	LIBerty000455	TGAAAGAGGGAGGAAAGCTG	NM_001127242	3.20513	43.2124	6.65859	0.0741716	3.98e-15	9.26e-15	TRUE	-3.75299	14.0334
ADCY9	LIBerty000425	GCCGCATCTCTAGCTCGGGG	NM_001116	11.218	150.798	12.8254	0.0743905	2.04e-47	2.4e-46	TRUE	-3.74874	45.6198
ANXA2	LIBerty000560	TGGGAGCGGGCCGTGTAAGG	NM_001136015	14.6696	194.637	14.7462	0.0753691	3.65e-60	1.45e-58	TRUE	-3.72988	57.8386
BAD	LIBerty002042	CGGACGAGGAGCCTTGGATC	NM_004322	8.38265	111.155	10.8901	0.0754141	7.1e-36	3.64e-35	TRUE	-3.72902	34.4389
FOSL2	LIBerty002193	GAGGAGGAAGAGGCGCGGGA	NM_005253	14.9162	197.367	14.8601	0.0755761	3.78e-61	1.62e-59	TRUE	-3.72593	58.7905
ANXA2	LIBerty000559	GGTGAGTCACCCCTGACTTG	NM_001136015	22.4359	295.509	18.6572	0.075923	5.25e-87	3.72e-84	TRUE	-3.71932	83.4295
S100A13	LIBerty000257	GTGTATGCTGAGGGGGGAAG	NM_001024211	10.8481	139.096	12.2779	0.0779905	3.62e-44	3.28e-43	TRUE	-3.68056	42.4841
FLT1	LIBerty001670	GGGAGGCGGATGAGGGGTGG	NM_002019	8.75248	112.115	10.94	0.0780671	3.08e-36	1.61e-35	TRUE	-3.67914	34.7932
IL32	LIBerty000215	AGCAGGGGCCCAGCCAGGGA	NM_001012635	10.6016	132.87	11.9792	0.0797893	7.51e-42	5.71e-41	TRUE	-3.64766	40.2434
DSEL	LIBerty003129	GGGACGGAGACAGGACAGGG	NM_032160	15.6558	195.355	14.7762	0.0801403	2.38e-59	8.88e-58	TRUE	-3.64133	57.0516
IL1B	LIBerty000096	TGGTGGAAGCTTCTTAGGGG	NM_000576	8.38265	103.345	10.4774	0.0811129	6.34e-33	2.82e-32	TRUE	-3.62392	31.5498
ATXN1	LIBerty000471	GAGCGCGAGGGAGGGAGGGA	NM_001128164	9.6154	118.17	11.2507	0.0813689	1.96e-37	1.11e-36	TRUE	-3.61938	35.9547
MLPH	LIBerty001350	GCCAGTGCGGGGGAGAGCCC	NM_001281473	15.6558	190.788	14.5844	0.0820588	1.04e-57	3.13e-56	TRUE	-3.6072	55.5045
SESN3	LIBerty003336	GTGGTGGGGCGGCGGAGGCG	NM_144665	9.86195	119.263	11.3061	0.0826906	7.64e-38	4.43e-37	TRUE	-3.59613	36.3536
SP140L	LIBerty003313	GTGGCAGACGGTTGGAGGAG	NM_138402	9.49212	114.439	11.0601	0.0829445	4.91e-36	2.54e-35	TRUE	-3.59171	34.5952
OAT	LIBerty000054	TACAGGCCGGCGGGCTCAGG	NM_000274	19.9704	239.596	16.5579	0.0833505	7.89e-71	8.06e-69	TRUE	-3.58467	68.0937
PRSS23	LIBerty002454	CGACTGCTGCCGCGCCACCG	NM_007173	21.8196	260.907	17.3752	0.0836297	3.62e-76	6.22e-74	TRUE	-3.57984	73.2062
AHNAK	LIBerty003046	CAGGTCCGGGACAGGACAGG	NM_024060	20.217	240.461	16.5915	0.0840758	4.2e-70	3.87e-68	TRUE	-3.57217	67.4123
STON1	LIBerty002408	AAGGCGTGAAGAGAGAAGGG	NM_006873	12.6973	150.993	12.8344	0.0840914	2.02e-46	2.18e-45	TRUE	-3.5719	44.6615
MSRB3	LIBerty000913	GCAGAGGAGGAGGGAGTTGG	NM_001193460	16.1489	190.076	14.5544	0.0849603	2.02e-56	5.3e-55	TRUE	-3.55707	54.2757
SATB1	LIBerty000928	GGAGGGCCGGGATTGGGGGA	NM_001195470	2.21894	25.8361	5.12231	0.0858852	2.57e-09	5.09e-09	TRUE	-3.54145	8.29328
FARP1	LIBerty002273	GGCGGCGCGCTGGGCTCGGG	NM_005766	8.25938	95.8535	10.0691	0.0861667	4.24e-30	1.66e-29	TRUE	-3.53673	28.7799
MEIS3	LIBerty002910	GGTGGGAGTCGGGGAGGGGC	NM_020160	6.04044	69.0633	8.48147	0.0874624	5.36e-22	1.5e-21	TRUE	-3.51519	20.8239
NRCAM	LIBerty000919	CAAAAGCACGGCGCGGGGAG	NM_001193583	14.9162	167.751	13.5903	0.0889187	1.91e-50	2.92e-49	TRUE	-3.49137	48.5346
BVES	LIBerty002434	GGCCAGCGAGGAGGGACAGA	NM_007073	20.3403	228.424	16.1197	0.0890459	6.53e-66	4.11e-64	TRUE	-3.48931	63.3862
GAGE10	LIBerty000380	GCATAGGAAACAGCAGAGGG	NM_001098413	17.1351	192.187	14.6433	0.0891588	3.67e-56	9.36e-55	TRUE	-3.48748	54.0287
TMEM45A	LIBerty002854	GGGCGGCCCGCCACTCCGGA	NM_018004	13.8067	154.32	12.9869	0.089468	1.34e-46	1.46e-45	TRUE	-3.48248	44.8356
FNDC3B	LIBerty000553	GGGCGGGGAGTGTCCCGGAG	NM_001135095	8.87575	98.7716	10.2297	0.0898613	3.37e-31	1.38e-30	TRUE	-3.47616	29.8601
FOSL2	LIBerty002194	GCGGGGGGAGGAGGCCGCGG	NM_005253	10.7249	118.416	11.2632	0.0905694	1.78e-36	9.44e-36	TRUE	-3.46483	35.025
NUCB2	LIBerty002156	GGTGAGGAGGGCCGAAGCTG	NM_005013	10.7249	117.858	11.2349	0.0909982	2.87e-36	1.5e-35	TRUE	-3.45802	34.8239
DCBLD1	LIBerty003506	GGCGAAGCCGGAGGCGAGCG	NM_173674	11.4645	125.658	11.6261	0.0912356	3.9e-38	2.3e-37	TRUE	-3.45426	36.6383
S100A13	LIBerty002306	GGTGTTCGTCTGTGAAGGGG	NM_005979	6.04044	65.7416	8.26705	0.0918816	9.87e-21	2.66e-20	TRUE	-3.44408	19.5751
PLAU	LIBerty001827	GGGGGAAGCGCGATCTCCAG	NM_002658	15.4093	167.429	13.5761	0.0920345	2.57e-49	3.46e-48	TRUE	-3.44168	47.4609
CXCL12	LIBerty001329	GAGTCGCGCGTCAGAGACCC	NM_001277990	12.3274	133.127	11.9916	0.0925987	7.14e-40	4.67e-39	TRUE	-3.43286	38.3307
SSC5D	LIBerty000637	TGCAGGGAGGCGGCAGGGGA	NM_001144950	16.7653	180.878	14.1626	0.0926885	3.9e-53	7.44e-52	TRUE	-3.43147	51.1284
NRP2	LIBerty003628	GGCACCCAGCTCGGGCGGGG	NM_201279	12.2042	131.534	11.9144	0.0927833	2.74e-39	1.74e-38	TRUE	-3.42999	37.7595
HUWE1	LIBerty003113	TCAGGCGCGGTCCCCTGCAA	NM_031407	28.9695	309.29	19.1544	0.0936643	1.37e-85	6.47e-83	TRUE	-3.41636	82.1891
TJP1	LIBerty003518	GTCCCGACCCCAAGCGCGGA	NM_175610	20.7101	219.461	15.7627	0.094368	8.72e-63	4.28e-61	TRUE	-3.40556	60.3686
SFXN3	LIBerty003108	CAGTAGCTCTCGCCTGCGGG	NM_030971	13.8067	146.193	12.612	0.0944416	1.22e-43	1.05e-42	TRUE	-3.40443	41.9788
SCHIP1	LIBerty000945	CTGATCTTAGCTTAAAGGGG	NM_001197107	9.1223	96.174	10.0868	0.0948521	3.3e-29	1.24e-28	TRUE	-3.39818	27.9066
L1CAM	LIBerty001332	CTCGGCTGGCACCAGGGGCT	NM_001278116	16.8886	177.304	14.0083	0.0952523	7.37e-52	1.27e-50	TRUE	-3.3921	49.8962
FRAS1	LIBerty000786	ATGAGGTCTGCCGAGCCGGG	NM_001166133	18.1213	189.48	14.5293	0.0956369	3.22e-54	6.76e-53	TRUE	-3.38629	52.1701
RIN3	LIBerty003074	GGGGCACACGGAGGCCCGGG	NM_024832	6.65681	69.5355	8.51158	0.0957325	3.54e-22	9.94e-22	TRUE	-3.38485	21.0026
PHLDA1	LIBerty002478	GATCGCCCTGGGTAGAGGAG	NM_007350	12.4507	129.894	11.8344	0.095853	1.09e-38	6.62e-38	TRUE	-3.38303	37.1791
CDKN1C	LIBerty000430	TTCAACAACACCACGGCGAT	NM_001122631	22.1894	231.107	16.2255	0.0960134	7.01e-65	4.07e-63	TRUE	-3.38062	62.3904
IGFBP5	LIBerty000100	GCGCTGTTCAGGGAGCGAAG	NM_000599	17.8748	185.409	14.3565	0.0964075	9.36e-54	1.89e-52	TRUE	-3.37471	51.7235
DOCK9	LIBerty002716	GACTCGCGGCGAGCAGCGGG	NM_015296	12.4507	129.1	11.7956	0.0964423	2.13e-38	1.27e-37	TRUE	-3.37419	36.8962
BBC3	LIBerty000454	AGATTACCTGCATCTCTTGG	NM_001127242	13.4369	139.161	12.281	0.0965564	4.42e-41	3.15e-40	TRUE	-3.37248	39.5017
AHDC1	LIBerty000285	AGAGAGAGCGGGAGGGAGGA	NM_001029882	18.4911	191.082	14.5968	0.0967709	8.76e-55	1.99e-53	TRUE	-3.36928	52.7011
PLXNA2	LIBerty003092	GGCGGTGCCAGCAGCGGGCG	NM_025179	13.0671	134.128	12.0399	0.0974228	2.98e-39	1.89e-38	TRUE	-3.3596	37.7235
FADS3	LIBerty002989	CGCCTGGATTGGAGCGGACG	NM_021727	16.642	170.609	13.7163	0.0975446	1.82e-49	2.49e-48	TRUE	-3.35779	47.6038
LDLRAD4	LIBerty001318	GGGCCCGAGGACTGGGGTGA	NM_001276251	28.4764	290.602	18.4785	0.0979909	2.36e-79	6.84e-77	TRUE	-3.35121	76.1649
COPZ2	LIBerty002806	ACGGGGCCCCGAGGAAAGGG	NM_016429	15.1627	154.65	13.002	0.0980455	1e-44	9.56e-44	TRUE	-3.3504	43.0195
SEMA3B	LIBerty001504	CTAGGCTGGCATGAAGTGGG	NM_001290060	16.7653	170.203	13.6984	0.0985018	2.54e-49	3.43e-48	TRUE	-3.34371	47.4647
MR1	LIBerty001552	GGCATGGCCATGAGGCAGGC	NM_001531	18.1213	183.32	14.2673	0.098851	4.82e-52	8.5e-51	TRUE	-3.3386	50.0706
ITGBL1	LIBerty001286	CTGAGTTGTGGAGAAGGGTG	NM_001271755	17.2584	174.457	13.8846	0.0989266	7.24e-50	1.04e-48	TRUE	-3.3375	47.983
GPC1	LIBerty001689	CGCGGGAGAGGAGAGGGGCG	NM_002081	15.0395	151.901	12.8762	0.0990081	9.72e-44	8.46e-43	TRUE	-3.33631	42.0726
SEMA4A	LIBerty000911	TGGTTGGACCGAGCAGAGGA	NM_001193302	20.4635	205.89	15.2123	0.0993908	4.75e-58	1.48e-56	TRUE	-3.33074	55.8297
P4HA3	LIBerty003562	GAGGAATAGAGAGCGAGGTG	NM_182904	20.0937	201.299	15.0233	0.0998201	1.9e-56	5.03e-55	TRUE	-3.32453	54.2984
DKK3	LIBerty002772	GTGCAGATGCGGGAGCGGCG	NM_015881	14.7929	147.143	12.6562	0.100534	5.41e-43	4.45e-42	TRUE	-3.31424	41.3516
EPHB2	LIBerty002832	GTGGGGACCCGGGCTCGCGG	NM_017449	15.1627	150.122	12.7942	0.101003	4.23e-43	3.53e-42	TRUE	-3.30753	41.4522
BLVRA	LIBerty000129	GGGACCGGAGGCGGTGGGGA	NM_000712	12.574	124.485	11.5679	0.101008	1.04e-36	5.57e-36	TRUE	-3.30746	35.2541
MAP2	LIBerty000302	GGCTGCGGCAGAAGGCGAAG	NM_001039538	17.1351	169.305	13.6589	0.101209	4.88e-48	6.14e-47	TRUE	-3.3046	46.2118
NRP1	LIBerty001143	GGACGGGGAGAGCACTCGGA	NM_001244973	26.3807	260.484	17.3592	0.101276	4.08e-71	4.28e-69	TRUE	-3.30364	68.3686
AXL	LIBerty002997	GGGTTAACTCAAGAGAGGAG	NM_021913	14.6696	144.7	12.5422	0.10138	4.13e-42	3.2e-41	TRUE	-3.30216	40.4949
PMAIP1	LIBerty002973	CGCGGGTCGGGAGCGTGTCC	NM_021127	0.86292	8.48733	2.92074	0.101672	0.000210565	0.000369909	TRUE	-3.29801	3.43191
Ctrl0097	LIBerty003774	ACGGTTATGGTCTCATGGGG	NO-TARGET	13.8067	135.506	12.1063	0.10189	9.41e-40	6.12e-39	TRUE	-3.29491	38.2132
SEPT11	LIBerty002863	CGGAGACGGTCGTTTGGGGA	NM_018243	20.7101	202.634	15.0784	0.102205	6.51e-57	1.85e-55	TRUE	-3.29047	54.7328
BMP7	LIBerty001575	CACTGGGCACAGCTGGGGGG	NM_001719	15.1627	148.007	12.6964	0.102446	2.43e-42	1.91e-41	TRUE	-3.28706	40.719
COL6A1	LIBerty001606	GAGGGGCGGGGCGGGAGGAG	NM_001848	7.14991	69.7585	8.52576	0.102495	2.84e-21	7.79e-21	TRUE	-3.28637	20.1085
NEFM	LIBerty002210	GGGCACCGGTCGGGGAGGAG	NM_005382	6.90336	67.3502	8.37148	0.102499	2.41e-21	6.63e-21	TRUE	-3.28631	20.1785
TRAM2	LIBerty002511	GCACGCGCGGGCTACCGGGG	NM_012288	8.01283	78.0072	9.03722	0.102719	2.1e-23	6.11e-23	TRUE	-3.28322	22.214
RHOC	LIBerty003525	ACCTGGGACCTCGCGGGAAG	NM_175744	30.4488	294.108	18.6063	0.103529	1.19e-78	2.81e-76	TRUE	-3.27189	75.5513
FBN2	LIBerty001660	GTAGCGGCTGCGGAGCCGGG	NM_001999	14.6696	141.365	12.3854	0.103772	6.6e-41	4.63e-40	TRUE	-3.26852	39.3344
BAX	LIBerty003320	CTCCCGATAAGTGCCAGCAG	NM_138764	28.5996	274.637	17.8901	0.104136	5.16e-74	7.5e-72	TRUE	-3.26346	71.1249
RTL5	LIBerty000265	GGGCGGGCCTTGGGGAACCG	NM_001024455	16.8886	161.699	13.3208	0.104445	2.76e-46	2.93e-45	TRUE	-3.25919	44.5331
PLEKHF1	LIBerty003049	GCGACAGTCCCGCCCAGCCC	NM_024310	21.2032	201.831	15.0452	0.105054	1.08e-55	2.67e-54	TRUE	-3.25079	53.5735
IL32	LIBerty000211	GACTTACCCGAGAGAGACAG	NM_001012632	28.8462	273.085	17.8323	0.105631	1.71e-73	2.39e-71	TRUE	-3.2429	70.6216
HRK	LIBerty001989	TGCAGGCAGAAGAAACCGAG	NM_003806	3.45168	32.5628	5.76205	0.106001	5.91e-11	1.22e-10	TRUE	-3.23785	9.91364
PIM1	LIBerty001117	GGCCGAGGGAGGAGAGGGGG	NM_001243186	7.39646	69.6237	8.51719	0.106235	3.19e-21	8.73e-21	TRUE	-3.23467	20.059
TJP1	LIBerty003516	CAGGAAGACTCGCACGGCAG	NM_175610	31.3117	293.802	18.5951	0.106574	1.24e-77	2.6e-75	TRUE	-3.23007	74.585
DLGAP4	LIBerty003565	GCCGCGGCCCCGCGAGGAGA	NM_183006	20.9566	196.478	14.823	0.106662	9.17e-55	2.06e-53	TRUE	-3.22889	52.6861
PLAUR	LIBerty000182	GCAGTGGAGAGCGATTGCCC	NM_001005376	14.9162	139.641	12.3038	0.106818	2.76e-40	1.86e-39	TRUE	-3.22677	38.7305
KIF13B	LIBerty002714	GGCCGCAGCGAAGGCGGGGG	NM_015254	11.218	104.936	10.5625	0.106903	1.62e-30	6.44e-30	TRUE	-3.22563	29.1911
DLGAP4	LIBerty003566	GGGCGTCCGGGCTGAGGAGG	NM_183006	11.7111	109.347	10.7957	0.1071	3.92e-32	1.69e-31	TRUE	-3.22298	30.7721
BAK1	LIBerty000882	GGGGGAGAAGATCAAAGACA	NM_001188	1.60257	14.9363	3.88209	0.107293	5.51e-06	1.01e-05	TRUE	-3.22037	4.99568
PHACTR2	LIBerty002627	AGCAGAGGTGGAAACCCCAG	NM_014721	16.5188	153.248	12.9379	0.107791	2.85e-43	2.4e-42	TRUE	-3.21369	41.6198
[truncated: 3,647 more rows]
