# Supplementary material for: CRISPR activation screen identifies TGFβ-associated PEG10 as a crucial tumor suppressor in Ewing sarcoma
Source: Sci Rep. 2022 Jun 23;12:10671. doi: 10.1038/s41598-022-12659-7 (PMC9225990; doi:10.1038/s41598-022-12659-7)
Supplement: Supplementary file 5 — Supplementary Table S3. [file 41598_2022_12659_MOESM5_ESM.xlsx]

## Sheet: Sheet1
Table S3. Sequences and identifiers of gRNA 1 from LIBerty library.
gene_ID	sgRNA_ID	guide.sequence	target
TGFBR2	LIBerty001920	TGGAGCGAGGAACTCCTGAG	gene of interest
LTBP1	LIBerty003664	GGCCGATTGTGGCTGGGAGC	gene of interest
LRRC32	LIBerty000486	GCGAAGCATCTTCACCACCC	gene of interest
LDLRAD4	LIBerty003545	GGCATCAAGTAATAAAGGGA	gene of interest
DKK3	LIBerty002772	GTGCAGATGCGGGAGCGGCG	gene of interest
PEG10	LIBerty000869	CTGAACTGGCCAAGCTGGGA	gene of interest
CDKN1A/p21	LIBerty001062	GGAACCTCGCGTGCTGCAGG	positive control
BAD	LIBerty002041	CAGCGAGGATGTGAGCCCCG	positive control
