# Supplementary material for: CRISPR activation screen identifies TGFβ-associated PEG10 as a crucial tumor suppressor in Ewing sarcoma
Source: Sci Rep. 2022 Jun 23;12:10671. doi: 10.1038/s41598-022-12659-7 (PMC9225990; doi:10.1038/s41598-022-12659-7)
Supplement: Supplementary file 6 — Supplementary Table S5. [file 41598_2022_12659_MOESM6_ESM.xlsx]

## Sheet: Tabelle1
Table S5. Summary of primers used in the study for NGS sample preparation.
Primer name	Sequence	Manufacturer	Use	Multiplex index
Oligo-Fwd	GTAACTTGAAAGTATTTCGATTTCTTGGCTTTATATATCTTGTGGAAAGGACGAAACACC	IDT	Oligo library amplification
Oligo-Act-Rev	ATTTTAACTTGCTAGGCCCTGCAGACATGGGTGATCCTCATGTTGGCCTAGCTCTAAAAC	IDT
NGS-Fwd	GAGAGGGCCTATTTCCCATGATTCC	IDT	1st step of PCR amplification of the gRNA sequences from genomic DNA
NGS-Rev	GCGAACCGCAAGGAACCTTC	IDT
NGS_SAM_REV_1	CAAGCAGAAGACGGCATACGAGATCGTGATGTGACTGGAGTTCAGACGTGTGCTCTTCCGATCTGCCAAGTTGATAACGGACTAGCCTT	IDT	2st step of PCR amplification of the gRNA sequences from genomic DNA	CGTGAT
NGS_SAM_REV_2	CAAGCAGAAGACGGCATACGAGATACATCGGTGACTGGAGTTCAGACGTGTGCTCTTCCGATCTGCCAAGTTGATAACGGACTAGCCTT	IDT		ACATCG
NGS_SAM_REV_3	CAAGCAGAAGACGGCATACGAGATGCCTAAGTGACTGGAGTTCAGACGTGTGCTCTTCCGATCTGCCAAGTTGATAACGGACTAGCCTT	IDT		GCCTAA
NGS_SAM_REV_4	CAAGCAGAAGACGGCATACGAGATTGGTCAGTGACTGGAGTTCAGACGTGTGCTCTTCCGATCTGCCAAGTTGATAACGGACTAGCCTT	IDT		TGGTCA
NGS_SAM_REV_5	CAAGCAGAAGACGGCATACGAGATCACTGTGTGACTGGAGTTCAGACGTGTGCTCTTCCGATCTGCCAAGTTGATAACGGACTAGCCTT	IDT		CACTGT
NGS_SAM_REV_6	CAAGCAGAAGACGGCATACGAGATATTGGCGTGACTGGAGTTCAGACGTGTGCTCTTCCGATCTGCCAAGTTGATAACGGACTAGCCTT	IDT		ATTGGC
NGS_SAM_REV_7	CAAGCAGAAGACGGCATACGAGATGATCTGGTGACTGGAGTTCAGACGTGTGCTCTTCCGATCTGCCAAGTTGATAACGGACTAGCCTT	IDT		GATCTG
NGS_SAM_REV_8	CAAGCAGAAGACGGCATACGAGATTCAAGTGTGACTGGAGTTCAGACGTGTGCTCTTCCGATCTGCCAAGTTGATAACGGACTAGCCTT	IDT		TCAAGT
NGS_SAM_REV_9	CAAGCAGAAGACGGCATACGAGATCTGATCGTGACTGGAGTTCAGACGTGTGCTCTTCCGATCTGCCAAGTTGATAACGGACTAGCCTT	IDT		CTGATC
NGS_SAM_REV_10	CAAGCAGAAGACGGCATACGAGATAAGCTAGTGACTGGAGTTCAGACGTGTGCTCTTCCGATCTGCCAAGTTGATAACGGACTAGCCTT	IDT		AAGCTA
NGS_SAM_REV_11	CAAGCAGAAGACGGCATACGAGATGTAGCCGTGACTGGAGTTCAGACGTGTGCTCTTCCGATCTGCCAAGTTGATAACGGACTAGCCTT	IDT		GTAGCC
NGS_SAM_REV_12	CAAGCAGAAGACGGCATACGAGATTACAAGGTGACTGGAGTTCAGACGTGTGCTCTTCCGATCTGCCAAGTTGATAACGGACTAGCCTT	IDT		TACAAG
NGS_SAM_FWD_1	AATGATACGGCGACCACCGAGATCTA CACTCTTTCCCTACACGACGCTCTTCC GATCTTAAGTAGAGGCTTTATATATCT TGTGGAAAGGACGAAACACC	IDT
NGS_SAM_FWD_2	AATGATACGGCGACCACCGAGATCTA CACTCTTTCCCTACACGACGCTCTTCC GATCTATCATGCTTAGCTTTATATATC TTGTGGAAAGGACGAAACACC	IDT
NGS_SAM_FWD_3	AATGATACGGCGACCACCGAGATCTA CACTCTTTCCCTACACGACGCTCTTCC GATCTGATGCACATCTGCTTTATATAT CTTGTGGAAAGGACGAAACACC	IDT
NGS_SAM_FWD_4	AATGATACGGCGACCACCGAGATCTA CACTCTTTCCCTACACGACGCTCTTCC GATCTCGATTGCTCGACGCTTTATATA TCTTGTGGAAAGGACGAAACACC	IDT
NGS_SAM_FWD_5	AATGATACGGCGACCACCGAGATCTA CACTCTTTCCCTACACGACGCTCTTCC GATCTTCGATAGCAATTCGCTTTATAT ATCTTGTGGAAAGGACGAAACACC	IDT
NGS_SAM_FWD_6	AATGATACGGCGACCACCGAGATCTA CACTCTTTCCCTACACGACGCTCTTCC GATCTATCGATAGTTGCTTGCTTTATA TATCTTGTGGAAAGGACGAAACACC	IDT
NGS_SAM_FWD_7	AATGATACGGCGACCACCGAGATCTA CACTCTTTCCCTACACGACGCTCTTCC GATCTGATCGATCCAGTTAGGCTTTAT ATATCTTGTGGAAAGGACGAAACACC	IDT
NGS_SAM_FWD_8	AATGATACGGCGACCACCGAGATCTA CACTCTTTCCCTACACGACGCTCTTCC GATCTCGATCGATTTGAGCCTGCTTTA TATATCTTGTGGAAAGGACGAAACAC C	IDT
NGS_SAM_FWD_9	AATGATACGGCGACCACCGAGATCTA CACTCTTTCCCTACACGACGCTCTTCC GATCTACGATCGATACACGATCGCTTT ATATATCTTGTGGAAAGGACGAAACA CC	IDT
NGS_SAM_FWD_10	AATGATACGGCGACCACCGAGATCTA CACTCTTTCCCTACACGACGCTCTTCC GATCTTACGATCGATGGTCCAGAGCTT TATATATCTTGTGGAAAGGACGAAAC ACC	IDT
